# Supplementary material for: A novel commensal Neisseria species harboring the gonococcal diagnostic marker DR-9 causes false-positive Roche cobas NAAT results
Source: J Clin Microbiol. 2025 Nov 19;63(12):e01022-25. doi: 10.1128/jcm.01022-25 (PMC12710327; doi:10.1128/jcm.01022-25)
Supplement: File S1 — FASTA file containing the de novo genome assembly of Neisseria sp. SLRRB23. [file jcm.01022-25-s0001.fasta]

>NODE_1_length_108806_cov_21.8434
CTGTGGACGAGTTGACGAAGGTTAAGGGTATCGGCCCTGCGGTGTTGGCGAAGCTGAAGG
ACCAGGCTTCTGTCGGCGCGCCTGCGGCTAAGGCCCCTGCCAAACCGGCTATACCGGCTG
CTAAAAAATAGGGCGGGAAGGAAATAAAAGGGTGTCAGATAAGATTCTGACGCCCTTTTT
TCTGGGAATTTAGATTGATGTTTGAGGGATATTTGGGAATTTTCCTGTTTTTTAATATGG
GAATTTGAAGTTTCATATTATTTTCATAAGGAAATGATTTATGTTTTCTTTTAGGAGTTA
TCCTAAATAACTAGGGATATTTACATCTGAGTCAGAATTATCCCATGAGAGAAAGTTGCT
AAGCCGATATAAGCAAAACAGGTCCATTGGACTATTTGTTACAGGCATCACAACCATAAC
AGCTATTCTGAATGGATTGGCGTAAACAAAAATGCCTCCACCCATTATTTTCACTGGTTA
CGTCTACCTATCTATCAGAATAGTCCGTATTTGGAGATCTTCAACGGAGAAGTGGTAGCC
GACGAAAGCTATTTTGATAGACACTGTAAAGGCAAATGCAGTCGCGGATCAGTCGGGAAA
GTCGCCGTAATCGTAATCGGGTTTTAAAGCGCGATGGTAAGGTTTTCAGTGTTTCGGTAC
CGAATATCTAGATAGCTGCTTATTGTTGCCGATTATCCTTTAACAGGTTAAGCCTGACAG
CGTTATTTATATCGGCTGCTACCACAGTTATGACATATTGGATGTAAACGGATTTACCCG
CTTCCACATCAATCACAGTATACATTTCCACAACGATAAAACCTTATTAACGGAATTTAG
AATTTTTAGAAACCAAAATGTAAATTACGTAAGTTTAACGGCATTCCTCAAGATCATTTT
GAGCTGTATTTGAAGGTATGTACAAATATCGTATGATGACCGTTTACCGGTTTTATATCA
GCTAAATGAGCTTGTTTTTTGCCTCTTCCTTTTTTAACGGCCAGATAGGTTGGGGTGGGA
TACAAATTTTGTCTTTTTAATTATTGGGTAGGTAAAGACGTCGATATCTGATACATCTTC
AACATAGTAGAAGGAGAAATGCCGTCTGAAAGACGGTTTTTGTTTGGGAAACCTTGTGTT
TTATCCTGTTGCCCTTATTTTACTGGTAATTTTATTTTGAATTAGATGAAAAGATGAGTA
ATCAAGATTTTTACGCGACGTTGGGTGTAGCAAGAACAGCTACCGATGAAGAAATTAAAA
AAGCCTACCGTAAATTGGCAATGAAGTATCATCCTGACCGTAATCCTGATAATAAAGAAG
CGGAAGAGAAGTTTAAAGAAGTACAAAAGGCATATGAAACTTTGTCCGATAAAGAAAAGC
GTGCTATGTATGACCAATATGGCCATGCGGCATTTGAAGGAGGAGGTCAAGGAGGATTTG
GAGGGTTTGGCGGATTTGGTGGTGCTCAAGGTTTTGACTTTGGGGATATTTTCAGCCAAA
TGTTTGGAGGCGGTTCAGGGCGTGCCCAGCCTGATTATCAGGGTGAGGATGTTCAAGTCG
GTATCGAAATCACGCTTGAAGAAGCAGCAAAAGGTGTGAAGAAACGCATCAATATTCCGA
CTTATGAAGCGTGCGATGTCTGCAACGGCAGCGGCGCGAAACCCGGGACATCCCCTGAAA
CCTGTCCGACTTGTAAAGGCTCGGGTACGGTGCACATCCAGCAGGCGATTTTCCGTATGC
AACAGACTTGTCCGACTTGTCATGGTGCAGGTAAGCATATTAAAGACCCTTGTATTAAAT
GTCATGGGGAAGGACGGAATAAAACCGGCAAGGCTGTAGAAGTCAATATTCCTGCAGGCA
TAGATGACGGACAACGTATCCGTTTGAGCGGGGAAGGCGAGCCGGGAAGGCATGGTGCGC
CTGCAGGCGATTTGTATGTAACGGTGCGTATCAGGGCTCATAAGATTTTCCAACGCGATG
GTTTGGATTTGCATTGCGAACTGCCGATCAGTTTTGCCACGGCTGCTCTGGGCGGTGAGT
TGGAAGTGCCGACTTTGGACGGCAAGGTTAAGCTTATTGTTCCAAAAGAAACCCAAACTG
GCAGAAGGATGCGCGTGAAGGGTAAGGGTGTCAAATCTTTACGCAGCAGCGCGACCGGCG
ATTTGTACTGCCATATTGTTGTCGAAACGCCTGTCAATTTGACCGACCGTCAAAAAGAGC
TTTTGGAAGAATTTGAGCGGATTTCTACCGGCTTGGAAAACCAAACGCCGCGCAAGAAAT
CGTTTTTAGACAAGCTGCGCGATTTGTTTGATTGATTTTAAGGTTCGGAAACAAGCAGCC
GTATCTGGGAACCTCCCTGATACGGCTGTTTTTGTTCGTTTGGAAATAGTTTTTATTTTC
AATGGGGTATGGGGCAGGGTGGGATAACTGTTTTTAACCGTTCTTTTTAAAACTTGACAT
CATGGCGTGATGCCAACAATATGTGAAAGTCTGTTTTTAAAGGAAGAATAATGAATAAAT
CTTTATCCGGTTCGGTAGAAGAATACCGCGAACTGACGCTCCGAGGCATGATACTCGGTG
CATTGATCACTGTAATTTTTACTGCGTCCAACGTTTACCTCGGCTTGAAAGTAGGGCTGA
CCTTTGCCTCGTCGATTCCCGCAGCAGTGATTTCGATGGCGGTTTTAAAGTTTTTCAAAG
GCAGCAATATTTTGGAAAACAACATGGTGCAGACCCAAGCCTCGGCTGCGGGTACGCTTT
CGACCATCATTTTTGTCCTGCCCGGTTTGCTGATGGCGGGCTACTGGAGCGGTTTCCCGT
TTTGGCAGACGACGCTTTTATGTATTGCCGGCGGGATTTTGGGGGTGATTTTTACCATTC
CGCTGCGTTACGCGATGGTGGTGAAAAGTGATTTGCCTTATCCGGAAGGTGTGGCGGCTG
CTGAAATTTTGAAAGTGGGCGGTCATGAAGAAGGGGATGACCGTCAGGGCGGCAGCGGCA
TCAAAGAGCTGGCGGCAGGCGGCGCGTTGGCAGGATTGATGAGCTTTTGCGCCGGAGGTC
TGCGCGTGATTGCCGACAGCGCGAGTTATTGGTTTAAAAGCGGTACGGCGATTTTCCAGC
TGCCGATGGGCTTTTCACTGGCATTGTTGGGCGCGGGCTATTTGGTCGGACTGACGGGCG
GCATCGCTATCCTGTTGGGCATTTCGATTGCTTGGGGCATTGCCGTGCCGTATTTCTCCT
CACACATTCCGCAACCTTCCGATATGGAAATGGCGGCGTTTGCGATGAAGCTGTGGAAGG
AAAAAGTGCGTTTTATCGGTGCGGGAACCATAGGTATCGCGGCGGTTTGGACGCTTTTGA
TGCTGCTTAAGCCAATGGTGGAAGGCATGAAGATGTCGTTCAAGAGTTTTGGCGGCGGTG
CGCCCGCTACAGAACGCGCTGAACAGGATTTGTCGCCTAAAGCCATGATTTTCTGGGTGT
TGTCTATGATGTTTATTCTAGGCGTGTCGTTTTACCACTTTATTGGCGATTCGCACATTA
CGGGCGGCATGGCATGGCTTTTAGTGGTCGTTTGCACGCTTTTGGCTTCCGTCATCGGCT
TTTTGGTCGCCGCCGCCTGCGGTTATATGGCGGGGTTGGTCGGCTCGTCTTCCAGCCCGA
TTTCCGGCGTAGGCATCGTTTCCATTGTTATCATTTCGCTGGTTTTATTGGTTGTGGGCG
AATCAGGCGGTTTGATGGCGGATGAAGCCAACCGTAAATTCTTACTGGCGTTGACGCTTT
TCTGCGGTTCGGCAGTAATCTGCGTGGCTTCGATTTCCAATGACAACCTGCAAGACTTGA
AAACCGGCTACCTGCTCAAAGCAACGCCTTGGCGGCAGCAAGTCGCCCTGATTATCGGCT
GCATCGTCGGTGCGCTGGTTATTTCGCCTGTGTTGGAACTGCTTTACGAAGCCTACGGCT
TTACCGGCGCAATGCCGCGCGAAGGCATGGATGCGGCGCAGGCTTTGGCAGCCCCTCAAG
CGACTTTGATGACGACCATCGCGTCGGGCATTTTCGCCCACAACCTTGAATGGGTCTACA
TCTTTACCGGCATCGCGATTGGCGCGGTATTAATCGTCGTCGATTTGGTGTTGAAAAAAT
CATCAGGCGGTAAACTTGCCCTGCCCGTCCTTGCGGTCGGTATGGGTATTTATCTGCCAC
CGTCCGTCAATATGCCCATCGTGGCAGGTGCAGTGTTGGCGGCGGTTCTGAAACACATCA
TCGGCAAAAAAGCGGAAAACCGTGAAGGCCGTCTGAAAAACGCCGAGCGCATCGGAACCT
TGTTCTCCGCCGGCCTGATTGTCGGTGAAAGCCTGATTGGTGTGATTATGGCGTTTATTA
TTGCCTTCTCCGTGACCAACGGCGGCTCGGACGCGCCGCTTGCGTTGAATCTGAAAAACT
GGGATGCCGCCGCCTCATGGTTGGGTTTGGCGTTCTTCGTTACTGGGATGTTTTTCTTTG
CACAGCGCGTACTGAAGGCGGGTAGGTAGGCTGTTAGAAAAAATGCCGTCTGAAACGTTC
AGACGGCATTTTTTATCGGGAAAGCGTAAGGCGGAGCTTTTCGGCTTGTGCCCACGTTTT
GCCGGCAAGGTCTTTGGGCGAAAGCAGCGGCGCGGTTTGAAGCGGCCAGTCTATGCCNAT
TGCCGGGTCGTTCCATATTAAAACCTGTTCGGCTTCCGGCTTGTAATAGTCCGTGCATTT
GTAGGTAAGTTCGGCCGTGTCGCTCAAAACGTAAAAACCGTGTGCGAAGCCTTCGGGCAT
CCAAAGCTGGTATTGGTTTTGTGCCGACAGGGTTGCGCCCGTCCATTTGCCGAAAGTCGG
CGAACCTTCTCGCATATCGACGGCCACGTCGAACACTTCTCCGGCAATTGCGCGCACGAG
TTTGCCTTGTGTGTTTTCGGTTTGGTAGTGCAGGCCGCGCAATACGCCTTTGCGTGATTG
GGAATGGTTTTCCTGAACAAAAGTTCGATCGGCAATATTTTCTTTGAACCACCCATCGCG
GAAGGTTTCCATAAAAAAGCCGCGTCCGTCTTTGAATACTTGCGGTTTTAAAAGTTTTAC
GTCGGGGAGGGCGGTGTCGATGATGTTCATGATTTTCTCTGTATGCCGTCTGAAGAAAGT
GGTTCAGACGGCATTTATTTGCCGATCAGGTGCAGCAGGTATTGCCCGTAGGCGGTTTTT
TCCAAATGCTTTGCGCGTGTTTCTACATCTTTTTTCGTCAGCCAGCCGTTGCGCCAAGCG
ATTTCTTCGAGGCAGGCGATGTGCAGGTTTTGGATATTTTGCACGGTTTGGACGAAGGAA
GCCGCCTCGTGTAGGCTCTCGTGGGTGCCGGTGTCCAACCATGCGAAACCGCGTCCTAAG
ATTTGGACGGATAATGAACCGTCTTCCAAATACATTTGGTTGAGGTCGGAAATTTCCAAT
TCGCCGCGTGCGGACGGTTTGAGCTGTTTGGCGAACTCGACGGCGCGGTTGTCGTAGAAG
TACAAGCCGGTTACTGCCCAATCGGATTTGGGCTGTTGCGGTTTCTCTTCGATAGACAGG
GCGTTGAAGTTTTCGTCAAATTCAACCACGCCGAAACGTTCGGGGTCTTTGACCTGATAA
CCGAATACGGTTGCGCCGTGGGTCTTGGCGGCGGCCTGTTTCAATGTTTGCGTAAACGAT
TGGCCGTAGAAAATATTGTCGCCCAAAACCAAGCAAACATTGTCGTTGCCGATAAATTCT
TCGCCGATGATAAATGCCTGTGCCAAGCCGTTCGGGCTGGGTTGAACGGCATAGCTGATA
GAAATGCCGAAATCGCTGCCGTCGCCGAGCAGGCGTTTAAAAGAGGCGTTGTCTTCGGGC
GCGGTAATCACCAAAATATCGCGGATTCCCGCCAGCATCAAAACCGACAAGGGGTAATAA
ATCATCGGTTTGTCGTACACGGGCAGCAGTTGTTTGGATACGCCGCGCGTGACGGGGTAG
AGGCGCGTGCCGCTGCCGCCTGCCAGTATGATGCCTTTCATCTTTGTTTTCTTCCTTTGC
GATGGGTTTTCAGACGGCATTGCGTCGGGATGTCGTCTGAAAACTATTTGTCCGTACCTA
AACGTTCCAAACGATAGCTGCCGTTCAATACGTTTTGCCACCAGGTTTTGTTGTCCAGAT
ACCATTGCACGGTTTTGCGGAGGCCGGATTCAAAAGTTTCCAAAGGCAGCCAGCCCAAAT
CCCGCCTGATTTTCGCCGCATCGACGGCGTAGCGCACATCGTGGCCGGGGCGGTCCGGGA
CAAAGGTAATCAAATCTTCATAACGTGCCACACCCGCCGGTTTTTCAGGAACAAGCTCTT
CCAGCAGGGCGCAGATGGTTTTGACGACTTCAATATTGGCTTTTTCATTGTGGCCGCTGA
TATTGTAGGTTTCGCCGACAACACCTTTGCTAACAAGCTGATACAGCGCGCGCGCGTGGT
CTTCGACAAACAGCCAGTCGCGGATTTGCATCCCGTCGCCGTAAACGGGCAGCGGTTTGC
CGTCGAGCGCGTTCAGAATCATCAGCGGAATGAGTTTTTCCGGGAAATGGTAAGGGCCGT
AGTTGTTGGAGCAGTTGCTTACAATGGTCGGCAAACCGTAAGTACGCAACCATGCGCGGA
CGAGATGGTCGCTGGACGCTTTAGAGGCAGAGTAGGGGTTGGACGGCGAGTAGGGCGTGG
TTTCGGCAGACAAATCGTCTGTGCCGCTTAAATCGCCATAAACTTCATCGGTAGAAATAT
GGTGGAAACGGAAGGCTTCGTACTGTTCAGACGGCATTTGCTGCCAATAGGCGCGCGCAG
CTTCAAGCAGATTGAATGTGCCGACGATATTGGTTTTGATAAACTCGCCTGCCGAATCGA
TAGAGCGGTCGACATGGCTTTCCGCTGCCAAGTGCATCACGGCATCAGGCCGGTATTGCG
CGAACACGCGGTCGAGTTCGGCGCGGTCGCAAATATCCACTTGCTCAAAAGCGTAGCGGG
GATTATCGGCTACCTCGGTCAAAGATTTCAAATTGCCGGCATAAGTCAGCTTATCGACAT
TGACGACAGCGTCCCGGGTGTTTTGGATAATATGACGGACAACGGCAGAGCCGATAAAGC
CCGCGCCGCCGGTAACAAGGATGGTTTTTTTGTTTGCGGTTTGCATTTAATCCCCATATC
CGTCGGGATTTTGACTGACCCAACGCCACGAATCTTCCATCATTTGTGCAAGGCTGCGTT
TGGTTTCCCAGCCGGTTTGTTGTTTGGTATGGGACGGGTCGGCAAAGGAACACGCCAAGT
CGCCGGCGCGGCGGGGTTGGATTCGGTAAGGAATGCGCAAACCGGATGCGGCCTCAAAGG
CACGGATGATTTCCAAAACCGAATAGGCGCGCCCCGAACCCAAGTTGAACAAATGTACGC
CGGCAACGCCGCCTTTCGCCTTCATTGCCGCGATATGCCCTTCTGCCAAATCCATCACAT
GAATGTAGTCGCGCATTCCCGTACCGTCGGGGGTCGGATAATCGCCGCCGAATACCGACA
GTTGCGGCAGCCTGCCCGAAGCCACTTGGCAGATATAGGGCAAAAGGTTGTTGGGAATAC
CGTTGGGCTGTTCGCCGATCAAACCGCTTTCGTGCGCGCCGATCGGATTGAAATAGCGCA
ACAAAATCACGCTCCAACGCGGATCGGCTTTTTGGATGTCGGTTAACATCCGTTCCACCA
TCGCTTTGGACGCACCGTAAGGATTAGCGGTATCGCCTGGGCGCATATCTTCCGTATAGG
GGACTTTTTCCGCATTGCCGTAAACGGTTGCCGACGAGCTGAATACGATTTTGAACACGC
CCGCGCGCGCCATTTCTTCCGCCAGCACCAGGCTGCCGTAAACATTGTTGCCGTAATATT
TCATCGGCTCGGCAACGCTTTCCCCCACCGCCTTCAAACCGGCAAAATGGATGACGGATT
CGATTTCGTGTTCCGAAAAAATCTGCCTCAAAATCTGACGGTCGCGGATGTCGCCCTGAT
AAAACGGTATGTTTCTGCCGGTAATTTGCCGAAGGCGCGGGAGGACGGCGGCAGACGAGT
TGCACAGATTATCCAGAATCACGGCATCGTAACCGGATTGGACGAGCGAGACGGCGGTGT
GCGAACCGATAAAGCCGGTGCCGCCGGTAATCAGGACGGTCATAAACATTCCTTTCAGAT
TGTATCGGGCAAAGTATATCAGTATTATCTTCATCTTTTCCAAACGATTACCCACATTGC
GCCGTCGGCTGTTCAGACGGTATCACGGAGGCAATTTATGAACATCACCCGAATCCTCTC
CCAAGAACTCTCCGCCACCGCCGCGCAAATCACTGCCGCCGTCGAGCTTTTGGACGACGG
CGCGACCGTCCCCTTTATTGCGCGTTACCGTAAAGAAGCCACGGGCGGGCTGGACGACAC
GCAGTTGCGCCAGCTTGCCGAGCGGCTGCAATACCTGCGCGAATTGGAAGAGCGCAAAGC
CGTTGTGTTAAAAAGCATTGAAGAGCAAGGCAAGCTTTCAGACGACCTCAGGGCGCAAAT
CGAAGCCGCCGACAACAAAACCGCGCTGGAAGACCTGTACCTGCCCTACAAGCCCAAACG
CCGCACCAAGGCGCAAATCGCGCGCGAACACGGTTTGCAGCCGCTGGCGGACGTGTTGCT
TGCCGAGCAGCCGCAGGACGCGGAAGCCGCCGCACAAGGCTACCTGAACGAAAACGTTCC
CGACACCAAGGCCGCGCTGGACGGCGCGCGCGCGATTCTGATGGAGCAGTTTGCCGAAGA
CGCGGAACTCATCGGTACGCTGCGCGATAAGTTGTGGAACGAAGCCGAAATCCATGCGCA
AGTCGTTGAAGGCAAAGAAACCGAAGGCGAAAAATTCAGCGATTATTTCGACCACCGCGA
ACCCGTGCGCGCCATGCCCAGCCACCGCGCGCTGGCGGTTTTGCGCGGCCGCAACGAAGG
CGTGTTGAACATCGCGCTCAAATACCAGCCCGACGACACGCCGATTACCCAGCAAAGCGA
ATACGAGCAAATCATCGCCCGCCGTTTCAAGGTTTCAGACAACCACAAATGGCTGCGCGA
CGCCGTGCGCCTGACTTGGCGCGCGAAAATCTTTTTGTCGTTGGAACTCGAAGCCCTAAA
TCGTCTGAAAGAAGCCGCCGATACCGATGCGATTACCGTGTTCGCCCGCAATCTCAAAGA
CTTGCTGCTCGCCGCGCCCGCCGGACGGCTGACCACGCTGGGCCTCGACCCCGGCTACCG
CAACGGCGTGAAATGCGCTGTGGTGGACGACACGGGCAAGCTGCTGGATACGGTCATTGT
CTATTTACACCAAGAAAACAATATGTTGGCAACGCTATCGCAGCTGATTAAGCAGCACGG
CGTGAAGCTCATCGCCATCGGCAACGGCACCGCCAGCCGAGAAACCGACAAAATCGCGGG
CGAACTGGTGCGTGAAATGTCGAAAATGGGGCTGCACAAAATCGTCGTTTCCGAAGCCGG
TGCGTCGATTTATTCCGCGTCCGAACTGGCGGCGCGCGAGTTCCCCGACTTGGACGTTTC
CCTGCGCGGCGCGGTGTCCATCGCCCGCAGGCTGCAAGACCCGCTTGCCGAGTTGGTCAA
AATTGACCCCAAATCCATCGGCGTGGGCCAGTATCAGCACGACGTGAACCAAAGTCAGCT
TGCCAAATCGCTGGACGCGGTGGTCGAAGACTGCGTGAACGCCGTCGGCGTGGACGTGAA
CACTGCTTCCGCCCCACTCTTGGCGCGGATTTCCGGTTTGAATCAAACTCTTGCCCAAAA
CATCGTTGCCTACCGCGATGAAAACGGCGCGTTCGACAGCCGAAAAAAATTGTTGAAAGT
GCCGCGTTTGGGCGAAAAAACCTTCGAGCAAGCAGCAGGCTTTTTGCGGATTAACGGCGG
CAAAGAGCCGCTGGACGCGAGCGCCGTCCACCCCGAAGCCTATCCCGTCGTCGCCAAAAT
GCTGGCGCAACAAGGCATTACCGCCGCCGAACTCATCGGCAACCGCGAGCGCGTGAAGCA
AATCAAAGCATCCGATTTTACCGACGAACGCTTCGGTCTGCCGACCATTTTGGACATCTT
GTCCGAGCTGGAAAAACCCGGCCGCGACCCGCGCGGCGAATTTCAGACGGCATCGTTTGC
CGAAGGCATCCATGAAATCAGCGACTTGAAGGTTGGCATGATACTCGAGGGCGTGGTCTC
CAACGTCGCCAACTTCGGCGCGTTCGTGGACATCGGCGTCCATCAGGACGGCTTGGTGCA
CATCTCCGCCCTGTCTAATAAGTTCGTCCAAGACCCGCGCGAAGTGGTGAAAGCCGGCGA
CGTGGTGAAAGTGAAAGTGCTGGAAGTCGATGCCGCACGCAAACGCATCGCGCTGACCAT
GCGCTTGGATGACGAACCGGGCGGCGCAAAACATAAAATGCCGTCTGAAAACCGCAGCCG
CGAACGGACAGCCGGCCGCAAACCCCAACGCAACGACCGCGCCCCGACCAATTCGGCGAT
GGCGGATGCGTTGGCCAAGTTGAAGCGGTAGGGGTTGCCTGAAGTGTGATTAAAAATATT
TGTTAAAACAATATATTAAAATTAACTTGTAAAAAAAATCCTGTTTTTTTATCATATCGG
GGCGATATAGCAAAAAAACGGGATTTTTTTATCATTTAACCGAAACCTTAAAATGTACTC
AATCGAACAATTCCCTCCCGAAATAGATTTTGAAACGGTCGCCGTCTTGAAAAAACTGGC
TTCCGCCCATCGTTATCTGGCCGAATTAAAAGGCATCTGCCGCAGTATCCCCAACCAAGG
CATTCTGATTAACACGCTGTCTTTGCAGGAAGCCAAAGACAGTTCCGAAATCGAAAATAT
CATCACCACCCATGACGAGCTGTTCCGTGCAGGAATATCGGCAAGCCCGTCCAGTCCTGC
CATTAAAGAAGTGCAGAATTATGCTTCGGCACTGCATTGCGGCTTCGGCCTTATCCAAAA
ACACGGAATACTGACCAACAATCATATTTTGACGATACAGGCCGAGTTGGAAAAGAACCG
CGCCGGATTCCGCAAACAGTCGGGGACGATGCTGAAAAACGACCGTACTGGCGAAACCGT
CTATACGCCGCCGCAACATACGGACGACATCATCCGCCTGATGGGCAGGCTGGAGGCATT
TGTCAATGACGGCAGCACGGCAAAACCCATCGATCCGCTGATCCGTATGGCACTGATCCA
CCATCAGTTTGAAAGTATCCNCCCGTTTTACGACGGCAACGGCAGGACAGGCAGGATTAT
CAATGTGCTGTATCTGGTTTTAACCGGATTGCTGGATATTCCCGTCTTATACCTCAGCCG
CTATCTGGTACGGAATAAAAGCGAATATTACCGCCTGCTGCAACACGTACGCGATACGGG
CGAATGGGAAGATTGGCTGCTCTATATGCTGGAAGCCGTGGAACAAACCGCCAAAGACGG
CATCGATACCGTGCAGCACATCCATCAGAAGATGTTGGACTACAAACACCGCATCAGGAA
AAACTTCAGTTTCTACAGCCNAGACCTGATTAACCACCTGTTCAATCATCCCTACACAAA
AATCGATTTCCTGATGAAAACGCTGAACGTTTCCCGCCCCAGTGCCGCCAAATACCTGGA
TGAACTAACAGAAGGCGGATTCTTGCACAAAGAAAAGATGGGCAGAAGCAACTACTATAT
CAATATCGCGCTGATGAATATCTTATTGCCGACTAATTGATAATATAGTGGATTAACAAA
AATCAGGACAAGGCGAGGCAACGCTGTACTGGTTTAAATTTAATCCACTATATTTGAAAT
TTATCCAATATCAAATCAATATGATGTTTTACGCCATACCCTCCGGACTGACGGTGCAGA
CAGGCGTATAGTTTCGGTATGATTAAACCGTTATATAAAGAAGGAGTCCGAACCATGAAG
AAATTGATGTTTGCCGCGCTGTTGTCCTGTTTTTCGGTTTCTGCGTTTGCGGCGTGTGCC
GACAGCCAGCAGCAGTGCGTGATTTATAAAAACGGCAATGTCTCGGCGGAGGGCGGCTGC
GCGGTCAGCAAGTGCCAAAGTGCCGATGCGCAAGTGTTGAAATGGAAGATGAAAAACGGC
AAAGGCGTAACCGTTGAAATCGGCAAAGACGGCAAGGTTTCGGTGAACAAAAAACCGGGT
GCGAAGGCGGCCAACAGCAATGCGGCAGGTATGGGTTTGACGTGTTATGCCGCCGATGCG
GACAAGCGCGAGCAGTTCTGTTCGACCAATTATTGAACAGGTGCGAATGCCCGATGCCGT
CTGAACGGAGTTTCAGGCGGCATTTGTTTGTAAAAAATAGTTGTATAGTGGATTAACAAA
AACCAGTACGGCGTTGCCTCGCCTCAGCTCAAAGAGAACGATTCTCTAAGGTGCAGAAGC
ACCAAGTGAATCGGTTCCGTACTATTTGTACTGTCTGCGGCTTCGTCGCCTTGTCCTGAT
TTTTGTTAATCCACTATAAAAAACGGCGATTCTTTGACAAGCTTTAACTATTCCCCTAAT
ATCTTCGCGCCTGCGTCCCCTTCGGGCGGACATGAAGAAAAACATTTTAGGAGGTCAAAC
GATATGGAATGGGCGTTTAACAGCTATTACACGCTGATTGCTGCTACCCTGGTCTTGTTG
GTGGGTAAATTTTTAGTTAAAAAAATCAAGTTGTTGAGGGATTTTAATATTCCTGAGCCT
GTGGCAGGCGGCCTGATTGCCGCGATTATTCTGTTTGCGCTGCACGAAGTGTACGGCGTG
AGCTTCAAATTTGAAAAACCGCTGCAAGATGCGTTTATGCTGATTTTCTTCACGTCCATC
GGCTTGAGCGCGGATTTTTCCCGTTTGAAGGCGGGCGGTTTGCCGCTGGTGGTTTTTACC
GCCGTGGTAGGCGCGTTCATTGTTNTGCAAAACTTTGTCGGGGTCGGACTGGCTACGGCT
TTGGGTTTGGATCCGCTGATCGGCCTGATTACCGGCTCGATTACGTTGACGGGCGGACAC
GGCACGGCGGGTGCCTGGGGGCCGGATTTTGAAACCAAATACGGCTTGGTCGGTGCAACC
GGCTTGGGTATGGCTTCTGCAACTTTCGGCCTGGTGTTCGGCGGTCTGATCGGCGGACCG
GTTGCCCGCCGCCTGATTAATAAAATGGGCCGCAAACCGGTTGAAAACACAAAACAGGAT
CAGGACGACAACGCGGACGACGTGTTCGAGCAGGCAAAACGCACCCGCCTGATTACGGCG
GAATCTGCCGTTGAAACGCTGGCGATGTTTGCCGCGTGTCTGGCGTTTGCTGAGATTATG
GACGGTTTCGACAAAGAATACCTGTTCGACCTGCCCAAATTCGTGTGGTGTCTGTTTGGC
GGCGTGGTCATCCGTAACATCCTTACCGCCGCATTCAAGGTCAATATGTTCGACCGCGCC
ATCGATGTGTTCGGCAATGCTTCGCTTTCGCTTTTCTTGGCAATGGCGTTGCTGAATTTG
AAACTGTGGGAGCTGACCGGTTTGGCGGGGCCTGTAACCGTCATCCTTGCCGTACAAACC
GTGGTGATGGTTTTGTACGCGACTTTTGTTACCTATGTCTTTATGGGGCGCGACTATGAT
GCGGCGGTGTTGGCTGCCGGCCATTGCGGTTTCGGCTTGGGTGCAACGCCGACGGCGGTG
GCAAATATGCAGTCCATCACGCATACTTTCGGCGCGTCGCATAAGGCGTTTTTGATTGTG
CCTATGGTTGGTGCGTTCTTTGTCGATTTGATTAATGCCGCGGTTCTCACCGGCTTTGTG
AATTTCTTTAAAGGCTGATTTTTACGCCTTTCCGACAAAGCACCTGCAAGGTTTACCGCC
TGCAGGTGCTTTTGCTATGATAGCCGCCATCGGTCTGCACCGTTTGGAAGGAACATCATG
TATCGGAAACTCATTGCGCTGCCGTTTGCCCTGCTGCTTGCCGCATGCGGCAGGGAAGAA
CCGCCCAAGGCGTTGGAATGCGCCAATCCCGCCGTGTTGCAGGATATACGCGGCAGTATT
CAGGAAACGCTCACGCAGGAAGCGCGTTCTTTCGCGCGCGAAGACGGCAGGCAGTTTGTC
GATGCCGACAAAATTATCGCCGCCGCCTACGGTTTGGCGTTTTCTTTGGAACACGCTTCG
GAAACGCAGGAAGGCGGGCGCACGTTCTGTATCGCCGATTTGAACATTACCGTGCCGTCT
GAAACGCTTGCCGATGCCGAGGCAAACAGCCCCCTGCTGTATGGGGAAACGTCTTTGGCA
GACATCGTGCAGCAGAAGACGGGCGGCAATGTCGAGTTTAAAGACGGCGTATTGACGGCA
TCCGTCCGCTTCCTGCCCGCCAAAGACGCTCTGACGGCATTTATCGACAACACGGTCGGT
ATGGCGGCGCAAACGCTGTCTGCCGCGCTGCTGCCTTACGGCGTGAAGAGCATCGTGATG
ATAGACGGCAAGGCGGTGAAAAAAGAAGACGCGGTCAGGNTTTTGAGCGGCAAAGCCCGT
GAAGAAGAACCGTCCAAACCCACGCCCGAAGACATTTTGGAACACAATGCCGCCGGCGGC
GATGCGGGCGTACCCCAAGCCGCAGAAGGCGCGCCCGAACCCGAAATCCTGCATCCCGAC
GACGTCGAGCGTGCCGATACCGTTACCGTATCACAGGGCGAAGTGGAAGAGGCGCGCGTA
CAAAACCAACGTGCGGAATCCGAAATTACCAAACTTTGGGGCGGACTCGATACCGACGTG
CAAAAAGAGTTGGTCGGCGAACAACGCAAGTGGGCGCAGGAAAAAATCAGCAACTGCCGA
CAAGCCGCCGCGCAGGCAGACGGGAAAGAATACGCCGAATATCTCAAATTGCAGTGCGAC
ACGCGGATGACGCGCGAACGGATACAGTATCTTCGCGGCTATTCCATCGATTAGGGGCAA
ACCGATGAATACCGTCCCCAAAAGCAGGATTCCCATCAAACCGCTGCCCGAAAAAACCAC
AGCCGAAGCCAAAGTCGAAAAATGGCGGCAGCTCGGTGCGGAACACGGTTTGTCGGGCGA
ATGGGCAGTTGCCGCCAGATTGGACCAATTCGAGCGGCTGTTGGGCGACACCGTCCTCGA
TCCGTTCTACTATTGCCTGACGCGTATGGCGAAGGGCGAAGAAGATTTGAAATATATTTA
TATCGCCTTCCGCCAGTCTTTCGGCGGCATCTTCAATTCGTTTGAAAACTTCCGCCTGTT
GCCCGCGCTGTGGATGAGCAGGGATGCGGAAAATATGTCTGACCGCATGAACGCCTATAT
TTCCGCAATGGAAGACCGCCGCCGCGAGATATTGTCCATTCGGCAGGGAAAGCCTGAAGA
AGAATTTTCCCGCAAGATGGCCAGCTGCCTAACCGACTTGGAAAACTGTTTGGAAAAATA
CCTCGAACAGTTCGGGCCGGTATCGGAAAGTATCGAAGCCTGTACCGCCAAACTGCAGGA
GCAACCGTCGTTCTTCAACAGGCTGATGAAAACCAACGACAAGCTCAACAGGCAGATTGA
CGTGTTGCAGAAACAGTCGGCAGCCATCCACAACGAAGCTTATATTGAGATGAACACGCT
GCTTTACCGCCATCGCGAAGTGGTTTCCGTCCACAACCGCAAGGCGGATTATGCGGAAAA
GGGCAAAGAGCGGATTGCGCTGTTCCCGCGCGGCTTGAACGGCATCACCAAGCTGCCTGC
TGCCGTTTTGCTGCCCGAGCGTTCCGATTGTTTTGATATGAAGGCAGTTTGGCAAATGTT
TAATAGAATACCGAGGTAGGCGTATCGGCTGCCGGATAAAAATGCCGTCTGAAACGGAAG
CGTTCAGACGGCATTGTTGCAGTGGAACAAATCAAAATGCACCCCGTCATTCCTGTCTGT
ACGGGGATAGCGGCAGTGTTTTCCTGCTTCGATTTATAGTGGATTAACAAAAACCAGTAC
GGCGTTGCCTCGCCTTAGCTCAAAGAGAACGATTCTCTAAGGTGCTCAAGCACCAAGTGA
ATCGGTTCCGTACTATTTGTACTGTTTGCGGCTTCGTCGCCTTGTCCTGATTTTTGTTAA
TCCACTATAAATCGAGCCTAAAACAATGCCGTCTGAAACGGAAATCTGTTTCAGACGGCA
TTTCTACAATCAAACGGCGGGACGTTTATTTGAATTTGTAGGTGTATTGCAGGCCGATGA
TGTCGGCGTGGTTTTTGAAACGTGCGGAAGACGCGCCTTTGCTGTCCACATCGCTGCCGC
TTGCCTTCGCCGTGCGGTAGCTGGTGTCGTTGATGTGGATGTGGGTGTAGGCGGCATCGA
CGACGTGGTTTTTGCCGATATTGTATTTCATACCGGCGGAGAACCAGATGCGGTTGCCGT
CGGGCAGGCTGTTCATGCGGTAGTCGGCGTTGCGGACGGGCGATTTGTCAAAAGCGATGC
CGGAGCGCAGTTGCAGCGGTTCGCTGATTTGATAAGAACCGCCGAAGCCGACTTTGTAGG
TGTTGCGCCAGTTGGGGGTGATGGTGGTGCGGTCAGATTTGCCTTTGACGACGGTTTTTT
CTTTTTCAAAAACCAGTTCCGCCTTATTGAAGCGGCTGTGGCGCGTCCAGGTTACGTCGC
TGAACAGGTCGGCTTTGTCGGACACTTTGTACATTCCGTGTACGGACAAAGACTCAGGCG
TTACGATTTTGACGCGGGCTTTTTCGCTTGGCGTGTAGCCGAGCGGTGTGAGCATATTGT
CATTCCACTGTTGTTTCGCCGCCGCGCCGTCTGCCGCCCATTCGGCATCGCCTTTGAGCG
TGTGTGAAACTTTGGAACGGTAGTTCACGCCCACGCGCGCGCGGTCGTTGATGTCCCACA
TCCACGCCAGTTGGTAGCCGACGCCCCAATCGCTGCCTTTGACATCGGCGTGTCCGTCGG
CCTTGATTTGAGCGGCTTTAGTTGGATTGGGGGGTGTTTCTTTTAGTGCTCTCGCTTTTT
CCATAATCCCCCCGTCGGCATATTTACGCAGTTCGGCGGAAGTATGTTGGGCGATGATGC
CTGCGCCGAAGGAATGGTGGTCGTTGAGTTTCCATGCGGCGACAGGTTCGACGGCGATGC
TGGTCAGACCGAGTTTGTTGATGTTGTGGCGCAACACGGAATCTTTTTCGTATTCGGTGG
CAGAGCCGAAGGGGACGTACACGCCCAAACCCAAAGTTACGTCGTCATTGACTTTGTATG
CGCCGTAGATGTGGGGCGCAACCGTGGTTTTGGTGATTTTGCCGCTTTTCGAACCTTGGA
CGGGAATGCCGGTAAAGTCGGTGGCGGAATCCGCCTCATAATGAATGCTGGGCAACACGA
TATTGGCGTTGACGGAAATCTGGCTGCTGTCGAGTTTGGTCAGGCCGGCGGGGTTGTAGA
AGATGGTCGATGCGTCGGCGGCTTCTGCGGCGGCGGCATTTGCCGTGCTTTGCGCGTTGA
CCGACTGTGTGCCGAAGTGGTAGCCGGATGCGTGGACAGATGCGGCGGCAAAGGCAGTGC
CGAGCAGCAGGACGGTTTTTTTCAGTGTGAAAGGGGTCATTTCGGTTTCCGTAAAAAGGC
AGACAAATAAACAAGGCAGTTGACTGCCTTGTTTCGCTTTAGTATAGACACTCAATTTTA
TACCACGTTGCCGAATTTGCACAATTCTTTCGGCTTCGCCGAAGCGTGCCGATTAGGTTG
GTTTGCTGCGGAGGGCAAATAAGATGCCGTCTGAAACCCGGCGGCATCGGTTTCAGACGG
CATGGTGTACGGCTCGGATTATCGGGTGCGCAATGTTTCGGCGGCGAGTCGGGTTCGGTC
GGTTTGCGTTGTCCGTATGGAATTTCCCTCGGCTCGGAATCTTATGGTTTGATTTTAAAA
ATGGTTTAAATAGGCGGACTGATGTTTTACCTGTATCGGTGTCGGTGGGGTGCGGCATGA
TGTTCAAGCTGAATTTATTTTTGTTCGGCGGCCTGCACGGTCGGGTAAAATAAAGTTTTG
AACAGCTTGACGGATGAAAAGATGTGGCGGCTTTTGAGTGCTTTGCCGATAGGCGTGGTA
TTGGCGGATTTGGTGTACGGTTTTGTATTGAATGTGTTGCAGGGTTTGGATTTGCAGCGT
GCCGTGCCGGATTCTGAAGGCGTATTGGCCGTTACCCCCGATATTGCGTTCAACAGTTTG
CAGATTGTTGCAAACGGAGGTATGTCGGCGGTAGTCGGCTTCGGGTTGGTGGTTTTGTTT
TTGCTCAACCGTTCGGTGTTGCGGCGGCAGGTTTTGGAAATCGGAATATTCCGGACGTTG
GGTTTGGTGGCGGTTTTGGCGTTTAGCGTGCCTTCGGTGTGGGAGTGGGCAAACGCGCTG
TTGTCGCTGATGCGTGGCGTTGATGTGGTCAATACGGGTAATGCGCGTTATGTCCTGACG
GCTTTGTGTATGCCGTGGCTGGCGGTGTTGTGCGTGGTCAGGCTGTTTGGCTGGTATAGG
CTGCAGACGGTTTCGGTCAGGGCTGCAAAGACCGGCAACGTTGAAAAATAGAACGCATAT
TGTGAAATGCCGTCTGAAGCAACGGGGTTCAGACGGCATTTTTTAACGGCTGTGCCGGGT
TTCGATACCGGTTTTGATTTCGCCGTAAATCCGGCTGCCGCCTTGTCCGGAAAAGGTGGT
GCAGGCGGCAAGGGGCAACAGGGTGCAGATGAGGAGGAGTATTTTCATTTGGGGTCGCAA
CGGAAGTGGTAGGCGCAGATATCAAAACCGTTTTTGAAATACAGGCGGTGCGCGTCGGCA
CGGTCGTGGTTGACGTGGACGTTAAGGTGGATTTTGGTAACCCCTGTTTCTGCACCGATT
TTCCGGACTTCTTCCAGCAGGTGCGAAGCATAACCTTTGCGGCGGCTTTGCGGCAGGGTA
ACGATGTCGTCGATATGGATATGTCGGCCGCTGGCGAGGTTGCAGGCTTCGTGGAAACCG
CAGACGGCGACGGCATTGTATTTACCTTCTTCAAAAATACCCAGCAGGCGGTAGCCTTGG
GGGCGTTGGATTTTGTTGATCTGTTCGGTAAAGCGGTTGATGTCGGTCAGGGCGGAACGC
AAAACGCTCAAGGCTGCAAAGGCGGTGGCGGTGTCGTCCGCGCCGATTTCGCGCAAAATG
TAGGATGCGCCCGAGGCGGTCTGTTCCTGTGCTTTCTCGGCGGCGTGTTTTTCTTCGATT
GCCTGTGCCAGCAGGACACGTTCGTCGGCAGGGTCGTTTTGTCCGCCCTGTTCGCGTTCT
TCAAGCAGGGCTTTGCAGTCGATGACGCGCAGGTCGTTGTCGGCGGCAAAGTCCATCAGG
AAGCGGAACATCTGCGGATTGTCGGTTTCCAGTTTTTTATCGACGGCGACGCAGCGGATG
TTGTCCACCAGCATGGGGCGCACCCATTTCGAGTAGGAAAGCCTGTTGTCTTTGGTAAAC
GAGGACAGGATGCCGCACAGGCGTTCCGCCCAGTCGCTGGGACGGAAAATCTTGCCGGAA
CTCGTTGTGCCGTGGATGACGACTTCGTAAGGGTTGCAGACTAACATGGCGGCTTCCTGA
AAAGAAATGTCTGGCGCGATTATACCTTATGCTTATGCGGGCGTGTTTGGATATGCCGTC
TGAAAAGTACAGGATTCGTGCGGTAAAACTTTGCGGCGGCAAATGTGCGATAATACGCGG
CGTATTGCCGCTTTTTGAAACACTCGGGCGGTGTGGATGCATAACCGGATGCCTGCTTGG
CGCGGGTCTTTTACGGAGGAGGGGTGAAATGCCTAATCCGCTATATAAACAGCATGTTAT
TTCTATTTCTGATTTGACGCGGGAACAGCTCGAGCTGCTGCTTCAGACGGCATTGAAACT
GAAGTCGGAGCCGCGCGGCGACCTGCTGGAAGGGAAACTTATCGGTTCGTGCTTCTTTGA
ACCGTCCACGCGCACGAGGCTGTCGTTTGAAACGGCGGTGCAGCGGCTGGGCGGCAAAGT
TATCGGTTTCTCGGACGGCGCGAATACCAGTGCCAAAAAAGGCGAAACGCTTGCCGATAC
CGCCCGCATCATTTCCGGCTACACCGACGCAATCATCCAACGCCACCCCAAAGACGGCGC
GGCGCGCGTGGCAGCGGAGTTTTCGCGCGTCCCCGTTATCAACGCCGGCGACGGCACGAA
CCAGCACCCCAGTCAGACGCTGCTCGACCTGGTTACCATTTATGAAACGCAGGGACGTTT
GGACAAGCTAAAAATCGCCATGGCAGGCGACTTGAAATACGGGCGCACCGTGCATTCGCT
TTGTCAGGCGTTGAAACGCTGGAATTGTGAATTTGCCTTTGTTTCGCCGCCCAGCCTCGC
GATGCCCGACTACATTACCGAAGAGTTGGAAGAAGCTGGCTGCCGATACCGTATCCTCGG
CAGTTTGGAAGAGGCGACGGAATGGGCAGACATCCTGTATATGACCCGTGTTCAGCGCGA
GCGTTTCGACGAACAGGAATTTGCCAAAATCCAAGGCAAATTCAACCTCGAAGCGTCTAT
GCTCGCCCACGCCAAACCGAACCTGCGCGTGCTGCACCCTTTGCCGCGCGTGGATGAAAT
CCATCCCGATGTCGATGCTACGCCGCATGCCTATTATTTCGAGCAGGCAACCAACGGCGT
TTATGCGCGTATGGCGATATTGTCGCTGGTGTTGAACGAAGAAGTGTGAGGAACCGATAT
GGAAACCCCGAAACTCAGTGTCGAAGCCATTGAAAAAGGTACGGTTATCGACCATATTCC
CGCCGGCAGGGGGCTGACCATCCTGCGCCAGTTCAAACTTTTGCACTACGGCAACGCGGT
AACCGTGGGCTTCAACCTGCCCAGCAAAACCCAAGGCAGCAAAGACATCATCAAAATCAA
CGGAGTATGGTTGGACGACAGTGCCGCCGACCGCCTTGCCCTGTTCGCCCCCGAAGCGGT
GGTCAATACTATCGACAATTTCAAGGTCGTGCAGAAGCGGCATTTGAACCTGCCCGATGA
AATCGCCGAAGTGTTCCGCTGCCCGAACCCCAATTGCGCCAGCCACGGCGAGCCGGTCAA
AAGCCGGTTTTATGTTAAAAAACACAACGGGCAGACGCGGCTGAAATGCCACTACTGCGA
AAAAACCTACAGCCGGGATTCGGTGGCGGAAGCCTGACGGATTCCCGCAGCCCGGCGGCG
GAATTTTGCCTGCCGCCATTTTGCCAACTTGAAATGGAATAATGATGCACGCTTCTATCC
AAAGCCGCTTTGCACCGATACTTTACGTTTTGATTTTCTTTGCCGGTTTTTTGACTGCGC
AAATCTGGTTCAATCAGAAAGCCTATACTGAAGAGCTGCCCCCACTTCTGTCCGCATTGT
CCGCCGTCGCGCTGGTGTGGCTGGCGTGGGCTGCCGTATCCGCCCGTTCAAAGGTTAAGG
CGGAAAAGTTCTACCGCGAAAAAATGATACAGAACGAAAGCATCCATCCGGTTCTCCACG
CTTCTTTGCAACACTTGGAACACAAGCCGCAAATGCTCGCCCTGCTGGTCAAAAACCACG
GCAAAGGCATGGCGGAACAGGTCAGGTTCAAGGCGGAAGTGCTGCCCGACGACGAAGACG
CGCGCACGATTGCCGCCGAGTTGGCAAAAATGGATATGTTCGCATTGGGGACGGACGCGG
TTGCTTCGGGTGAAACCTATGGACGCGTGTTCGCCGATATTTTCGAGTTGTCGGCGGCTT
TGGAAGGGCGCGCGTTCAAAGGGATACTGAAACTGACGGCGGAATATAAAAACATCTTCG
GCGATGCCTGCCGTTCGGAAACGGCGTTGGATTTGGACGCGCTCAATCAGGCGTTGCAGG
AGATTTCAAAAACATCGGAAAAGCCTAAGCGGATATTTTATTGAAGATGGAAAAATGCCG
TCTGAAACGGAAGGTGTTTCAGACGGCATTTTTGTCGGATGATGAATTATTCGGAGCGGT
CGAAGCCAAACTTCACGCGGCTGCGGTTCGAATCCGGCATATTGTCCAAATCCTGTCCCG
GATTGGCGGCGGTGTCGCCTATGGAAATATCGGAGATGTTTTCCAGAATGATGGCGGACG
ACAGGTGTTCGGAGGTGCGGTAAACCATTGCCAGGGCCACTTCTTCCGCAGGAGTGGAAA
TCAGCTCGACCGTGTCTTTACTCTTGGGTGCTTGTGCCAAGTTGTTGGAGAGGTCGACTT
TCATAACCTTATTGCGTTTGTACAGGCTCAATACCGTGCCTTTGTCCAAACCATCTGCTT
CGCCTTTGTCTATCGTAATGGTTTGGAACTGACCGGCAACCCCCGTGCCTTCAAATACGG
AAACGATTTTTGCCTGAACCGGACGGGACGGTTCATGCGGTATCATGTTGAAGCGGTCGG
TGTCTTCCGGCATTTTCATCAGGTAGTCGCCCTGCTGTATTTCGGAAATGGCGGTTTCGA
CCACCAGCGGCTGTATCGAATGGGTGCGCAGCGGGGTAATCAGAGGATGGGCGCGGGTAT
AGTATTCGTTGTCTTTCAACTGCTCTGCCGCCTGTTCGGAGCGTTGCTCGAGTGCCGAAT
CGGTATAGGGGAGAGCGCGCACGATGCCGCTGAATGCGACTTCTTGTCCGAGGAATTTAC
CCGTATCCGGATCAGTGATATTTTTATTGATACGGTAGGTCAGGTAGCGGCCCGGTTCTT
GCAGCCCTTTAGTGTAAACACGGTCTCCTTTGGTATACAGCATCCTGCTGTCGGGTCCCG
CCACCAGGCGCGGCGCGGCAGCGGTTTCTTTGAGGGAAACGATTTGCGGGTGCTGCATAA
AGACGCGGTAGAAGTTGACATCGATAGCGGGAATACCGTATCCGGACACTTCTTTATTCG
GACTCATTTTGACAACCGGGATGTTGTCTGTTTGTTCCAGGCTGAGGCGCGGTTCGCCGT
TAACGTAGCGCAACACCAAAACTTGACCCGGATAAATCAGGTTGGGATTGTGGATTTGGC
TGCGGTTTGCACCCCACAGGCGGCCCCATTGCCACGGGCTGTACAGGTATTTGCCCGAAA
TGCCCCACAGGGTGTCGCCCTGTTTGACTGTGTACCGTTGCGGCGCATTCGGACGTACCT
TCAGATTTGCCGCCAAAGTTTGTGTCGAGAATACCATGCCTGCCATGCAGAGCAGGGTTA
TAATACGATGTTGCATAACCGTTCCCCTTATAACTGAATTTCGGTTTGTTTGTTTGATTG
GGTTGGAAAAAGCGGCGACGGTCTTTTCGGGACGTGCCGCATTACAATAAATTATTCGTA
TTTTAACATCGAATTAACCATACCATCACGGTAATTGTGAAAAACAGGCAGCGTATCTGC
CGACGGAAAGAGAAAATTATGGCTTTACTGAATATCCTCCAATATCCCGACGAGCGTCTG
CACACGGTGGCAAAGCCTGTCGAACAAGTTGACGAGCGCATCCAAAAGCTGGTTGCCGAT
ATGTTTGAAACGATGTACGAGGCGCGCGGCATCGGGCTGGCGGCGACGCAGGTCGATGTG
CACGAGCGCGTGGTCGTGATGGATTTGTCCGAAGACCGCAGCGAACCGCGCGTGTTCATC
AACCCCGTTATTGTCGAAAAAGACGGCGAAACCACTTACGAAGAGGGCTGCCTGTCGGTA
CCGGGCATTTACGACACCGTAACCCGAGCCGAACGCGTCAAGGTCGAGGCTTTGAACGAA
AAAGGCGAAAAGTTCACGTTGGAAGCGGACGGCTTGCTGGCGATTTGCGTGCAGCACGAG
TTGGACCACCTGATGGGCATTGTGTTTGTCGAACGCCTGTCGCAGCTCAAGCAGAGCCGG
ATTAAGACCAAGTTGAAAAAACGTCAGAAACATACGATTTGACCCTTTTGCCATGCCGTC
TGAACGCTGCGGCGTTTTCAGACGGCATCGCGACACACCCCGCGCACATTAGGACACGAT
ATGAAAGTCATCTTCGCCGGAACGCCCGATTTTGCCGCCGCCGCTTTAAAAGCCGTTGCC
GCTGCCGGTTTTGAAATCCCGCTGGTGTTGACCCAGCCCGACCGCCCTAAAGGACGCGGT
ATGCAACTGACCGCCCCGCCCGTCAAACAAGCCGCGCTGGAACTCGGTTTGCGCGTGGCA
CAGCCCGAAAAACTGCGCAACAACGCCGAAGCCCTGCAAATGCTCAAAGAGGTCGAGGCA
GACGTAATGGTGGTGGCCGCCTACGGGTTGATTCTGCCGCAAGACGTGTTGGATGCGCCG
AAACACGGCTGCCTCAACATCCACGCTTCGCTGCTGCCCCGTTGGCGCGGAGCGGCACCG
ATTCAACGTGCGATTGANGCCGGCGATGCCGAAACCGGCGTGTGCATTATGCAGATGGAC
ATCGGTTTGGACACCGGCGATGTGGTCAGCGAACACCGCTACGCCATCCAACCTACCGAT
ACCGCCAACGAAGTCCACGACGCGCTGATGGAAATCGGTGCGGCGGCGGTTGTTGCCGAT
TTGCAACAGCTTCAAAGCAAAGGCCGTCTGAACGCGGTCAAACAGCCCGAAGAAGGTGTT
ACTTACGCCCAAAAATTGAGCAAAGAAGAAGCGCGTATCGATTGGAGCGAAAGCGCGGCG
GTTATCGAACGCAAAATCCGCGCCTTCAACCCCGTGCCTGCCGCGTGGGTTGAGTATCAG
GGCAAGCCGATGAAAATCCGGCGCGCCGAAGTGGTGGCGCAACAAGGCACGGCAGGCGAA
GTGTTGTCCTGTTTGGCGGACGGTTTGGTCGTTGCCTGCGGCGAAAACGCGCTGAAGATT
ACCGAATTGCAGCCTGCCGGCGGCAGGCGTATGAATATCGCGGCGTTTGCAGCAGGACGG
CATATCGAAGCAGGAACGAAGCTGTAAATCCCTTCAGACGGCATTCCGATCCGCAAACGG
GAATGCCGTCTGAAACCATCAGTTGAAGAAAGCGAATCACATAATATGAGTATGGCACTT
GCCCAAAAACTTGCCGCCGACAGCATTGCGGCGGTTGCCGAAGGGCGCAACCTTCAGGAC
GTGTTGGCGCACATCCGCGCGGCGCATCCCGAGCTTACGGCGCAGGAAAACGGCGCGTTG
CAGGATATCGCCTACGGCTGCCAGCGTTATTTGGGCAGTTTGAAACATATGCTCGCGCAG
ATGCTGAAAAAACCGATTGGCAATCCGCAGCTCGAAAGCCTGCTTTTGGCGGCGTTGTAC
CAACTGCATTACACGCGCAACGCGCCGCACGCCGTGGTCAATGAGGCGGTGGAAAGCATA
GCCAAAATCGGGCGCGGGCAGTACCGTTCGTTTGCCAACGCGGTTTTGCGCCGCTTTTTG
CGCGAACGCGACAAGCTTGTGGCTTCCTGTAAAGAAGACGATGTGGCGAAACACAACCTG
CCGCTGTGGTGGGTTGCCTACCTGAAAAACCATTATCCGAAACACTGGCACAACATCACT
GCCGCGCTGCAATCCCATCCGCCGATGACTTTGCGCGTCAACCGCCGACACGGCAATGCC
GAAAGCTATTTGGAAAAACTGGTGGCGGAAGGTATCGCGGCTAAGGCGTTGGACGAATAT
GCGGTTACGTTGGAAGAAGCCGTGCCGGTAAACCGCCTGCCCGGCTTTTCAGACGGCATT
GTTTCGGTACAGGACTTCGGCGCGCAGCAGGCGGCGTATCTCCTTAACCCGAAAGACGGC
GAACGGATTTTGGACGCGTGCGCCGCGCCGGGCGGCAAGACGGGGCATATCTTGGAATTG
GCGGATTGCCGTGTTACCGCCTTGGACATTGATGCAGGCCGTCTGAAACGGGTGGAAGAC
AATATCGCGCGTCTGGGCTTTCAGACGGCATCGACGGCGTGTGCCGATGCACAGGACCTG
TCGGCATGGTATGATGGGAAACCGTTTGACGCCGTCCTTGCCGACGTGCCGTGCACCGCC
TCGGGCGTGGCGCGGCGCAATCCCGACGTGAAATGGCTGCGCCGTCCGACCGACGCGCTC
AAAACCGCCCGTCAGCAGAAAGCCCTGCTGGACGCATTGTGGCAGGTGCTGAAAAGGGGG
GGAAGGATGTTGATCGCCACCTGTTCCGTGTTCGTCGAGGAAAACGACGGNCAATTGTAA
AAATTCCTCAACCGCCATGCCGATGCAGAACTGATCGAATCGCGGGTACTCTTACCGAAC
AAACACCAAGATGGCTTTTATTACGCGCTTATTCAAAAGCAGTAAATGGCTGATTGTGCC
GCTGATGCTCCCCGCCTTTCAGAATGTGGCGGCGGAGGGGATAGATGTGAGCCGTGCCGA
AGCGAGGATAACCGACGGCGGGCAGCTCTCAGTCAGCAGCCGCTTCCAAACTGAGCTGCC
CGACCAGCTCCAACAGGCGTTGCGCCGGGGCGTGCCGCTCAATTTCACCTTAAGCTGGCA
GCTTTCTGCCCCGACAATCGCTTCTTATCGGTTTAAATTGGGGCAACTGATTGGCGATGA
CGACAATATTGACTACAAACTGAGTTTCCATCCGCTGACCAACCGCTACCGCGTTACCGT
CGGCGCGTTTTCGACAGACTACGACACTTTGGGTGCGGCATTGCGTGCGACCGGCGCGGT
TGCCAACTGGAAAGTCTTGAACAAAGGCGCGTTGTCCGGTGCGGAAGCAGGGGAAACCAA
GGCGGAAATCCGCCTGCTGCTGTCCACTTCAAAACTGCCCAAGCCTTTTCAAATCAACGC
ATTGACTTCTCAAAACTGGCATTTGGATTCGGGTTGGAAACCTTTAAACATTATCGGGAA
CAAATAATGCGCCGTTTTCTACTGATAGCAGCCATATGCGCCGTCGTCCTGTTGTACGGA
CTGACGGCGGCAACCGGCAGCACCAGTTCGCTGGCGGATTATTTCTGGTGGATAGTCGCA
TTCAGCGCAATGTTGCTGCTGGTACTGTCCGCCGTTTTGGCACGTTATGTCATATTGCTG
TTGAAAGACAGGCGCGACGGCGTATTCGGTTCGCAGATTGCCAAACGCCTTTCCGGGATG
TTCACGCTGGTCGCCGTATTGCCCGGCGTGTTTCTGTTCGGCGTTTCCGCACAGTTCATC
AACGGTACGATTAATTCGTGGTTCGGCAACGACACCCACGAAGCCCTCGAACGCAGTCTC
AATTTGAGCAAGTCCGCATTGAATCTGGCGGCAGACAATGCCCTCAGCAATGCCGTCCCC
GTCCAGATAGACCTCATCAGCACCGCCTCCCTATCCGGCAATATGGGTAGGGTGCTGGAA
CATTATGCCGGCGGGTTTACACAGTTGTCCCTTTACAATGCGGCAAGCGGTAAAATTGAA
AAAAGCATCAATCCGTATAAGCTTGACCAGCCGTTTCCGGATAAGGAACATTGGGAGAAA
ATCCAGCAGGCCGGCTCGGTCAGGAGCTTGGAAAGTATAGGCGGCGTATTGTACGCGCAG
GGCTGGCTGCTGGTGGGTACATACAACGGACGCGATTACGCGCTGTTTTTTCGTCAGCCC
ATTCCCAAAGGCGTGGCAGAGGATGCCGTCTTAATCGAAAAGGCAAGGGCGAAATATGCT
GAGTTGAGTTACAGCAAAAAGGGTTTACAGACCTTCTTTCTGGCGACGCTGCTTGCCGCC
TCGCTGCTGTCGATTTCCCTTGCCCTGGTGATGGCACTGTATTTTGCCCGTCGTTTCGTC
GAGCCCATTTTGTCGCTTGCCGAAGGGGCGAAGGCGGTCGCACAGGGCGATTTCAGCCAG
ATGCGCCCTGTACTGCGCAACGATGAGTTCGGGCGTTTGAGCAAGTTGTTCAACCATATG
ACCGAGCAGCTTTCCATTGCCAAGAAAGCGGACGAGCGCAACAGGAAGCGCGAAGAAGCC
GCCAGGCATTATCTCGAATGCGTGTTGGAGAGCCTGACCACGGGTGTGGTGGTATTTGAC
GAAACAGGCCGTCTGAAAACCTTCAACAAAGCTGCGGAACATATCTTGGGTATGTCGCTT
GTGCCGCTGTGGGGCAGCAACCGGCACGGTTGGCACGGCGTTTCGGTGCAGCATAATCTG
CTTGCCGAAGTGTTTGACGCNATCGATGCGACAGCGGGTACGGACAAACCGGTTCAGGTG
GGATATGCCGCTCCGGACGATGCCAAAATCCTGCTGGGTAAGGCAACGGTCCTGCCTGAA
GACAACGACAACGGTGTGGTCATGGTCATAGACGACATCACCGTATTGATACACGCGCAA
AAAGAAGCGGCGTGGGGCGAAGTGGCCAAACGGCTGGCACACGAAATTCGCAATCCGCTC
ACGCCCATCCAGCTTTCTGCCGAACGGTTGGCGTGGAAATTGGACGGGAAACTGGATGAG
CAGGATGCGCAAATCCTGGCACGTTCGACCGAAACCATCGTCAAACAGGTGGCGGCATTG
AAGGAAATGGTCGAAGCATTCCGCAATTATGCGCGTTCCCCTTCGCTCAAATTGGAAAAA
CAGGATTTGAACGTATTGGTCGGCGATGTTTTGGCGTTGTATGAAGCCGGTCCGTGCCGG
TTTGCGGCGGAGCTTGTGGGAGAACCGCTGATGGTGGCGGCTGATACGACCGCCATGCGG
CAGGTGCTGCACAATATTTTCAAAAATGCCGCCGAAGCGGCAGAGGAAGCCGATATGCCC
GAAGTCAGGGTAAAATCGGAGGCGGGGAGGGACGGACAGATTGTCCTGACGGTTTGCGAC
AACGGCAAGGGATTCGGCAAGGAAATGCTGCACAATGCTTTCGAGCCGTATGTGACGGAC
AAGCCGGCGGGAACGGGACTGGGTCTGCCCGTAGTGAAAAAAATCATTGAAGAACACGGC
GGCCGCATCAGTTTGAGCAATCAGGATGCGGGTGGGGCGTGTGTCAGAATAATCTTGCCA
AAAACGGTATAAATTTATGCGTAGCAGCGATATTTTAATTGTAGATGACGAAATCGGCAT
CCGTGACCTGCTGTCAGAAATCCTGCAGGACGAAGGTTATTCGGTCGCATTGGCTGAAAA
TGCCGAAGAGGCGCGCAAGCTGCGCCATCAGGTACGCCCAGCGATGGTGTTGCTGGATAT
TTGGATGCCGGATTGCGACGGCATTACCCTTTTGAAGGAATGGTCGAAAAACGGGCAGCT
TAATATGCCGGTCGTCATGATGAGCGGGCATGCCAGCATCGACACAGCAGTGGAAGCCAC
CAAAATCGGTGCGCTCGACTTTTTGGAAAAACCGATTTCCCTGCAAAAGCTGCTGTCCAC
GGTCGAAAACGCGTTGAAGTACGGTGCGGCGCAAACCGAAACGGGGCCTGTATTCGACAA
GCTGGGCAACAGTGCGGCGATTCAGGAAATGAACCGTGAGGTAGGTGTGGCGGTGAAACG
TGCCTCTCCCGTACTTTTGACGGGCGAGGCGGGTTCGCCGTTTGAAACGGTGGCACGCTA
TTTCCATAAAAACGGTACGCCGTGGGTGAGTCCGGCAAGGGTCGAATATCTGATTGATAT
GCCGACGGAATTGTTGCAGAAAGCTGAAGGCGGTGTTTTATATGTGGGCGATATTGCCCA
GTACAGCCGCAACATCCAAGCCGGTATTACCTTTATTGTCGGCAAGGCGGAACACAGCCG
CGTCAGGGTGATTGCTTCGTGCAGCCACGCGGCAGGTTCAGACGGCATTTCATGTGAAGA
AAAATTGGCCGGGCTTTTTTCGGAATCGGTCGTCCGTATTCCGCCCCTGCGTATGCAGCA
TGAAGACATTCCCTTCCTGATACAGGGGATTGCCTGCAATGTGGCGGAAAGCCAAAAGAT
TGCGCCCGCCTCATTCAGTGAAGATGCGCTTGCCGCATTGACCCGTTATGAATGGCCGGG
AAATTTCGACCAGTTGAGCAGTGTCGTTGCAACGCTGTTGCTGGAGGCGGACGGGCAGGA
AATCGGTGCGTCGGCGGTTTCTTCCCTTTTGGGGCAGAATGTGCCTGCCGAGGGGGCGGA
AAATATGGTGGGCGGGTTCAATTTCAACCTGCCGCTGCGCGAATTGAGGGAAGAATTGGA
GCGGCGTTATTTCGAGTACCACATTGCCCAAGAAGGTCAGAATATGAGCAAAGTGGCGCA
GAAGGTCGGGTTGGAACGTACCCACCTCTACCGCAAGCTCAAGCAGCTCGGCATCGGCAT
TTCCCGCCGTGCGGGTGAAAAAGCCGAAGAGTAGGTGCAAACCGCCGGTTTTCAGATTGC
AGGGCTTCCGTTTTCAGACGGCATTTGGAGCAAATGCCGTCTGAAATCATAAGGGGACGG
ATTTTATGACAGAGAACGAACGTTTCGCATGGTTGCAGCTGGCTTTTACGCCCTATATCG
GTGCGGAAAGTTTCTTGCTGCTGCTGCACCATTTCGGCAGTGCGCAAAATGCCCTGTCCG
CACCGGCGGAACAGGTGGCGGCACTGATACGGCACAAACAGGCACTTGAGGCTTGGCGCG
GCGGCGACAAACGTACTGCGGCACGGCAGGCCGCCGAAGCGGCATTGGAATGGGAAATGA
GGGACGGATGCCGTCTGATGCTGCTGCGGGATGATGATTTTCCTGAAATGCTGACTCAGG
GTATAACCGCGCCGCCGGTTTTGTTTTTGCGCGGCAACGTGCAACTGCTGCATAAACCTT
CCGCCGCCATTGTTGGCAGCCGTCATGCCACGCCGCAGGCCATGCGGATTGCCAAAGATT
TCGGCAAGTCGTTGGGCGGGCAAAATATCCCCGTTGTGTCAGGTATGGCTTCCGGNATCG
ATACTGCCGCCCATCAGGGCGCACTGGAAGCAGAAGGCGGCACCATCGCCGTGTGGGGGA
CGGGTATAGACCGCATTTACCCGCCGTCCAATAAAAACCTTGCCTATGAAATCGCCGAAA
AAGGATTGATTGTCAGCGAGTTCCCCATCGGTACGCGGCCGTATGCCGGCAATTTTCCGC
GCCGCAACCGCCTGATTGCCGCCCTGTCGCAAGTAACGCTGGTGGTTGAAGCCGCGTTGG
AATCCGGTTCGCTGATTACTGCCAGATTGGCGGCGGAGATGGGGCGCGAAGTGATGGCGG
TACCCGGCTCGATAGACAATCCACACAGTAAAGGCTGCCACAAATTAATTAAAGACGGCG
CAAAATTGGTGGAATGCCTGGACGACATCCTTCATGAGTGTCCGCGGCTCTTGCAAAATG
AGGGTGCTTCATCATATTCTATAAATAAGGGAATACCTGAAAAGCGCATCACTGCCGTTC
AGACGGCATCCGACCAGCCGTTTTCGTCTGAAGGCAAAATGCCGTCTGAAAAGACGGAGA
AACGACCCGTCGGCGGCGGTATCTTGGACAGGATGGGTTTTGACCCGGTTCATCCGGATG
TGCTTGCCGAGCAGTTGGATATGCCTGCCGCAGACTTATACGCCGAACTGTTGGAATTGG
AACTGGACGGCAGCATTGCCGCCATGCCCGGCGGAAGATACCAGCGTATCCGAACCTGAA
CGCATAATTTAAGGAACATGAATGACCGAAGTCATTGCCTATCTCATTGAACATTTCCAA
GATTTCGATACCTGCCCGCCGCCCGAAGACTTGGGTATGCTGCTCGAAGAAGCGGGTTTC
GATACCATGGAAATCGGCAACACCTTGATGATGATGGAAGTACTGCTCAACAGCTCGGAA
TTTTCAGTCGAACCTGCCGACAGCAGCGCATTACGCGTGTACAGCAAAGATGAAACCGAC
AACCTGCCGCAGGAAGTGATGGGGCTGATGCAGTATCTGATTGAAGAAAAAGCCGTAAGC
TGCGAACAGCGGGAAATCATCATTCACGCGCTCATGCACATCCCCGGCGACGAAATTACC
GTAGATACCGCCAAAGTGCTGACCCTGCTGCTTTTATGGGCAAACAAGAGCGAGCTGCCC
GTGTTGGTCGGCGACGAGCTGATGAGCGCACTCTTGCTCGATAACAAACCTACTATGAAC
TGAAACAGGTTCAGACGGCATTATCCTGATAATATGCCGTCTGAAATACCGGAACCGAGA
CATTTATTACCAGAGGAAACACATGGCGAAAAACCTATTAATCGTCGAATCCCCATCCAA
AGCCAAAACCCTGAAAAAATATTTGGGCGGCGATTTTGAAATCCTCGCGTCCTACGGACA
TGTCCGCGACCTTGTTCCCAAAAGCGGCGCGGTCAATCCGGATCAGGATTTCGCCATGAA
ATACGAGCTGATAAAACGCAACGCCAAACACGTCGATGCCATCGTCGCCGGAGCCAAAGA
AGCCGAAAACATCTACCTCGCAACCGACCCGGATAGGGAAGGCGAAGCCATTTCCTGGCA
TCTTTTGGAAATCCTCAAATCCAAACGCGGCCTGAAAAACATCAAGCCGCAGCGTGTCGT
GTTCCACGAAATCACCAAAAACGCCGTGCTCGATGCCGTCGCCCATCCGCGCGAAATCGA
AATGGATTTGGTCGATGCGCAACAAGCCCGTCGCGCTTTGGATTATTTGGTCGGCTTTAA
CCTTTCGCCATTGTTATGGAAAAAAATCCGTCGCGGTTTGAGCGCAGGTCGTGTGCAAAG
TCCCGCCCTGCGCCTGATTTGCGAGCGCGAAAACGAAATCCGCGCGTTTGAAGCGCAGGA
ATATTGGACGGTGCATCTCGACAGCCACAAAGGCCGCAGCAAGTTCACCGCCAAACTCGC
CCAATACAACGGCGCGAAACTCGAACAATTCGACCTGCCGAACGAGACCGCGCAAGCCGA
CGTGTTGAAAGAACTCGAAGGCAAAGAGGCCGTCGTTACCGCCATCGAAAAGAAAAAGCG
CAGCCGCAATCCCGCCGCGCCGTTTACCACTTCTACCATGCAGCAGGATGCCGTGCGCAA
ACTCGGTTTTACCACCGACCGCACCATGCGTACCGCCCAGCAGCTTTATGAAGGTATAGA
CGTAGGGCAGGGTGCCATCGGTCTGATTACCTATATGCGTACTGACAGCGTGAATTTGGC
CGATGAAGCGTTAACCGAAATCCGCCATTACATCGAAAACAAAATCGGCAAAGAATATCT
GCCGAGTGCCGCCAAACAATACAAAACCAAATCCAAAAACGCCCAAGAAGCGCACGAAGC
CATCCGCCCGACTTCCGTGTACCGCACGCCCGAAAGCGTCAAACCCTTCTTGAGCGCAGA
CCAGTTCAAACTCTATCAGATGATTTGGCAGCGCACCGTCGCCTGTCAGATGACGCCCGC
CAAATTCGACCAAACCACCGTCGATATTACCGTCGGCAAAGGCGTATTCCGCGTAACCGG
ACAAGTGCAAACCTTCGCAGGCTTTTTGAGCGTGTATGAAGAAAGCAGCGACGACGAAGA
GAGTGAAGACAGCAAAAAACTGCCCGAAATGAGCGAAGGCGACAAATTGCCCGTGGATAA
ACTTTACGGCGAACAACACTTTACCACTCCGCCGCCGCGCTACAACGAAGCGACGCTGGT
TAAAGCCCTCGAAGAATACGGCATCGGCCGCCCCTCAACCTATGCCAGCATTATTTCCAC
GCTCAAAGACCGCGAATACGTTACCCTGGAGCAGAAACGCTTCATGCCCACCGACACAGG
CGACATCGTCAACAAATTCCTGACCGAACACTTCGCCCAATACGTCGATTACCACTTCAC
CGCCAAACTCGAAGACCAGCTTGACGAAATTGCCAACGGCAAACGCCAATGGATTCCCGT
GATGGACAAATTCTGGAAGCCGTTTATCAAGCAAGTAGAAGAAAAAGAGGGCATCGAACG
CGCCAAATTTACCACGCAGGAACTTGATGAAACCTGCCCGAAATGCGGTGAACACAAACT
GCAAATCAAGTTCGGCAAAATGGGCCGCTTCGTCGCCTGCGCCGGTTATCCCGAGTGCAG
CTACACCCGCAACGTTAACGAAACCGCCGAAGAAGCCGCCGAACGTATTGCCAAAGCGGA
AGCAGAGCAAGCCGAACTCGACGGACGCGAATGCCCTAAATGCGGCGGTCGTCTGGTGTA
CAAATATAGCCGCACGGGCAGCAAATTCATCGGCTGCGCCAACTATCCGAAATGCAAACA
CGTCGAGCCGCTGGAAAAACCGAAAGATACCGGCGTCCAGTGTCCGCAATGCAAAAAAGG
CAACCTCGTTGAGCGTAAATCCCGCTACGGCAAACTGTTTTACAGCTGCAGCACCTATCC
CGACTGTAACTACGCCACTTGGAATCCGCCCGTTGCCGAAGAATGCCCGAACTGCCATTG
GCCGGTCTTGACCATCAAAACCACCAAACGCTGGGGCGTCGAAAAAGTCTGCCCGCAAAA
AGAATGCGGCTGGAAAGAACAGATTGAACCACCTGCACCGAAAGAGTGAGATTAGGTTGG
TTTGAAAGAGAAAAGGTCGTCTGAAAAATTTTCAGACGACCTTTGCTTTTCTGTGATTAG
TTTATTTGAATCCGCGTGTTGTTTTAAAGTCCGATAAAATCCGGTTCATTTCAGGCGCAA
ACAAGGCGATGTAATCGTAAGATAGACCGCGACTGGCACTGGGATGGGGAAAGCAGACGA
CTTCGCAATCTTCAAACGATTGGAATTTGACATTGAAACGTGTACCGTCAAATTCTTTTT
GCACCGTCTCCAGCGGTTTGGTCTGCTTACCGACCAACTGCTCGAAGCGTGGCAGTACAT
TTTGGTTGTTCAGAAAATCCGCCAACCTGCTGCCCATGAAGAGGATGACTTTCGGACGCA
GTTTTTCGATGTGGTAGAGAAAATTATCGATGTGCTCGGGTTGTGTGAACTTGTCGGGAT
TATCGATAGTGTTGCCCTGTGTAGCAGCCCAGTTGGTTTGAACCAGGGATTTTTCAAATG
CACCGCCCAATCCATTTTCGTCTAAGGGGTGTCCCCACATTTCAAACCAATTTTTTATCG
TATTGTCGTAACGCCACTTTTTTGCCTGTTCTCCGAAATAGAGGGATTTGTTTGCAAATG
TATGGTCGATTTTGTTTTCAGGGAGTTTGTATTCACCTGCTACATAAGCAGCCTCATCGG
CTTTACTCCAACCCCATTCATACCCACAAATCATTAAACCATGTTTGTCGTTGTAGCCTT
TGAACAGACTGTTGCCTAAGTTCAAATCTGACATTATTGTTCCTTACCATAAATGTAAAA
TCAGTTGGCCGAATACCACTAAAATAGGTTCTTCGCCCATGTCGTAAGTGTTGTTGAAAC
GCGCGCCGGATTTAGGTTTGATTTTATTGCCGTCAACTACCCAAGTATTGTTTAAACGCG
CACCAGATTTAGGTTTTAATTCCTTTCCATCAAAAATCCAAGTATTGTCTAAACGCGCAC
CAGATTTAGGTTTTAATTCCTTTCCATCGAAAATCCAAGTATTGTCTAAACGCGCACCGG
ATTTGGGTTTTAATGTACTGCCGTCGCAAACCCAATCACGTGGTAAAGAAATTGTATTCA
TGTTGAAACTCCTGTTTAAGTTGCTTTTGGTTCAAGGGAATTAAATAGATTTTTCTTTGG
CACTTTTTACAAACAAATTAACTGCCTGCACAATTTCATTTGCCATTTCATCTACCATTT
GCTGCATGCTTTGCGGATGGTTAAAATGCACAAAATCGCCCGTCAATTCGGCCGTATCGT
CCAAATTCCAAAAATCCAAGCGGTAGCGCGAAGGATATTTCCAACCAAACCAATGCTGGT
TTGCCCCTTGAAAATATTGTTCTCTAACGACGGCAATCAAATTATTTTCAGACGGATAAA
CCATATCCGGTTGACGTTTAAAACCAAAATAAACGTCATTTTCCAGTTCCACTTTAAAAT
CTACCTGCTCTCCATGCTGTGTATGGTAAATCGGGAATTGGATGCCGAAATAACGATGAC
GATTGCGTGAGCGGGCATAATATTCGCGCACATCATTGGTAAAATCATGCTGTTCGATTT
GCATGTTAGGCAGTTTTTCACGCAGACGTTTTTGCAATTCATGCCAAAACATCGTTTGTA
TTTGGTATTTGTCCAGCTTCTGACCTTCTACATACAAATCGCATTGCTGCAACAATAACT
GCACTGACTCTTTGCTGATGGATTTACTATTGGTGTTGTATAAATCGCTTTTTAAAATTG
CTACGACCGCAAACAGCTCTTCTGAGAAATCGGCATAAAACTGGGCAATTAATTCATTCC
TGTTACTGTACGCTGTTTTCAAACGTACCGTAAAATCATTCATTTTTCTGATTAAATTGG
TTACGCCCTCAAACACTGCTTGGGTATTTTCATCATTGCTGTGCATTTGAATATAGGCAA
GTTGGAACAGCAAATCTTTCAACTCATCTGTATCGTCATTACCGTTTTCCATGCGGGAAA
TGGTAATTTTGCCGTCTTGCACGATTTCTTTCAGTTTATCTAAAAATCCGTGATAAATTT
CCTGTTTTTTCTCAAACACTTTCAAGCTTTTATCACGTTGTTCCTCTTGGGCGGTCTGAC
CTTGAAGCAGAAAAACAGTAACAATTGCAGTTAAAATTGCTCCAATGGCACTGTTATTGA
TGTTTTCAACGATTTTAGGTAGAGTGTTTTCGTAAATCATTGAAAAAACAAAAAGACTTA
AAGTTATTGAAAGGCAGGTTCCCAAAAAGGAAAGCAGCTTTTTAGACATAAGATAAAGTT
CCCTTGTTGTTAGATGGTATTAAATGGCATATTCTATTTGTCATGTGTTTGCCGAGCCAG
TCAGAAAAAGTTTAAAATCTATCTCTATAATTCAACCATCTATACAGAAAGTTTAGCCTA
TGGAAACCCACGAAAAAATCCGCCTGATGCGCGAATTGAATAAATGGTCCCAGGAGGATA
TGGCGGAAAAGCTGGCGATGTCGGCAGGCGGGTATGCCAAAATCGAACGGGGCGAAACGC
AGTTAAATATCCCGCGTTTGGAGCAGTTGGCTCAGATTTTCAAAATCGATATGTGGGACT
TGCTCAAATCGGGCGGTGGTGGGATGGTGTTTCAGATTAATGAAGGTGATAGTGGTGGCG
ATATTGCGTTGTATGCGTCGGGTGATGTTTCGATGAAAATAGAATTTTTAAAAATGGAGT
TGAAACACTGCAAAGAAATGTTGGAACAAAAAGACAAAGAAATCGAGCTGCTCCGCAAGC
TGACCGAAACCGTTTAAACAGATATGCCGTCTGAAAAAAGTTTTCAGACGGCATATTCTT
TGACAGGTCTTGTATAATACCGTTTGAACTTACAGGTTTTTGATTATGGCGGCAGGCAAA
CATACCAAACACAGCAACCGGGTACGCATTATCGGCGGGCAATGCCGGGGCAGGAAATTA
AGTTTCACATCCGCCGACGGACTGCGTCCGACACCCGACAGCGTGCGTGAAAAGCTGTTT
AACTGGCTGGGACAGGATTTGACGGGTAAAACGGTTTTGGATCTCTTCGGAGGCAGCGGC
GCACTCGGTATGGAGGCGGCATCGCGTAATGCAAAACGGGTCGTGATTGCAGACAACAAC
CGTCAAACGGTACAAACCCTTGAGAAAAACAGTCACGAACTGGGTTTGGGTCAGGTGCAA
ATCGTCTGTTCAGACGGCATTGCCTATTTGAAGACCGCATCCGAACAGTTTGATGTCGTC
TTTCTCGACCCGCCGTTTGCGTGGCAAAGTTGGGAAAGCCTTTTCAATGCATTGGGCACA
CGCCTGAATGACGGTGCATATGTCTATATCGAGGCAGGCAGGCAGCCGGACAAACCTGCT
TGGCTGACGGGATATAGGGAGGGGAAGTCAGGGCAGGGTACATTTGAATTAAGGGTTTTC
CAAGTAGCTGAATAATATGTGCTTGATTATCATTTTTGGTTTGTAAACATTCGTTTGCGT
CAGCATGGTTTAAAAAAGCTTTGTGCTATAATCCGCGCCCGAACGGTTTTGATAATTTAG
TGGAAAAGGAAAAGAAATGTCGCTCTTTATTACCGATGAGTGCATCAACTGCGACGTGTG
CGAACCAGAATGCCCGAATGATGCAATCTCTCAAGGTGAGGAAATTTACGAAATCAACCC
CAGCCTCTGCACGCAGTGCGTCGGACACTACGATGAGCCGCAGTGCCAGCAGGTTTGCCC
GGTGGACTGCATCCTGATTGACGAAGAACATCCCGAAACCCATGATGAACTGATGGCGAA
ATACGAGAAGATAATTCAGTTTAAATAAATTAATTACTTTTAAAAACATAATATTATTTT
TGTTTTAAGATAAAGTGAAAAAAAAACTTGACGGGGAAACGAGCCACTAATAAACTAGCG
CTCTCTTTTGGAGGGATTCCCGAGCGGTCAAAGGGGGCAGACTGTAAATCTGTTGCGAAA
GCTTCGAAGGTTCGAATCCTTCTCCCTCCACCAAAATTCTTACTTGGGGCAGTAGCGAGT
AATGCGGGTGTAGCTCAATGGTAGAGCAGAAGCCTTCCAAGCTTACGGTGAGGGTTCGAT
TCCCTTCACCCGCTCCAAACAATTAGGCCCATGTAGCTCAGGGGTAGAGCACTCCCTTGG
TAAGGGAGAGGTCGGCAGTTCAAATCTGCCCATGGGCACCATCTTACTCGATTATTCATT
TCTTTAAGGCTTAGATATAGGATATTGCCATGGCTAAGGAAAAATTCGAACGTAGCAAAC
CGCACGTAAACGTTGGCACCATCGGTCACGTTGACCATGGTAAAACCACTCTGACTGCTG
CTTTGACTACTATTTTGGCTAAAAAATTCGGTGGTTCTGCAAAAGCTTACGACCAAATCG
ATAACGCTCCCGAAGAAAAAGCCCGCGGTATTACCATTAATACTTCACACGTAGAATACG
AAACCGAAACCCGCCACTATGCGCACGTAGACTGCCCGGGCCACGCCGACTACGTTAAAA
ACATGATTACCGGCGCAGCCCAAATGGACGGCGCAATCCTGGTATGTTCCGCAGCTGACG
GTCCTATGCCGCAAACTCGCGAACACATCCTGTTGGCCCGCCAAGTAGGCGTACCTTACA
TCATCGTGTTCATGAACAAATGCGACATGGTTGACGATGCCGAGCTGTTGGAACTGGTTG
AAATGGAAATCCGTGACTTGTTGTCAAGCTACGACTTCCCAGGCGACGACTGCCCGATCG
TACAAGGCTCTGCACTGAAAGCCTTGGAAGGCGACGCCGCTTACGAAGAAAAAATCTTCG
AATTGGCTGCTGCATTGGACAGCTACATCCCGACTCCTGAGCGTGCCGTGGACAAACCGT
TCCTGTTGCCTATCGAAGACGTATTCTCTATCTCTGGTCGCGGTACCGTAGTAACCGGTC
GTGTAGAGCGCGGTATCATCCACGTTGGTGACGAGATCGAAATCGTAGGTCTGAAAGAAA
CCCAAAAAACCACTTGTACCGGCGTTGAAATGTTCCGCAAACNGCTGGCCGAAGGTCAAG
CCGGTGACAACGTAGGCGTATTGCTGCGTGGTACCAAACGTGAAGCCGTAGCGCGTGGTC
AAGTATTGGCCAAACCCGGCACCATCACTCCTCACACCAAATTCAAAGCAGAGGTATACG
TACTGAGCAAAGAAGAGGGTGGTCGTCACACTCCGTTCTTCGCTAACTACCGTCCACAAT
TCTACTTCCGTACTACCGACGTAACTGGCGCGGTTACTTTGGAAGAAGGTGTAGAAATGG
TAATGCCGGGTGAGAACGTAACCATTACTGTAGAACTGATTGCGCCTATCGCTATGGAAG
AAGGCCTGCGCTTTGCGATTCGCGAAGGTGGCCGTACCGTAGGTGCCGGCGTGGTTTCTT
CTGTAATCGCTTAAGTTTAGAGGCCAATAGCTCAATTGGTAGAGTATCGGTCTCCAAAAC
CGAGGGTTGGGGGTTCGAGACCCTCTTGGCCTGCCAAATAAAAAAATTAACCGGCCTTGC
GCTGGTTAATTTTTTTGTATTTATAATTCGGTAAATTCTCTTGCCATTTGTATGGATCAA
GAAAAGTCAGATACTGTAGTGGGTAAATAATATGACAGAACATACGTCTGAGAAAAAGAC
TGCCAAGGTAGGTCAGTTGGTCGAGGGGAATAAGGAGCCTTCATCTAATATTGGTAGGGA
AGGGCTCTTCGCATATTTCTCAAACTCTTGGTTAGAGTTTAAAAAAGTAGTTTGGCCCAA
GCGAGAAGATGCCGTCAAAATGACTATGTTTGTTATAGTATTTGTAGCTGTGCTTTCTAT
ATTTATCTATGTGGCAGATACGGCAATCTCATGGTTATTTTTTGATGTGTTGCTGAGAAG
GGAAGGTTGAGATGGCAAAAAAATGGTATGTTGTACAAGCGTATTCAGGATTTGAGAAGA
ATGTCCAACGAACATTGGAAGAGAGAATTGCCCGTGAGAAGATGGGAGATTATTTCGGAC
AAATTCTGGTGCCTGTAGAGAAAGTTGTTGATATTCGCAATGGTCGTAAGACTATTAGTG
AAAGAAAGTCATATCCGGGGTATGTGTTGGTGGAAATGGAAATGACGGATGATTCTTGGT
ATCTTGTAAAGAGTACGCCTCGTGTTTCCGGATTTATCGGAGGAACGGCTAATAAACCCA
TGCCTATTAGCCAAAGAGAAGCTGAAATTATTTTGCAACAGGTTCAAACTGGTGCTGAGA
AACCCAAACCAAAAATCGAATTTGAAGTTGGTCAGCAGATACGTGTGAATGAGGGGCCGT
TTGCCGATTTTAATGGTGTTGTTGATGAAGTTAATTATGAGCGGAACAAGTTGCGTGTAT
CTGTTCAGATATTTGGTCGTGAAACACCTGTCGAGCTGGAGTTTGGGCAAGTTGAGAAGA
TTAACTAATTTTATACTTGAAAAATAAGTATTAAAACGATAAAATTAAAAATTAATTTGG
GGAGCGGAAATGGTTCCGCGTCTTACCCGTTTTTAGGAGTCCTGTTAAGTGGCAAAGAAA
ATTATCGGCTATATTAAACTGCAAATTCCTGCAGGCAAAGCCAATCCATCCCCCCCAGTT
GGTCCTGCTTTGGGTCAACGTGGTTTGAATATCATGGAATTCTGTAAAGCATTTAATGCT
GCAACCCAAGGTATGGAACCTGGTTTGCCAATTCCAGTCGTTATTACTGCATTTGCAGAT
AAATCATTCACTTTTGTGATGAAAACCCCGCCGGCTTCTATCTTGTTGAAAAAAGCTGCT
GGTCTGCAAAAAGGTAGTTCTAATCCTCTGACTAACAAAGTGGGTAAATTGACCCGAGCT
CAGTTGGAAGAAATTGCTAAAACTAAAGAGCCTGATTTGACTGCTGCTGATCTGGATGCC
GCTGTTCGTACTATCGCTGGCTCTGCTCGCTCAATGGGCTTGGATGTGGAGGGTGTTGTA
TAATGGCTAAAGTATCTAAACGCTTGAAAGCTCTGCGCTCTTCTGTTGAAGCTAACAAAC
TGTACGCAATCGACGAAGCAATTGCTCTGGTTAAAAAAGCTGCTACTGCTAAATTTGACG
AGTCTGTTGACGTATCTTTCAACCTGGGTGTTGATCCTCGTAAATCTGACCAAGTTATTC
GTGGTTCAGTCGTTCTGCCTAAAGGTACCGGTAAAACAACTCGCGTAGCTGTGTTTACTC
AAGGTGCAAATGCAGATGCTGCTAAAGAAGCCGGTGCAGATATTGTCGGTTTTGAAGATC
TGGCAGCTGAAATCAAAGCTGGTAACCTGAACTTTGACGTTGTTATTGCTTCTCCTGATG
CAATGCGTATCGTTGGTCAATTGGGTACCATCTTGGGTCCTCGTGGTCTGATGCCAAACC
CTAAATTAGGTACTGTTACTCCTAACGTTGCTGAAGCAGTTAAAAATGCAAAAGCAGGTC
AAGTACAATACCGTACAGATAAAGCCGGTATCGTCCACGCAACTATCGGTCGTGCTTCTT
TCGCTGAAGCTGACTTGAAAGAAAACTTCAATGCGTTGTTGGATGCTATCGTTAAAGCTA
AACCTGCTGCTGCTAAAGGTCAGTACCTGAAAAAAGTTGCTGTATCCAGCACTATGGGTT
TGGGTGTTCGCATTGATACTGCAAGCGTGAACAACTAAGAAATTTTCAGGTGATCCGGTT
TTCTGGATTGCCTGAATTTGGGCTACTTAAAATTAAGTAGATGTCCAAGACCGTAGGGAT
CGTAAGATTTAATCGTAACTGCCCTACGCAGACGGTAGTCCTGAAACACATTGCAAGATT
GCTTGTAAGATGTCTTTTTAGGTTACCGCGCTGGTGGGATATCATTTCGGTATCCTGTTT
ATAAACAGTGGGAGGTAGACCTTGAGTCTCAATATTGAAACCAAGAAAGTGGCCGTAGAG
GAAATTAGCGCAGCAATTGCTAACGCTCAAACTCTCGTAGTCGCTGAATATCGCGGTATC
AGTGTTTCCAGCATGACTGAGCTTCGTGCGAATGCACGTAAAGAAGGCGTTTACTTGCGC
GTTCTGAAAAATACTCTGGCTCGTCGCGCAGTAGAGGGTACTTCATTCGCAGGTTTGGCC
GATCAAATGGTTGGTCCGTTGGTTTACGCTGCTTCTGAAGATGCTGTTGCTGCTGCTAAA
GTGCTGCACCAATTCGCGAAAAAAGATGACAAAATTGTCGTTAAAGCCGGTTCTTACAAT
GGCGAAGTGATGAATCCTGCTCAGGTTGCTGAGTTGGCTTCTATTCCAAGTCGCGAAGAA
CTGTTGTCCAAACTGTTGTTCGTTATGCAAGCTCCTGTATCAGGCTTTGCACGTGGTTTG
GCTGCTTTGGCAGAGAAAAAAGCTGGCGAAGAAGCCGCTTAATCAATTTTGTTTCATTTA
ATCAATTATTTTTTAATACAATATTTGGAGTAAAATAGCATGGCTATTACTAAAGAAGAC
ATTTTGGAAGCCGTTGGTTCTTTGACCGTAATGGAATTGAACGACCTGGTTAAAGCTTTT
GAAGAGAAATTTGGCGTTTCTGCTGCTGCCGTTGCAGTTGCAGGTCCTGCGGGTGCTGGT
GCAGCTGCTGCTGAAGAAAAAACTGAATTTGACGTAGTATTGGCTTCTGCTGGTGATCAA
AAAGTTGGCGTGATTAAAGTTGTCCGCGCTATCACTGGCTTGGGTCTGAAAGAAGCTAAA
GACATCGTTGACGGTGCACCTAAAACTCTGAAAGAGGGTGTTTCTAAAGCTGAAGCTGAA
GACATCCAAAAACAACTGGAAGAAGCCGGCGCTAAAGTCGAAATCAAATAATTTGATGCT
TCCTGTGAAGGCTGGCAGTTTTCTGCCAGCCTTATTTTGCTTCTTAAAATAAGCATCAGG
CATTGTTTACATTTATTTGCATAGTCTTGATAAAACCATTGCAAATAAATGTAAATATCA
GGTTGATGCATGCCGTTGTTTTAGACGGCCTATTATTTAAAATTGCTTTTCGGAGTGTAT
ATGAGCTATTCGTTTACCGAGAAAAAACGTATCCGTAAGAGTTTTGCAAAGCGAGAGAAT
GTCTTGGATGTTCCTTTCTTGCTGGCAACCCAAATTGATTCTTATGCGAAATTTTTGCAG
CTGGAAAATGCTTTTGACCAACGCACTGATGATGGTCTGCAAGCAGCATTTAATTCTATT
TTCCCTATTGTGAGCCATAACGGTTATGCGCGATTGGAGTTTGTGCATTACACATTGGGC
GAGCCTTTGTTCGATATCCCTGAATGTCAATTGCGCGGTATTACTTACGCTGCTCCATTG
CGTGCCCGTATCCGTTTGGTGATTTTGGATAAAGAAGCATCTAAGCCGACTGTAAAAGAA
GTTCGTGAAAACGAAGTGTATATGGGCGAAATTCCATTGATGACGCCAAGTGGCTCTTTT
GTCATCAATGGTACTGAGCGTGTGATTGTTTCCCAGCTGCACCGTTCTCCCGGCGTGTTC
TTTGAGCATGACCGTGGTAAAACACATTCTTCCGGTAAGTTGTTGTTCTCTGCTCGTATT
ATTCCTTACCGTGGTTCATGGTTGGATTTCGAATTTGATCCAAAAGATTTGCTGTATTTC
CGTATCGACCGTCGCCGTAAAATGCCGGTTACGATTTTGTTGAAAGCTTTGGGCTATAAC
AATGAACAAATCTTGGATATTTTCTATGACAAAGAAACTTTCTATTTGTCTTCAAACGGT
GTTCAAACTGATCTGGTTGCAGGCCGTCTGAAAGGTGAAACAGCCAAAGTTGATATCTTG
GATAAAGAAGGCAATGTACTGGTCGCCAAAGGTAAACGCATTACTGCGAAAAATATCCGT
GATATTACCAATGCAGGTTTGACTCGTCTGGATGTAGAGCCAGAAAGCCTGATAGGCAAA
GCATTGGCTGCTGATCTGATTGATCCGGAAACCGGCGAAGTATTGGCTTCTGCTAACGAT
GAAATTACAGAAGAACTGTTGGCCAAACTTGATATCCATGGTGTAAAAGAAATTACGACC
CTTTATATCAATGAATTGGATCAAGGCGGTTACATCTCCAGCACTCTGCGTACAGACGAA
ACTGCTGATCAGCAAGCTGCACGCGTAGCGATTTACCGCATGATGCGTCCTGGCGAACCG
CCTACCGAAGAAGCTGTTGAGCAGCTCTTCAACCGCTTGTTTTTCAGTGAAGACAGTTAT
GACTTGTCTCGCGTAGGTCGTATGAAATTCAATACGCGCACATACGAGCAAAAATTGTCT
GAAGCACAACAAAACTCTTGGTATGGCCGTTTGCTGAACAAAACTTTGGCCGGTGCTGCT
GAAAAAGGTGGTTACGTTCTGAGCGTTGAAGACATCGTTGCTTCCATTGCTACATTGGTT
GAACTGCGTAACGGTCATGGCGAAGTAGACGATATCGACCACTTGGGTAATCGTCGTGTT
CGTTCTGTGGGTGAGTTGACTGAAAACCAATTCCGTAGCGGTTTGGCTCGTGTAGAACGT
GCAGTTAAAGAGCGTTTGAATCAAGCAGAATCTGAGAACTTGATGCCGCATGACTTAATC
AATGCGAAACCTGTTTCTGCCGCGATTAAAGAATTCTTCGGCTCTAGCCAATTGAGCCAA
TTTATGGATCAGACCAACCCATTGTCTGAAGTAACTCATAAACGCCGTGTATCTGCATTG
GGCCCAGGCGGTTTGACTCGCGAACGTGCAGGCTTTGAGGTGCGAGACGTACATCCGACC
CACTATGGTCGCGTATGTCCGATTGAAACGCCTGAAGGTCCGAACATCGGTTTGATTAAC
TCATTGTCCGTTTATGCGCGTACCAATGATTATGGCTTCTTGGAAACGCCTTACCGCCGT
GTTGTCGACGGCAAAGTAACTGAAGAAATCGACTACTTGTCTGCTATCGAAGAAGGCCGC
TATGTGATTGCACAGGCGAATGCCGATTTGGACAAAGACGGTAATCTGATTGGTGACTTG
GTTACTTGTCGCGAAAAAGGCGAAACCATTATGGCAACGCCTGACCGCGTTCAATATATG
GACGTGGCAACCGGTCAAGTAGTATCCGTTGCAGCATCTCTGATTCCATTCTTGGAACAT
GATGACGCGAACCGTGCATTGATGGGTGCCAACATGCAACGTCAGGCTGTACCTTGCCTG
CGCCCTGAAAAACCAATGGTTGGTACCGGTATCGAGCGTTCTGTTGCGGTTGACTCTGCA
ACTGCAATCGTTGCCCGCCGCGGCGGTGTGGTTGAGTATGTAGATGCCAACCGCGTCGTA
GTTCGTGTTCATGATGATGAAGCGACTGCCGGTGAAGTGGGTGTCGATATTTACAATTTG
GTTAAATTCACCCGTTCCAACCAATCTACCAACATCAACCAACGCCCGGCCGTAAAAGCA
GGCGATGTGTTGCAACGTGGTGACTTGGTAGCCGACGGTGCATCTACTGACTTGGGCGAG
TTGGCTTTGGGTCAAAACATGACCATCGCCTTCATGCCATGGAACGGTTACAACTATGAA
GACTCGATTCTGATTTCAGAAAAAGTGGCTGCGGACGATCGTTACACTTCGATTCACATT
GAAGAGCTGAACGTTGTTGCACGTGACACCAAACTGGGTGCGGAAGACATTACCCGCGAT
ATTCCGAACTTGTCCGAACGTATGCAAAACCGTTTGGATGAATCCGGTATCGTATATATC
GGTGCAGAAGTAGAAGCCGGTGACGTCTTGGTAGGTAAAGTAACACCTAAAGGCGAAACC
CAACTGACTCCTGAAGAAAAACTGCTGCGTGCCATCTTCGGTGAAAAAGCATCTGACGTA
AAAGATACTTCATTGCGTATGCCTACCGGCATGAGCGGTACCGTTATCGACGTTCAAGTC
TTTACTCGTGAAGGCATTCAACGCGACAAACGTGCTCAATCCATTATTGATTCTGAATTG
AAACGTTACCGTCAAGATTTGGGCGATCAATTGCGTATTTTCGATAATGACGCATTCGAC
CGTATCGAACGTATGATTGTAGGTCAAAAAGCCAATGGTGGTCCGATGAAGCTGGCTAAA
GGTAGAGAAATTACTACCGAATATTTGGCAAGCCTGTCCAGCAAACATGATTGGTTTGAC
ATCCGGCTGGCTGACGAAGACTTGGCCAAACAGTTGGAACTGATTAAATTGAGCCTGCAA
CAAAAACGCGAAGAAGCGGATGAGTTGTATGAGATCAAGAAGAAAAAACTGACTCAAGGC
GACGAGCTGCAACCGGGCGTACAAAAAATGGTGAAAGTATTTATCGCCATCAAACGCCGT
CTGCAAGCCGGTGACAAAATGGCGGGTCGCCACGGTAACAAAGGTGTGGTATCACGCATT
CTGCCAGTGGAAGACATGCCGTACATGGCTGATGGCCGTCCGGTAGACATCGTACTGAAC
CCATTGGGCGTACCTTCCCGTATGAACATCGGTCAGATTTTGGAAGTTCACTTGGGTTGG
GCGGCAAAAGGTATCGGCGAACGCATCGACCGTATGCTGAAAGAGCAACGCAAAGCCAGC
GAGCTGCGTGAATTCTTGAACAAACTCTACAACGGTAGCGGTAAGAAAGAAGATTTGGAT
GCCCTGACTGATGAAGAAATCATCGAATTGGCTTCTAACCTGCGTAAAGGTGCATCTTTC
GCCTCTCCAGTATTCGACGGTGCGAAAGAGTCTGAAATCCGCGAAATGTTGAACTTGGCT
TACCCAAGCGAAGATCCTGAGGTTGAGAAACTGGGCTTCAACGACAGCAAAACCCAAATC
ACGCTGTATGACGGCCGTTCGGGCGAAGCATTTGACCGCAAGGTAACAGTCGGTGTGATG
CACTATCTGAAACTGCACCACTTGGTTGACGAAAAAATGCACGCCCGTTCTACCGGTCCA
TACAGTCTGGTTACCCAGCAGCCTCTGGGCGGTAAAGCCCAGTTCGGTGGCCAACGTTTC
GGCGAGATGGAGGTTTGGGCACTGGAAGCATATGGCGCAGCCTACACGCTGCAAGAGATG
TTGACTGTGAAGTCTGACGACGTGAACGGCCGTACCAAAATGTACGAAAACATCGTCAAA
GGTGAACACAAAATCGATGCCGGTATGCCTGAATCCTTCAACGTATTGGTTAAAGAGATT
CGCTCACTGGGCTTGGATATCGATTTGGAACGCTACTGATACGGGTTTCAGACGGCATAA
GGGGAGCTGTTCTGCAGGTTGTGGGGCAGCCGACAATGTTTAAAAACGAAATGCCGTCTG
AAAACACTGTACCTCTATCCATATCGAAAATCCGCTACGCGGTAAAAATACTTCCTTTAA
GGAGCAGAAATGAATTTGTTGAACTTATTTAATCCGTTGCAAACTGCCGGCATGGAAGAA
GAGTTTGATGCCATCAAAATCGGTATTGCCTCTCCCGAAACCATCCGCTCATGGTCTTAT
GGCGAAGTTAAAAAACCTGAAACCATCAACTACCGTACGTTCAAACCTGAGCGCGACGGT
TTGTTCTGCGCCAAAATCTTTGGCCCGGTCAAAGACTACGAATGTTTGTGCGGTAAATAC
AAACGCTTGAAATTTAAAGGCGTAACCTGTGAAAAATGTGGCGTAGAAGTGACCCTGTCC
AAAGTGCGCCGCGAACGCATGGGCCACATTGAATTGGCTGCACCTGTTGCCCACATTTGG
TTCTTGAAATCTCTGCCTTCCCGCTTGGGTATGGTACTGGACATGACTTTGCGCGATATC
GAACGCGTATTGTACTTTGAAGCATTTGTGGTAACCGATCCCGGTATGACTCCGCTGCAA
CGTCGTCAATTGCTGACTGAAGACGATTACTACAACAAACTGGACGAATACGGCGACGAC
TTCGATGCCAAAATGGGTGCAGAAGGTATTCGTGAATTGTTGCGCACCTTGGATATTACT
GGCGAGATCGAAATCTTACGTCAAGAGCTGGAATCTACCGGTTCTGACACCAAAATCAAA
AAAATCGCGAAACGTTTGAAAGTATTGGAAGCCTTCCACCGTTCCGGTATGAAACTGGAA
TGGATGATTATGGACGTGCTGCCGGTATTGCCGCCTGATTTGCGTCCGTTGGTTCCATTG
GATGGCGGTCGTTTTGCCACTTCCGATTTGAACGATTTGTACCGCCGCGTTATTAACCGT
AACAACCGTCTGAAACGTCTGTTGGAACTGCATGCGCCTGACATCATCGTTCGTAACGAA
AAACGTATGTTGCAAGAAGCAGTTGACTCGCTGTTGGATAACGGTCGTCGCGGTAAAGCC
ATGACTGGCGCCAACAAACGTCCGCTGAAATCATTGGCTGACATGATTAAAGGTAAAGGC
GGCCGCTTCCGTCAAAACCTGCTGGGTAAACGTGTGGACTACTCTGGTCGTTCCGTGATT
ACTGTAGGCCCATACCTGCGTCTGCACCAATGTGGTCTGCCGAAAAAAATGGCGTTGGAA
CTGTTCAAACCATTTATTTTCCACAAATTGGAAAAACAAGGTTTGGCTTCTACCGTTAAA
GCAGCGAAAAAATTGGTAGAACAAGAAGTACCGGAAGTATGGGACATCTTGGAAGAAGTA
ATCCGCGAACATCCGATTATGCTGAACCGTGCGCCGACCCTGCACCGTTTGGGTATTCAA
GCGTTTGAACCTATCCTGATTGAAGGTAAAGCGATTCAGTTGCACCCATTGGTGTGTGCC
GCATTTAACGCCGACTTTGACGGTGACCAAATGGCGGTACACGTTCCATTGAGCTTGGAA
GCGCAAATGGAAGCGCGCACCCTGATGCTGGCTTCAAACAACGTATTGTCTCCAGCCAAC
GGCGAACCAATCATCGTACCTTCTCAAGATATCGTATTGGGTCTGTACTACATGACCCGC
GACCGTATCAATGCCAAAGGCGAAGGCAGCCTGTTTGCCGATGTGAAAGAAGTGCATCGT
GCATACCATACCAAACAGGTTGAACTGGGTACTAAAATTACCGTACGTCTGCGCGAATGG
GTGAAAAACGAAGCCGGTGAATTCGAGCCTGTCGTTAACCGTTACGAAACAACCGTAGGC
CGTGCATTGTTGAGCGAAATCTTGCCTAAAGGCCTGCCGTTCGAGTACATCAACAAAGCG
CTGAAGAAAAAAGAAATTTCTAAACTGATTAACGCATCATTCCGTCTGTGCGGCTTGCGT
GACACAGTTATTTTCGCCGACCACCTGATGTATACCGGTTTCGGTTTTGCGGCTAAAGGC
GGTATTTCCATTGCGGTTGACGATATGGAAATTCCGAAAGAAAAAGCAGCCTTGCTGGCC
GAGGCTAATGCCGAAGTTAAAGAAATCGAAGACCAATACCGTCAAGGTTTGGTCACCAAC
GGCGAACGTTACAACAAAGTGGTCGATATTTGGGGTCGTGCCGGCGATAAAATCGCTAAA
GCGATGATGGACAACCTGTCCAAACAGAAAGTTATCGACCGTGCCGGCAACGAAGTCGAT
CAAGAGTCATTCAACTCCATCTATATGATGGCTGACTCCGGTGCCCGTGGTTCTGCGGCT
CAGATTAAACAGTTGTCCGGTATGCGCGGTTTGATGGCGAAGCCTGACGGCTCGATTATT
GAAACGCCGATTACCTCAAACTTCCGCGAAGGTCTGACCGTATTGCAATACTTTATTGCA
ACCCACGGTGCGCGTAAGGGTTTGGCGGATACCGCGTTGAAAACCGCGAACTCCGGTTAC
CTGACCCGCCGTTTGGTAGACGTAACCCAAGACTTAGTGGTTGTTGAAGACGATTGCGGT
ACTTCAGACGGCTTTGTCATGAAGGCAGTCGTACAAGGCGGTGATGTGATTGAAGCATTG
CGCGATCGTATTTTGGGCCGTGTTACCGCGTCTGACGTTGTCGATCCGTCAAGTGGCGAA
ACATTGGTTGAAGCCGGTACGTTGTTGACTGAAAAACTGGTGGATTTGATTGACCAATCC
GGTGTCGATGAAGTCAAAGTCCGTACCCCGATTACTTGTAAAACCCGCCATGGCTTGTGC
GCGCACTGTTACGGCCGCGACTTGGCGCGCGGCAAACTGGTCAATGCCGGCGAGGCAGTC
GGCGTGATTGCCGCCCAATCAATCGGCGAACCGGGTACCCAGCTGACTATGCGTACGTTC
CACATCGGTGGTGCGGCATCCCGTGCGGCGGCAGCCAGCCAGGTGGAAGCCAAATCCAAC
GGTACGGCACGATTCAGCAGCCAAATGCGTTATGTTGCCAACAACAAAGGCGAATTGGTT
GTCATCGGCCGTTCTTGCGAAGTCGTGATTCACGACGATATCGGTCGTGAACGCGAACGC
CACAAAGTACCTTACGGTGCCATCCTGCTGGTACAAGACGGTATGGCCATTAAAGCCGGT
CAAACCTTGGCAACTTGGGATCCGCATACCCGTCCGATGATTACCGAACACGCAGGTATG
GTGAAATTCGAGAATGTGGAAGAGGGCGTTACCGTTGCCAAACAAACCGATGATGTAACC
GGTTTGTCCACTTTGGTAGTGATCGACGGCAAACGCCGCTCCAGCAGTGCATCCAAACTG
CTGCGTCCGACTGTAAAATTGTTGGATGAAAACGGCGTGGAAATCTGTATTCCCGGTACG
TCCACTCCGGTTTCGATGGCATTCCCCGTTGGTGCGGTGATTACCGTACGCGAAGGTCAG
GAAATCGGTAAAGGCGACGTATTGGCGCGTATCCCGCAAGCCTCTTCCAAAACCCGCGAC
ATTACCGGTGGTCTGCCGCGCGTTGCCGAGCTGTTTGAAGCACGTGTACCGAAAGATGCA
GGTATGTTGGCGGAAATTACCGGTACCGTTTCCTTCGGCAAAGAGACCAAAGGCAAGCAA
CGTCTGATTATTACCGACGTGGACGGTGTAGCATACGAAACCCTGATTTCCAAAGAGAAA
CAGATTTTGGTACACGACGGTCAAGTGGTAAACCGTGGCGAAACCATTGTGGACGGCGCG
GTCGATCCGCATGATATTCTGCGTTTGCAAGGTATCGAAGCACTGGCGCGTTATATCGTT
CAAGAAGTGCAAGAGGTTTACCGTCTGCAAGGTGTGAAGATTTCCGATAAACACATCGAA
GTCATCATCCGCCAAATGCTGCGTCGAGTGAACATCGTTGATTCCGGTGATACAGAGTTC
ATTACCGGCGAACAAGTTGAGCGTGGCGATGTGATGCTTGCCAATGAAAAAGCCATGGCT
GAAGACAAAGAGCCGGCACGTTACGAAAACGTGTTGCTGGGTATTACCAAAGCTTCCTTG
TCTACAGACAGCTTTATTTCTGCGGCATCATTCCAAGAAACAACCCGCGTCTTGACAGAG
GCCGCTATTATGGGCAAACAAGACGAGCTGCGCGGTTTGAAAGAGAACGTGATTGTCGGT
CGTTTGATTCCTGCCGGTACCGGTTTGACTTACCACCGCAGCCGTCATCAACAATGGCAA
GAGGTAGAGCAGGAGACTGCTGAAACCCAAGTAACGGATGAATAATCTTTGGTGCGTTTA
TTCAATACAAAACCGCAAGCTTTAGGCTTGCGGTTTTTCTTTCAGACGGCATTTAAATTA
TTAGTGATTTCCTTTCTGGTAATAGTTGTTTATGAGTATATGGGACCTAAATGTTTATCT
GAAAAAAGAAAAATGATGAATCTTCCTGATCTTGCGCTTGACTGTATGCTTGCAATAAAA
ATATAATTCCACTCTTGCCGACATGGTGTCGGCAAGTATTTAACTCAACAGGACGAGAAA
ATATGCCAACTATCAACCAATTGGTACGCAAAGGCCGTCAAAAGCCTGTGTACGTAAACA
AAGTGCCTGCACTGGAAGCTTGCCCGCAAAAACGTGGCGTGTGCACCCGTGTATACACAA
CTACCCCTAAAAAACCTAACTCTGCATTGCGTAAAGTATGTAAAGTTCGCCTGACCAACG
GTTTTGAAGTCATTTCATACATCGGCGGTGAAGGCCACAACTTGCAAGAGCACAGCGTTG
TATTGATCCGCGGTGGTCGTGTAAAAGACTTGCCCGGTGTACGTTACCACACTGTACGCG
GTTCTTTGGATACTGCAGGTGTTAAAGACCGTAAACAAGCCCGTTCTAAATACGGTGCTA
AGCGTCCTAAATAATTATCGGGACTCAAATAGGCACGTCGGCCGCCTAAGCTGAACAACG
GCCGAGTAAGTGAATACTCAATTGGGTATTCATGGGAATAGACCCAACTGAATAGATTAA
AGGAAATTAAAATGCCAAGACGTAGAGAAGTCCCTAAGCGCGACGTACTGCCAGATCCTA
AATTCGGCAGCGTTGAGCTGACTAAATTCATGAACGTATTGATGATTGACGGTAAAAAAT
CTGTTGCAGAACGTATTGTTTACGGTGCGCTGGAACAAATTGAGAAAAAAACCGGCAAAG
TAGCAATCGAAGTATTTAACGAAGCCATTGCAAACGCCAAACCTATCGTGGAAGTGAAAA
GCCGCCGTGTAGGTGGTGCAAACTACCAAGTTCCTGTTGAAGTTCGTCCTTCACGTCGTC
TGGCTTTGGCAATGCGCTGGGTTCGTGACGCGGCCCGTAAACGTGGTGAGAAATCTATGG
ACCTGCGTTTGGCAGGCGAATTGATTGATGCGGCTGAAGGTCGTGGCGGTGCGTTGAAAA
AACGTGAAGAAGTACACCGCATGGCTGAAGCCAACAAAGCATTCTCTCACTTCCGTTTCT
AATTTTGAAAGGCTAATAAAATGGCTCGTAAGACCCCGATCAGCCTGTACCGTAACATCG
GTATTTCCGCCCATATTGACGCGGGTAAAACCACTACTACAGAACGTATTTTGTTCTATA
CTGGTTTGACCCACAAGCTGGGCGAAGTGCATGATGGCGCGGCTACTACCGACTACATGG
AACAAGAGCAAGAGCGTGGTATTACCATTACCTCCGCTGCTGTTACTTCCTATTGGTCCG
GTATGGCGAAACAATTCCCAGAACACCGCTTCAACATCATCGATACCCCAGGACACGTTG
ACTTTACCGTAGAGGTAGAGCGTTCTATGCGTGTATTGGATGGTGCGGTAATGGTTTACT
GCGCGGTGGGTGGTGTTCAACCTCAATCCGAAACCGTATGGCGTCAAGCTAACAAATACC
AAGTACCTCGCTTGGCATTTGTAAACAAAATGGACCGTCAAGGTGCCAACTTCTTCCGCG
TTGTTGAGCAAATGAAAACCCGTTTGCGTGCAAACCCAGTGCCTATTGTTATTCCGGTGG
GTGCAGAAGACAGTTTCACCGGTGTTGTTGACCTGCTGAAAATGAAATCCATCATTTGGA
ATGAGGCCGATAAAGGTACGACCTTTACTTATGGCGACATTCCCGCCGAATTGGTTGAAA
CTGCCGAGGAATGGCGTCAAAACATGATTGAAGCCGCAGCAGAAGCCAGCGAAGAATTGA
TGGACAAATACTTGGGTGGCGATGAGCTGACCGAGGAAGAAATCGTAGGTGCATTACGTC
AACGTACTTTGGCAGGTGAAATCCAACCTATGTTGTGCGGTTCTGCATTTAAAAACAAAG
GTGTTCAACGTATGTTGGATGCAGTTGTAGAATTGCTGCCTGCTCCTACCGATATTCCTC
CGGTTCAAGGTGTTAATCCTAACACTGAAGAAGCCGACAGCCGTCAAGCCAGCGATGAAG
AGAAATTCTCTGCATTGGCGTTCAAAATGTTGAACGACAAATACGTTGGTCAATTGACCT
TTATTCGCGTTTACTCTGGCGTTGTGAAATCCGGTGATACCGTATTGAACTCAGTAAAAG
GTACTCGTGAACGTATCGGCCGTTTGGTACAAATGACTGCTGCAGACCGTACTGAAATCG
AAGAAGTACGCGCTGGCGACATTGCCGCTGCTATCGGTCTGAAAGACGTTACTACCGGTG
AAACCCTGTGTGCAGAAAATGCACCGATTATCTTGGAGCGCATGGAATTCCCTGAGCCGG
TAATCCATATTGCCGTTGAGCCGAAAACCAAAGCTGACCAAGAGAAAATGGGTATTGCCC
TGAACCGTCTGGCTAAAGAAGACCCTTCTTTCCGTGTCCGTACAGACGAAGAGTCCGGTC
AAACCATTATTTCCGGTATGGGTGAGCTGCACTTGGAAATTATTGTAGACCGTATGAAAC
GTGAATTCGGTGTGGAAGCGAATATCGGTGCGCCTCAAGTGGCTTACCGCGAAACCATCC
GCAAAGAAGTCGAAGCTGAATACAAACACGCTAAACAATCTGGTGGTAAAGGTCAATACG
GTCACGTTGTGATTAAAATGGAACCTATGGAACCAGGTGGTGCGGGTTACGAATTTATCG
ATGAAATTAAAGGTGGTGTGATTCCTCGCGAATTTATTCCGTCTGTCGATAAAGGTATTC
GCGATACTTTGCCTAACGGTATCGTTGCCGGTTACCCAGTTGTTGACGTTCGTGTACGTT
TGATTTTCGGTTCTTCGCATGATGTTGACTCTTCACAACTGGCCTTCGAATTGGCAGCTT
CTCAAGCCTTTAAAGAAGGTATGCGTAAAGCCAATCCAGCTCTGTTGGAACCAATCATGG
CAGTTGAGGTGGAAACCCCTGAAGAATACATGGGTGACGTAATGGGCGACTTGAATCGTC
GTCGTGGCGTTGTATTGGGTATGGATGATGACGGTATCGGTGGTAAGAAAGTTCGCGCCG
AAGTACCTCTGGCAGAAATGTTCGGTTACTCAACCGACCTGCGTTCTGCAACCCAAGGTC
GCGCTACTTACTCTATGGAGTTCAAGAAATATTCTGAAGCTCCTGCGCACGTAGCTGCTG
ATGTAACTGAAGCCCGCAAAGGCTAATCAGAAAAGGCCGTCTGAAACTGAAAATAAATTT
TTAGACGGCCATTGTTCTTTAATCGATCTTTATATGTAAAGGAATTAGCTCATGGCTAAG
GAAAAATTTGAACGTAGCAAACCGCACGTAAACGTTGGCACCATCGGTCACGTTGACCAT
GGTAAAACCACTCTGACTGCTGCTTTGACTACTATTTTGGCTAAAAAATTCGGTGGTTCT
GCAAAAGCTTACGACCAAATCGATAACGCTCCCGAAGAAAAAGCCCGCGGTATTACCATT
AATACTTCACACGTAGAATACGAAACCGAAACCCGCCACTATGCGCACGTAGACTGCCCG
GGCCACGCCGACTACGTTAAAAACATGATTACCGGCGCAGCCCAAATGGACGGCGCAATC
CTGGTATGTTCCGCAGCTGACGGTCCTATGCCGCAAACTCGCGAACACATCCTGTTGGCC
CGCCAAGTAGGCGTACCTTACATCATCGTGTTCATGAACAAATGCGACATGGTTGACGAT
GCCGAGCTGTTGGAACTGGTTGAAATGGAAATCCGTGACTTGTTGTCAAGCTACGACTTC
CCAGGCGACGACTGCCCGATCGTACAAGGCTCTGCACTGAAAGCCTTGGAAGGCGACGCC
GCTTACGAAGAAAAAATCTTCGAATTGGCTGCTGCATTGGACAGCTACATCCCGACTCCT
GAGCGTGCCGTGGACAAACCGTTCCTGTTGCCTATCGAAGACGTATTCTCTATCTCTGGT
CGCGGTACCGTAGTAACCGGTCGTGTAGAGCGCGGTATCATCCACGTTGGTGACGAGATC
GAAATCGTAGGTCTGAAAGAAACCCAAAAAACCACTTGTACCGGCGTTGAAATGTTCCGC
AAACTGCTGGACGAAGGTCAAGCAGGTGACAACGTAGGCGTATTGCTGCGTGGTACCAAA
CGTGAAGACGTAGAGCGTGGTCAAGTATTGGCCAAACCCGGCACCATCACTCCTCACACC
AAATTCAAAGCAGAGGTATACGTACTGAGCAAAGAAGAGGGTGGTCGTCACACTCCGTTC
TTCGCTAACTACCGTCCACAATTCTACTTCCGTACTACCGACGTAACTGGCGCGGTTACT
TTGGAAGAAGGTGTAGAAATGGTAATGCCGGGTGAGAACGTAACCATTACTGTAGAACTG
ATTGCGCCTATCGCTATGGAAGAAGGNCTGCGCTTTGCGATTCGCGAAGGTGGCCGTACC
GTAGGTGCCGGCGTGGTTTCTTCTGTAATCGCTTAATTGAAGGATATTGATAAATGGCAA
ACCAAAAAATCCGTATCCGCCTGAAAGCTTATGATTACAGCCTGATCGACCGTTCTGCCC
AAGAGATTGTTGAAACTGCAAAACGTACTGGCGCCGTTGTAAAAGGCCCGATTCCGTTGC
CGACTAAAATCGAGCGCTTCAACATTCTGCGTTCTCCACACGTGAATAAAACTTCTCGTG
AACAATTGGAAATCCGCACCCACTTGCGCCTGATGGACATTGTGGATTGGACTGATAAAA
CTACTGAAGCACTAATGAAGCTGGACTTACCTGCAGGTGTTGATGTAGAAATCAAAGTCC
AATAATTCGGACTATTGAAAATCCCCAAGCAATCAATGCTTGGGGATTTTTTATGTTATG
CCGTCTGAAAATATGCGGCGGCAAACAGATTCAAGATAAAACAACAAAATCAAAAAACAG
TGCGGTCGGTGAAATCGGCTTATTTTGTGCCTCAAGAATCTTCAGACGGCATTTTTTAGT
GAACAAAACAGGATATTTTTTATCCATAGCCTTCCGAAGGCTTGCCCCCCGAAGAAAGGT
AGAATCGGGCTTGGTTTGGGCAGAAGCATCCATCTGATTCTAAGGATGGATGATGTTTTA
TTCTCAAGTAAATAAAGGAAAGATGATGAGCCTACTTAATGTCTTTAAAGATATTTTAAA
CAACAAGAATTGAATTCGGAAGAACGGCATGATTTGGAGCGGGCGGTTAAGATCTTGCAG
GACACGCACGTCAATATTTTGATTACCGGAGCCACCGGTTGCGGCAAATCATCCACCATC
AATGCCTTGTTCAGCATAGATCAGGCAACGGGAAAGAGTGATGGGGCGGTAAAGGAAGTC
GCAAAAGTAGGCGTGGGTGTAGATCCTGAAACTATGGATATTGCCAAATATGAATTGGAA
AATATGACGATTTGGGATAGTCCGGGCTTGGGCGACGGAGAGAAGGCAGACCAACGGCAC
CGGCGCAATATCATCAATAAGCTGCTGGAGAAAGACAGTAACGGCAAAGCCGTCATCGAC
TTGGTTTTGGTGCTGCTTGACGGCGGTTCCAGGGACTTGGGGACATCGTACGAACTGATT
AACAATGTAATCATCAATACATTGAAGAAGAGCGGGGAAGGCCGTACAGACCGGTTGCTG
GTTGCGATTAATCAGTGCGATATGGCGATGAAAGGGCGGAATTGGGATGCGGAAGCCGGC
CGTCCGAACGCCGCCTTGGAAAACTTTTTGGAGGAGAAAGTGTGTTCGACACGCAAGCGC
ATTCAGGAAGCTACCGGCGTTACGGTCAATCCGATTTATTTTTCAGCAGGCTTTAAGAGT
GAGGATGAGGAGCAGCGTCCCTATAACATAACCCGCCTGTTGCGTTACATCATTACGGCT
ATGCCGTCTGAAAAACGGGTGATTGTGGCAGAGAAGATTAATGTGGAAGAAATCGAACGA
GATACCAGCCGCCGCAAACAGGAGGAGCGGCAAGAAATCGACAGCAGTATCGGCAGTGCG
CTGGAGAAAATATTGGGGGCTGCGGGAGGCGCGGTTAAAGAAGTTGTTTCAACGATAGCG
AGCGACGTCGGGACGCTGATCGGTGGTGCTGCAAAAGCGATTGGAGGGATGATTAGCACA
TTTGCCTCTTAGTTTGGCTGGTAGGAGCACATATGCATCGTTACCGTATTTCCGAAATCG
GGCAAAAGGTCACAGCAGCCGATTTCCGTCCTTTGGATGTCTTGCTTGTCGGTGCGACAG
GTGTCGGCAAGTCCCCAACCTTAAATGCCTTGTTTGGCGAACAAAAAGCCAGGGTAGGTA
CAGGCGTGGATCCCGAAACGCAATTGGTCGAAAGCTATATGCTGAACGATGTGTTGCGGT
TTTGGGACAGCGCAGGTTTGGGCGACGGGAAAGAAGCCGACCGCGCCCATCGGCAAAAAC
TGATTGATGTCCTGTCCAAAACCTATACTCATTCGGATGGGCAGTGGGGCTGGATAGATT
TGGTGTTTGTTATCCTTGACGGCAGCTCCCGCGATTTGGGTACGGCCTATGATTTATTGA
GGGACGTTATCCTTAAAATGATTGATCCGGATAGGGTTGTTGTTGCAATCAATCAGGCGG
ATATGGCGATGAAAGGACGTTATTGGGATAAGGTGCTGCATCAGCCGCAGCCGAATTTGC
AACAGTTTCTAGACGAGAAGGCTGAATCGGTACAAAAAAGGATTCTGGAAGCGACAGGTT
TGCAGATTTCTAGACCTGTTTACTATTCGGCATACGAAAACTACCATCTCGAAGAAATAA
TGGATGCAGTCATCAACCATATTCCGGTTTGTCGGAGAAAGATGCATACGCCGCGATAAT
CGGATACCAATCCTTTAAAATAGCCCGACCTTATGCCGTCTGAAGATTCAAAACGCTTCA
GACGGCATATTGAAGATATTTCTGATATTTCTATTGATATTTCTTTAACTTGTCGGATAT
AATGCCGAGCTTGGTACATTCGTGCCAAGTTTAACTTTGTCTGAAAGACAGGCCAATCGT
AGCCTGTCCCTTTACTTTAAAAGGAAAATAATCATGACTTTAGGTCTGGTTGGACGCAAA
GTTGGTATGACCCGCGTGTTCGACGAACAGGGTGTTTCTGTTCCGGTAACCGTTTTGGAT
ATGTCTGCCAACCGCGTTACACAAGTAAAATCCAAAGATACTGACGGTTATACTGCCGTT
CAAGTTACCTTTGGTCAGAAAAAAGCTAACCGTGTCAACAAAGCCGAAGCTGGACACTTT
GCAAAAGCAGGTGTTGAAGCCGGTCGCGGTTTGATCGAGTTTGCTTTGACTGAAGAAAAA
CTGGCTGAATTGAAAGCCGGTGACGAAATCACCGTTTCTATGTTTGAAGTTGGTCAACTG
GTCGATGTAACCGGTACCTCTAAAGGTAAAGGTTTCTCCGGCACGATCAAACGTCATAAC
TTCGGTGCCCAACGTACTTCCCACGGTAACTCCCGCTCTCACCGCGTTCCAGGTTCTATC
GGTATGGCGCAAGACCCGGGTCGCGTGTTCCCTGGTAAGCGCATGGCCGGCCAATACGGC
AACACCAAAGCAACTGTTCAAAAATTGGAAGTTGTCCGTGTTGATGCAGAACGCCAACTG
CTGTTGGTTAAGGGTGCTGTTCCGGGTGCGGTCAACAGCGATGTTGTAGTTCGTCCTAGC
GTGAAAGTAGGTGCGTAATGGAATTGAAAGTAATTGACGCTAAAGGACAAGTTTCAGGCA
GCCTGTCTGTTTCTGATGCTTTGTTCGCCCGCGAATACAATGAAGCGTTGGTTCATCAGC
TGGTAAATGCCTACTTGGCAAACGCCCGCTCTGGTAACCGTGCTCAAAAAACCCGTGCCG
AAGTAAAACACTCAACCAAANAACCATGGCGTCAAAAAGGTACCGGCCGTGCCCGTTCCG
GTATGACTTCTTCTCCGCTGTGGCGTAAAGGTGGTCGCGCGTTCCCGAACAAACCTGACG
AAAACTTCACTCAAAAAGTAAACCGTAAAATGTACCGTGCCGGTATGGCGACTATTCTGT
CCCAATTGGCTCGTGACGAGCGTTTGTTTGCTATCGAAGCGTTGACTGCTGAAACTCCTA
AAACCAAAGTTTTTGCTGAACAAGTGAAAAATCTTGGTCTGGAGCAAGTGTTGTTTGTAA
CCAAACAGCTCGACGAGAATGTTTACTTGGCTTCACGCAACTTGCCAAACGTGTTGGTTT
TGGAAGCTCAACAAGTTGATCCTTACAGCTTGCTGCGTTACAAAAAAGTAATCATCACTA
AAGATGCAGTTGCACAATTAGAGGAGCAATGGGTATGAATCAACAACGTTTGACTCAAGT
GATTTTGGCACCTATCGTTTCTGAAAAAAGCAACGTATTGGCTGAAAAACGCAACCAAAT
GACGTTTAAAGTCTTGGCAAATGCAACTAAACCTGAAATCAAAGCTGCTGTTGAGCTGCT
GTTTGGTGTTCAAGTTGCTTCTGTAACTACCGTTACAACTAAAGGCAAAACTAAGCGTTT
TGGTCGTACTTTGGGCCGCCGCAGCGATGTTAAAAAAGCTTATGTAAGCTTGGCTGCCGG
TCAAGAGTTGGATTTGGAAGCCGCTGCTGCAGCTGCAGATAAGGAATAAACAAAATGGCA
ATCGTTAAAATGAAGCCAACTTCTGCAGGCCGTCGCGGCATGGTTCGCGTGGTAACAGAA
GGTTTGCACAAAGGTGCGCCTTATGCACCTTTGCTCGAAAAGAAAAATTCTACTGCTGGT
CGTAACCATAATGGTCATATCACCACTCGTCATAAAGGCGGCGGTCATAAACACCATTAC
CGTGTTGTAGACTTTAAACGTAACAAAGACGGTATCCCTGCCAAAGTAGAGCGTATCGAA
TACGATCCTAACCGTACTGCCTTTATTGCACTGTTGTGCTATGCAGACGGCGAACGTCGC
TACATCATCGCTCCTCGCGGTATTCAAGCCGGTGCTGTATTGGTTTCCGGTGCTGAAGCT
GCCATCAAAGTAGGTAACACCCTGCCGATCCGCAACATTCCGGTTGGTACGACTATCCAC
TGTATCGAAATGAAGCCTGGTAAAGGTGCACAAATTGCACGTTCTGCCGGTGCTTCTGCG
GTATTGCTGGCTAAAGAAGGCGCATACGCTCAAGTCCGTCTGCGTTCTGGCGAAGTTCGT
AAAATCAACGTAGATTGCCGTGCAACCATCGGTGAAGTCGGTAACGAAGAGCAAAGCCTG
AAGAAAATCGGTAAAGCCGGTGCCAATCGTTGGCGTGGTATTCGTCCGACCGTTCGTGGT
GTTGTCATGAACCCTGTCGATCACCCGCATGGTGGTGGTGAAGGTCGTACCGGTGAAGCT
CGCGAACCGGTTAGCCCATGGGGTACTCCTGCTAAAGGCTACCGCACTCGTAATAACAAA
CGCACGGATAACATGATTGTTCGTCGTCGTTACTCAAATAAAGGTTAATTAGTATGGCTC
GTTCATTGAAAAAAGGCCCATATGTAGACCTGCATTTGCTGAAAAAAGTAGATGCTGCTC
GTGCAAGCAACGACAAGCGCCCGATTAAAACTTGGTCTCGTCGTTCTACCATTCTGCCTG
ATTTTATCGGTCTGACCATTGCTGTTCACAACGGCCGCACTCATGTGCCCGTGTTTATCA
GTGATAACATGGTTGGTCATAAATTAGGTGAATTCTCATTGACCCGTACCTTTAAAGGCC
ACTTGGCTGATAAAAAGGCTAAAAAGAAATAAGGTGAATCATGAGAGTAAATGCACAACA
TAAAAATGCCCGTATCTCTGCTCAAAAGGCTCGTTTAGTAGCTGATTTGATTCGTGGTAA
AGACGTTGCCCAAGCTTTGAATATTTTGACTTTCAGTCCTAAAAAAGGTGCTGAATTGAT
TAAAAAAGTATTGGAATCAGCTATTGCTAATGCCGAGCACAATAACGGTGCCGACATTGA
TGAGTTGAAAGTGGTAACTATCTTTGTTGACAAAGGTCCAAGCTTGAAACGTTTCCAAGC
TCGTGCCAAAGGTCGCGGTAACCGCATTGAAAAACAAACTTGTCATATCAATGTGACAGT
GGGCAACTAAGGAAAAGCTATGGGACAAAAGATTAACCCTACAGGCTTTCGCCTGGCGGT
AACTAAAGACTGGGCTTCAAAATGGTTTGCTAAAAGCACCGACTTTTCTGCTGTTTTGAA
ACAAGATATTGATGTTCGTAACTACCTGCGTAAAAAATTGGCGAATGCTTCTGTTGGTCG
CGTAGTTATTGAACGTCCTGCAAAATCTGCACGTATTACCATTCACTCTGCCCGTCCAGG
CGTAGTAATTGGTAAAAAAGGTGAGGATATCGAAGTTCTGAAACGTGATTTGCAAGCCTT
GATGGGTGTGCCTGTTCATGTGAATATTGAAGAAATCCGTAAACCTGAATTGGATGCACA
AATTATTGCTGATGGTATTGCTCAGCAATTGGAAAAACGCGTTCAATTCCGCCGTGCTAT
GAAACGTGCTATGCAAAATGCTATGCGTTCAGGAGCAAAAGGTATCAAGATTATGACCTC
GGGTCGTCTGAATGGTGCGGATATTGCTCGTAGCGAATGGTATCGTGAAGGTCGTGTACC
TCTGCATACTTTGCGTGCAAATGTAGATTATGCAACTAGCGAAGCCCATACCACTTATGG
TGTGCTAGGTTTGAAAGTTTGGGTCTATACTGAAGGTAATGTAAAGACTTCAGCTAAACC
TGAGCATGAGAAGAAACAAAGAAAGGCAGGTGGACGTAATGCTGCAGCCAACTAGACTGA
AATACCGCAAGCAACAAAAGGGTCGCAATACTGGTATTGCTACTCGCGGTAATAAAGTAA
GTTTCGGTGAGTTCGGTTTGAAAGCCGTTGGTCGTGGTCGTTTGACTGCCCGTCAAATCG
AAGCTGCTCGTCGTACAATGACTCGTCACATTAAACGTGGTGGTCGTATTTGGATTCGTG
TATTCCCTGACAAACCAATTACTGAAAAACCTATTCAAGTTCGTATGGGTGGCGGTAAAG
GTAACGTGGAATATTACATTGCCGAAATCAAACCAGGCAAAGTGTTGTATGAAATGGACG
GTGTTCCAGAGGCTTTGGCTCGTGAAGCATTTGAATTAGCTGCTGCCAAATTGCCTATTC
CTACGACCTTTGTAGTAAGACAGGTAGGTCAATAATGAAAGCAAATGAATTGAAAGACAA
ATCTATTGAGCAATTAAATGCAGATTTGTTGGACTTGTTGAAGGCTCAATTTGGCTTACG
TATGCAAAATGCAACTGGTCAGTTGGGTAAACCAAGTGAATTAAAACGTGTACGTCGCGA
TATTGCTCGTATTAAAACCATTTTAACTGAAAAAGGTGCTAAGTAATGAGCGAAAATAAA
AATGTTCGTACTTTGCAAGGCAAAGTGGTAAGCGACAAGATGGACAAAACCGTTACGGTA
TTGGTTGAACGTAAAGTAAAACATCCCCTGTACGGTAAAATTATCCGTTTATCAACTAAA
ATCCATGCCCATGATGAAAATAATCAATATGGAATTGGTGATGTAGTAGTAATTGCGGAA
TCTCGTCCACTGTCGAAAACCAAATCTTGGGTTGTTAAAGAACTGGTTGAGAAAGCGCGT
ACTGTTTAAAAATTAAGACAGTTAGCTTTAATAGGAAACGAAGTATTGCGCCAAAGTGAA
TTTGAGTGTAAACTTCGTTTCTTATCTTTCAGTTTCTTCTGGAAGTTCTCCCCTTCGGGA
TCCAAGACTGGTTTACTAGAACCTTGATGGTTTCATTTAATGAGCATCTGTAATTGGGTG
TAAGTTATATGAAAGTGGTAAATTAAGTTGGTTAATTTAAAGGTACTAATATGATTCAAA
TGCAGACCATCTTAGATGTGGCTGATAACTCTGGTGCGCGTCGCGTAATGTGTATCAAAG
TATTAGGCGGATCTAAGCGTCGCTACGCTTCTGTTGGCGATATTATTAAAGTTGCAGTTA
AAGATGCAGCCCCGCGTGGCCGCGTCAAAAAAGGTGATGTATACAATGCAGTAGTTGTTC
GTACTGCTAAGGGTGTACGTCGTCCAGATGGCGCGTTAATTAAATTTGATAATAATGCTG
CTGTATTATTGAATAATAAACTTGAACCCTTGGGTACTCGTATTTTTGGTCCGGTAACCC
GTGAATTGCGTACTGAGCGATTTATGAAAATCGTTTCATTGGCGCCTGAAGTATTATAAG
GAATAGCGCGATGAATAAAATCATTAAAGGCGATCAGGTTGTAGTAATTACCGGTAAAGA
TAAAGGTAAGCAAGGTCAGGTAGTTCGAGTATTGGGTAATAAAGTTGTTGTTGAAGGTGT
GAATGTTGTGAAGCGCCATCAAAAACCTAATCCAATGCGTGGTATTGAGGGTGGCATTAT
TACTAAAGAAATGCCTTTGGATATTTCTAATGTTGCAATCCTGAATCCAGAAACTAATAA
AGCAGACCGTGTTGGTATTAAGCTGATTGAAAATGAAGGCAAAGTTAAACGCGTTCGTTT
CTTCAAATCAAATGGCTCTATCATTGGAGCATAAGGAGATAACATGGCTCGTTTGAGAGA
GTTTTATAAAGAGACAGTTGTTCCTGAATTGGTTAAACAATTTGGTTACAAATCAGTAAT
GGAAGTTCCGCGTATTGAGAAAATCACCTTAAATATGGGTGTAGGTGAGGCCGTTGCTGA
TAAAAAAGTCATGGAGCATGCTGTTTCAGATTTAGAGAAAATTGCTGGCCAAAAACCGGT
TGTTACGGTTGCTCGTAAATCTATCGCAGGTTTTAAAATCCGTGATAACTATCCGGTTGG
TTGCAAAGTAACATTGCGTCGTGATCAAATGTTTGAATTCTTAGATCGTTTGATCACTAT
TGCATTGCCTCGTGTACGTGACTTCCGTGGTGTAAGCGGTAAATCATTTGATGGTCGTGG
CAATTACAATATGGGCGTTCGTGAGCAAATTATTTTCCCGGAAATTGAATACGATAAAAT
TGATGCTTTGCGTGGTTTGAATATTACAATTACAACTACCGCAAAAACTGATGAAGAAGC
GAAAGCTTTGTTGTCACTGTTCAAGTTTCCGTTTAAAGGATAATCATGGCTAAGAAAGCA
CTTATTAATCGTGAGCTGAAACGTCAGGCATTGGCAAAAAAATTTGCAGCTAAACGTGAG
GCAATTTTTGCTGTTATTAATGATGCAGATGCGACTGAAGAAGAGCGTTTTGAGGCACGT
TTGAAATTTCAATCCATTCCTCGTAATGCAGCACCTGTGCGTCAACGTCGTCGTTGTGCT
TTAACAGGTCGTCCTCGTGGCACTTTCCGTAAATTTGGTTTGGGCCGTATTAAAATCCGT
GAAATCGCTATGCGTGGCGAGATTCCTGGTGTTGTTAAAGCTAGCTGGTAATAGGAGTAT
AAATAATGAGTATGCATGATCCTATTTCCGATATGTTGACTCGTGTTCGCAATGCGCAAC
GTGCTAATAAAGCAACAGTTGCCATGCCTTCCTCAAAATTGAAATGCGCAATTGCAAAAG
TTTTGAAAGATGAAGGTTATATCGAGGATTTTACGGTTTCTGCTGATGCAAAACCGGTAT
TGGAAATTCAATTGAAATACTATGCAGGTCGTCCTGTGATTGAGCAAATCAAACGTGTTT
CACGTCCAGGTTTGCGTATTTACAAAGCATCAAGTGAGATCCCTAGTGTAATGAATGGGT
TGGGTGTCGCTATTGTTAGTACTTCTAAAGGTGTAATGACTGATCGCAAAGCCCGTTCTG
AGGGTGTGGGTGGTGAGTTGTTGTGCATCGTAGCCTAGTGGAGAAAAGTAAATGTCACGC
GTCGCAAAAAACCCAGTGACTGTTCCTGCTGGTGTAGAAGTAAAATTCGGAACAGATGCA
TTGGTAATCAAAGGTAAAAATGGCGAATTGTCTTTTCCTTTGTATTCCGATGTTGCTATT
GAATTGAACGATGGTAAATTGACTTTTGCTGCAAAAAATAACAGTAAACAGGCTAATGCT
ATGTCTGGTACTGCTCGTGCATTGGTTAATAACATGGTTAAGGGTGTTTCTGAAGGTTTT
GAGAAGAAACTTCAATTGATTGGTGTGGGTTATCGTGCCCAAGCTCAAGGCAAAGTTTTG
AACTTGTCTTTGGGCTTCTCTCATCCAATCGTATACGAAATGCCTGAAGGTGTTTCTGTT
CAAACTCCTAGCCAAACAGAAATCGTTTTGACTGGTGCAGATAAACAAGTGGTTGGCCAA
GTCGCTGCTGAAATCCGTGCATTCCGTTCTCCTGAGCCTTATAAAGGTAAAGGTGTTCGT
TATGTGGGTGAAGTAGTAGTGATGAAAGAAGCCAAGAAAAAATAATTGAGGTTCACTAAT
GGATAAACATACAACCCGACTCCGTCGTGCACGCAAAACCCGTGCGCGTATTGCGGACTT
GAAAATGGTAAGATTATGTGTGTTCCGAAGCAATAATCATATTTATGCTCAAGTAATTAG
TGCTGAAGGTGATAAAGTATTGGCTCAAGCCTCTACATTGGAAGCTGAAGTACGTAGTAG
CCTGAAATCAGGTAGCAACGTTGAAGCGGCAGCTGTAGTTGGTAAGCGTATTGCTGAAAA
AGCTAAAGCAGTAGGTATTGAAAAAGTTGCTTTTGACCGTTCAGGTTTCCAATATCACGG
TCGTGTGAAAGCTTTGGCTGAAGCTGCACGTGAAAATGGTTTAAGCTTCTAATATTTGGA
GACTTTCAGATGGCAAAACATGAAATTGAAGAACGCGGTGACGGCCTGATTGAAAAGATG
GTCGCAGTTAATCGTGTGACTAAAGTAGTTAAAGGTGGCCGTATCATGGCTTTCTCTGCA
CTGACTGTTGTTGGTGATGGTGATGGTCGCATCGGTATGGGCAAAGGTAAATCAAAAGAA
GTACCAGTTGCTGTTCAAAAAGCAATGGACCAAGCTCGACGTTCTATGATTAAAGTACCT
TTGAAAAACGGTACTATTCATCATGAGGTTATTGGTCGTCATGGTGCTACTAAGGTATTT
ATGCAACCTGCTAAAGAAGGTAGCGGTGTAAAAGCTGGTGGTCCAATGCGTTTAGTATTT
GATGCTATGGGTATCCATAACATTTCAGCTAAAGTACATGGTTCTACTAATCCGTACAAT
ATTGTACGCGCTACATTAGACGGTTTGTCTAAACTATATACCCCTGCTGATATTGCTGCT
AAACGTGGCTTGACAGTAGAAGATATTTTGGGAGCTAACCATGACTGAGCAAAAAAAGAT
TAAAGTTACATTGGTTAAGAGCCTGATCGGTACAATTGAATCTCATCGTGCATGTGCTCG
CGGTTTAGGTTTGCGCCGTCGTGAACATACTGTAGAGGTTTTGGATACCCCTGAAAACCG
TGGTATGATTAATAAAATCAGCTACTTGTTGAAAGTGGAGTCTTAATATGTTTTTGAATA
CTATTCAACCTGCTGAGGGTGCTACTCACGCTAGTCGTCGTGTAGGCCGTGGTATTGGTA
GCGGCTTGGGTAAGACAGGTGGTCGTGGTCATAAAGGTCAAAAAAGCCGTGCTGGTGGTT
TCCACAAGGTAGGTTTTGAAGGCGGTCAAATGCCTTTGCAACGTCGTCTGCCGAAACGTG
GTTTCAAATCTTTGACTGCTGCCGCTAATGCTGAAGTTCGTTTGAGTGAATTAAATCTGA
TTGCTGTGAACGAGATTGATGTCTTGGTTCTTAAACAAGCTGGTCTGATTCCTGCAACTG
CTTCTAATGTAAAAGTTATTGCTTCTGGCGAAATTTCAAAAGCGGTTACCTTGAAAGGTG
TAAAAGCTACCAAAGGTGCTAAGGCTGCAATTGAAGCTATTGGCGGCAAGATTGAGATAT
AAGGTTTAATTATTGTGGCTAAACAGCAATTGTCATCAGCTTTGTCCAATTTTGGAGATC
TTAAGAAACGTCTTTTATTTCTATTTGGGGCGTTAATTGTTTTTCGAATTGGTGCTCATA
TACCCGTTCCTGGAGTTGATGCTGTTGCTTTAGCCAAGTTATACGAAAGCGCTGGGAACG
GTATCCTAGGAATGTTAAATATGTTTTCCGGTGGATCGTTAGAGCGCTTTAGTATATTTG
CAATAGGCATTATGCCGTATATTTCTGCATCCATTATTGTTCAGCTGGCTTCAGAAATTT
TACCCTCATTAAAGGCACTAAAAAAAGAAGGTGAAGCTGGTAGAAAGTTAATTACGAAAT
ATACTAGATATGGCACTGTATTATTAGCAATACTACAGAGTCTAGGTGTTGCGTCCTTTG
TATTTCAGCAGGGAGTTGTTGTAACAAGCTCATTTGAGTTTCATGTTTCCACCGTAGTTT
CTTTGGTAACAGGAACTATGTTCCTTATGTGGCTTGGCGAGCAGATTACTGAAAGGGGTA
TTGGGAACGGAATTTCTCTGATTATTACGGCTGGCATAGCTTCAGGCATTCCATCGGGTA
TTACGAGAATCATTACCTTGACAAATCAAGGTGCTATGAGTATGTTGATGGCATTATTTA
TTGTTTTTGGTGCCTTGTTATTAATTTATTTGGTTGTATATTTTGAAAGTTCACAGCGTA
AGATTCCTATTCATTATGCGAAACGCCAGTTTAATAGCGGGTTGGGTGGTCAGAATACGC
ACATGCCTTTTAAGTTAAATATGGCTGGTGTTATTCCTCCTATTTTTGCTTCTAGTATTA
TTCTGTTTCCATCTACTCTTTTGGGTTGGCTTGGTTCAGCTGATCCAAATAATATTTTGC
ATACAATAGCAGGATTATTGCAGCACGGTCAAATTCTGTACATTGTTTTATTTGCGGTGA
CAGTAATTTTCTTCTGCTATTTTTATACGGCTTTGGTCTTCAGCCCTAAGGAGATGGCGG
AGAATTTGAAGAAGAGTGGTGCTTTTGTTCCTGGGATTAGGCCTGGTGAACAAACTTCTA
GATATTTAGAAAAAGTTGTATTGCGTTTAACATTGTTTGGGGCACTCTATATTACGATTA
TTTGTTTAATTCCGGAGCTCTTAACTACGTTTCTAAATGTGCCTTTTTATTTGGGAGGTA
CTTCTTTGCTGATTCTAGTTGTTGTGACGATGGATTTTAGTACGCAGATAAATTCATACA
GGCTTACTCAGCAGTATGATAAGTTAATGACTCGTTCAGAAATGAAATCATTTTCTCGGA
AATAGAATTATGGCGAAAGAAGATACTATTCAAATGCAGGGTGAAATCCTTGAAACTTTA
CCTAATGCTACTTTTAAAGTAAAACTAGAGAATGACCATATAGTATTAGGTCATATTTCC
GGAAAGATGCGGATGCATTACATCCGTATTTCTCCGGGAGATAAGGTTACAGTGGAACTG
ACGCCTTACGATTTAACTAGAGCTCGAATTGTTTTTAGAGCAAGATAAACCAAAAAGGAA
AATATGATGCGTGTACAACCATCCGTTAAGAAAATTTGTCGCAATTGTAAGATTATTCGC
CGAAATCGTGTAGTTCGTGTAATTTGCACTGATCCCCGTCATAAACAGCGTCAAGGTTAA
TAGAATATTTCTTTTAATGTGATTCTGTGATATAGTGACACACTTTACCCTAAAAAGGAA
AAAATATGGCTCGTATTGCAGGGGTAAATATCCCTAATAACGCTCATATCGTGATTGGTC
TTCAGGCTATTTACGGTATTGGTGCGACTCGTGCTAAATTGATTTGTGAGGCAGCAAATA
TTGCTCCTATTACTAAAGCAAAAGATTTGGACGAGGCTCAACTAGACGCTTTGCGTGAAC
AAGTTGCTAAATATGAAGTTGAAGGTGATTTGCGTCGTGAAGTAACAATGAGCATCAAGC
GACTGATTGATATGGGTTGCTATCGTGGCTTCCGTCATCGTCGTGGCTTGCCTTGTCGTG
GTCAACGCACTCGCACAAATGCTCGTACCCGTAAAGGTCCGCGCAAAGCGATTGCCGGTA
AGAAATAAATTTTAAGGAATTTGATTAATGGCTAAAGCAAACACAGCTTCGCGTGTGCGT
AAAAAAGTACGTAAAACCGTAAGCGAAGGTATTGTTCACGTTCATGCATCTTTCAACAAT
ACCATCATTACAATCACTGACCGTCAAGGCAATGCATTGTCTTGGGCTACCTCTGGCGGC
GCTGGTTTTAAAGGTTCTCGTAAAAGTACACCATTTGCAGCGCAAGTTGCAGCAGAAGCA
GCTGGTAAAGTTGCCCAAGAGTATGGCGTTAAAAATTTAGAGGTTCGCATTAAAGGCCCT
GGTCCTGGTCGCGAATCGTCTGTACGTGCTTTAAACGCTCTTGGTTTCAAGATTACCAGC
ATTACTGACGTTACCCCGTTGCCTCATAACGGTTGCCGTCCGCCTAAAAAACGTCGTATT
TAATATTGGAGTGATTTAAAACATGGCACGTTATATTGGCCCTAAATGTAAATTAGCACG
TCGTGAAGGTACAGATTTGTTTTTGAAGAGTGCGCGTCGCTCTTTGGATTCCAAATGTAA
AATTGATTCTGCTCCTGGTCAGCATGGTGGAAAAAAACCACGTTTGTCAGACTATGGTTT
GCAGTTGCGTGAAAAGCAAAAAATTCGTCGCATTTATGGTGTATTAGAGCGTCAGTTCCG
CCGTTATTTCGCGGAAGCAGAGCGTCGTAAAGGATCTACCGGCGAGTTGCTATTGCAGTT
GTTAGAGTCTCGTTTGGATAATGTTGTTTATCGTATGGGTTTTGGCTCTACTCGTGCAGA
AGCAAGACAACTTGTCTCCCACAAGGCTATAGCTGTTAATGGGCAAGTTGTAAATATTCC
CTCTTTCCAAGTGAAGGCTGGTGATGTTGTCTCTATTCGCGAAAAAGCTAAAAAGCAAGT
ACGTATTCAAGAGGCATTAAGTCTGGCTACTCAAGTTGGTTTACCTGGCTGGGTTGCTGT
GGATGCTAATAAACTTGAGGGTGTATTCAAGAATATGCCAGATCGCGCGGAATTGACCGG
TGATATTAATGAACAGCTGGTGGTAGAGTTCTACTCTAAATAATGCTAGCTCAGTGAGGG
ACAGTTAAATGCAGAATAGCACAACCGAATTTTTGAAACCTCGTCAAATTGATGTAAATA
CTTTTTCTGCAACTCATGCAAGAGTATCTATGCAACCATTTGAGCGTGGTTTCGGTCATA
CCTTAGGTAATGCTTTGCGTCGTATCTTACTGTCATCCATGAATGGTTTTGCTCCTACAG
AGGTGGCTATTACCGGTGTTTTGCATGAATATTCTACCCTTGACGGGGTTCAAGAAGATG
TTGTTGATATCTTGTTGAATGTTAAGGGTATCGTATTTAAACTCCACGGGCGTAGCCAAG
TTCAACTTACGTTGAAGAAGTCAGGTTCTGGTGTGGTATCTGCAGGTGATATTGAATTGC
CGCATGATGTAGAAATCCTGAATCCTGACCATATCATTTGTCATTTGGCTGATAATGGTC
AAATTGAAATGGTGATTAAAGTAGAGCAAGGTCGTGGTTATCAATCTGTTTCGGGTCGTC
AGGTTGTTCGTGATGAGAATCGTCAGATTGGTTCAATCCAGTTGGATGCGAGCTTTTCGC
CCATCAGCCGTGTTAGCTTTGAAGTTGAACCTGCACGTGTAGAGCAACGGACAGATCTTG
ATAAATTGGTTTTAGATATTGAGACTGATGGTTCAATTGATCCTGAGGAAGCTGTGCGCA
GTGCGGCACGTATTTTAATTGACCAGATGTCTATTTTTGCTGATTTACAGGGTACACCTG
TAGAGGAAGTTGAAGAAAAAGCTCCCCCTATTGACCCTGTTCTCTTGCGTCCTGTAGACG
ATTTGGAATTGACAGTACGTTCAGCTAATTGTCTGAAAGCTGAAGATATTTATTATATTG
GCGATTTGATTCAACGCACTGAAACTGAGCTTCTTAAAACTCCGAATTTAGGGCGAAAAT
CTTTAAATGAAATTAANGAAGTATTGGCATCTAAAGGTTTGACACTGGGTTCTAAGTTGG
AAGCTTGGCCACCCGTAGGCTTAGAAAAGCCTTAATGAAGAATTAAAGGATAATTGATAT
GCGTCATCGTAATGGCAATCGCAAATTAAACCGTACCAGCAGTCATCGTGCTGCAATGTT
GCGTAATATGGCGAATTCATTGTTGACTCACGAGACTATTGTAACAACTTTGCCTAAAGC
AAAGGAATTACGCCGTGTGGTTGAACCATTGATTACATTGGGTAAGAAACCATCTTTGGC
TAATCATCGTTTGGCATTTGACCGAACTCGTGATCGTGATGTTGTAGTAAAATTGTTTGG
TGATTTGGGTCCTCGTTTCTCTGCTCGTAATGGTGGTTATGTTCGAGTATTGAAATATGG
GTTCCGTAAGGGCGATAATGCCCCCTTGGCTTTGGTTGAATTAGTTGATAAACCAGTGGC
TGAGTAATTTTGAGCATATAACGCCATCTATTAGAAATAGATGGCGTTATTTTTACATAA
TATTTGAAGGTTAATGATTTATTGAGTATTGTGTTTTCAAATATTAATTGAATAGCTAAG
GTTTGCGCGGTAAACTTACATCATTAAAAAATTCTATAGTTTTATCTATGATTAATGCCT
TCGATATAAAATCGACAAAGATAGATGTATTATCTATTTGTTTACATACATCAGATTTGC
TTGATTTGGAAAATGTTTTAGTCAAATTAGGGAAGAAATTCCAGGAATCTGGTGTCGTTC
CTTTTGTGTTGGATCTTCAGGAGTTTGATTATCCTGAGTCTTTAGATCTTGCTGCATTGG
TTTCGCTTTTTTCGAGACATGGTATGCAGATTTTAGGTCTTAAACATCCTGATGAGCGAT
GGGCTGCCGTGGCAGCGAAGTGTCATTTGCTTTTCTGTTCATCTCATCTAGAAAATATTA
GAGAACAGGATCAGATTGAGATGCAAGAAACTGCCGATGAGCTGAAAACGAGGAAAACGG
TATTGGTTACAACCTCTGTCCGTACTGGCCAACAGGTTTATGCTGAAGACGGAGATTTAA
TTGTAACCGGTACTGTCAGTCAAGGTGCAGAGTTGATTGCAGACGGTAATATACATATTT
ATGCCCCAATGAGGGGTCGGGCCTTAGCTGGTGCAAAAGGTGATACTTCCGCCCGTATAT
TTATTCATTCTATGCAGGCAGAATTAGTTTCTATAGCTGGTATTTACCGCAATTTTGAAC
AAGATTTGCCGGATTATTTGCATAAACAGCCGGTACAGATATTGTTGCAGGATAATCGTT
TGGTTATCAGTGCAATTGATTCAGAGTAATTGTTTGATATTTAAAAAAGGAAATATTGTG
GCAAAAATTATTGTAGTAACTTCTGGTAAGGGTGGTGTTGGTAAAACGACTACCAGTGCC
AGTATTGCAACAGGTTTGGCATTGCGCGGATACAAAACTGCGGTGATTGATTTTGATGTT
GGCTTACGTAATCTTGATTTAATTATGGGCTGTGAGCGGCGTGTCGTTTATGACCTCATT
AATGTTATTCAAGGTGAGGCGACACTTAATCAGGCATTGATTAAAGATAAAAACTGTGAA
AATTTGTTTATTCTGCCTGCTTCCCAAACTCGGGATAAAGATGCTTTGACACGTGAGGGT
GTAGAGAAGGTCATGAAAGAGTTGGGTAGTAAGAAAATGGGTTTCGAATATATTATTTGT
GATTCTCCTGCCGGTATTGAGCAAGGTGCATTGATGGCATTGTATTTTGCCGATGAAGCC
ATCGTAACGACCAATCCGGAGGTTTCCAGTGTTCGAGACTCTGACAGGATTTTAGGTATT
CTACAAAGTAAATCACGTAAGGCAGAGCAAGGTGGTTCGGTTAAGGAGCATTTGTTGATT
ACTCGTTACTCTCCTGAACGTGTAGCTAAAGGTGAAATGCTTTCAGTACAGGATATTTGT
GACATTTTGCGTATTCCCTTGATTGGTGTGATTCCGGAATCGCAAAACGTTTTGCAGGCC
TCTAACTCAGGTGAGCCTGTTATTCATCAAGACAGCGTGGTTGCTTCTGAAGCTTATAAG
GACGTAATTGCCCGTCTATTGGGTGAAAATCGTGAAATGCGTTTCTTAGAAGTTGAGAAA
AAAGGCTTCTTCAAACGTCTGTTTGGAGGTTAACGTATGTCATTAATTGATCTTTTATTT
GGTAGAAAGCAGAAAACGGCAACTGTCGCACGAGATCGTCTTCAAATTATCATTGCCCAA
GAGCGTGCTCAAGAAGGTCAGGCTCCCGATTATTTGCCGACTTTGCGTAAAGAATTGATG
GAAGTTTTGTCTAAGTATGTGAATGTTTCCTTGGATAATATCCGTATTTCTCAAGAGAAG
CAGGATGGTGTGGATGTTCTGGAATTGAACATTACATTACCTGAACAGAAAAAGGTATAG
TTCATGACCTTGACCGAATTACGGTACATCGTTGCAGTTGCTCAGGAACGTCATTTCGGT
CGCGCTGCACGGCGTTGTTTTGTCAGCCAGCCCACTTTATCCATTGCTATTAAGAAGCTG
GAAGAGGAGCTTGCTGTTTCCCTGTTTGACCGGAGTAGTAATGATATTATTACGACTGAG
GCAGGGGAACGCATCGTTGCTCAGGCACGCAAAGTGCTTGAGGAGGCAGAGCTTATAAGG
CATTTGGCAAATGAAGAGCAGAATGAGCTGGAGGGGGCATTCAAACTTGGATTAATTTTC
ACAGTTGCTCCTTACTTGTTACCAAAGTTGATTGTTTCTCTGCGTCGTACTGCACCTAAG
ATGCCTCTGATGTTGGAGGAGAACTATACGCATACGTTGACTGAATCCCTTAAGCGTGGG
GACGTTGACGCAATTATCGTGGCAGAGCCGTTTCAGGAACCGGGTATCGTTACCGAACCG
TTGTACGATGAACCGTTCTTCGTCATTGTCCCCAAGGGGCATCCGTTTGAAGAGCTTGAT
GCTGTGTCGTCTAAAATGTTGGGCGAAGAACAGGTATTGTTGCTTACGGAAGGGAATTGT
ATGCGGGATCAAGTGTTGTCAAGTTGCTCCGAGTTGGCTGCCAAACAACGCATACAGGGT
TTGACCAATACATTACAGGGCAGTTCGATTAATACGATTCGCCATATGGTTGCAAGCGGT
CTGGCAATCAGTGTATTGCCGGCAACTGCACTGACTGAAAACGACCATATGCTTTTCAGT
ATTATTCCTTTTGAGGGTACTGCACCGAGCCGTCGGGTCGTGTTGGCATACCGTCGTAAC
TTTGTTCGTCCGAAAGCATTGTCTGCAATGAAAACGGCGATTATGCAATCGAGGTTGAGC
GGTGTAACGTTCCTTAGAGGGTAATTCAAAAACAATGCCGTCTGAAGATTTCAGACGGCA
TTGTTTTATTCTTTTAGACTGAGACCTTTGCAAAACTTCCCAAAATCCCCTAAATTCCCA
CCAAGACATTTAGGGGATTTTGGGAAGTTTTGCAAAGGTCTCGGGCTGTATATTGTAAGG
TTTCTTGATGTTGCAATTGTGCAAATGTTTTATCTGAAAAAAGCCCTTCGGAAATCCGAA
GGGCTTTGTGTAAGGCTAAACAGGTAGCCTATACCTACGCCTACATCTGCACGGCTGTTG
AGGTTGGCTTGCGCTTTCCAAATCAGTTTGCCGTTATACCTGCCGCCAAATTATCCGATA
TGGCAATCAGGCTGTCCGCAGCCGTATGTGTGGCGGCTTGAGCCGTACCTCATGCCATGA
GCAGGGCGGCAGAGATGGCCGTCAATTTGATAGATTTGCTTTTTTCCTTGTACCGGCAAG
CTCGCTGACCGCCGTCCATGTCTGGGTCGAATGATTCCAGATGACTTTGAATGTCTTATC
TGATCTACAAGTGTTTTTCACTTCACTTTCGTACATACCTCACGGGAAGTTCCGTCTTCG
GACACTAATTTGCCTGTTTTATCCAGTTGATACACTTCATCTTTTCCGGGTTTGTCCATC
TGTGCGACCAATCCGGTGTACATCATGCTTTCCAAGAGTCGTCCATTCTCCGACTTTTCC
AACCACGCCAGCGTTGCAGGGCTGTGCTGTCGTGAAACTTCGCTATATTTGATTTGGCTT
TCCGTCAAGGCATTGTTTTCAAAACGCCATTTACCTGTTCCGACAATACGGTATGCCAAG
ATATTGCCGTCATCGTCCACTTTGAGCTTAGCATCGCCACGGAAACTGCCGTCCTGAAGA
TATTTGACTTTTGCATCACTGTGAATGTTTTCATCAGAACCAACGCAATGCCATGTACCG
ACAATCGGAGAAGCCAGAGCAGTTGTTGCGGATAAAAGCACCGGCAGAATAAAGAGTTTC
ATCTATTTCCTTTCTTAAAAGAGGCCGTCTGAAAAGTTGTAACGGCATTGAAGCTGCATT
TCCAGACGGCCTTTGCGGGTATTTTACTGCAGGCGGACGTTCAAGAAATATAAATCACGA
GGCCGGCAATCAGCACCAGTTGGACACCCAGCTTCATCAGTGCGGTACGGCTGACGAAGT
AGATAAACCAAGTGCCGGTCAGAATCAACAATAGAATAATCAGCCACGGTCGCCATTTGT
TGAGGTGGACGGCTTCGGTAAAGCAGGTATGAATATGAAGTACGACGATGGCGACGACGA
GCAATATAGGCACGATGAAGTCCATCATTTGATTTCCTTTTGATGAGGCCGTCTGAAAAC
TCTGGTTTCAGGTTTTCAGACGGCCTTGTCTATTCAATCAAATCAGTCTTTCAACTTCGC
CAACTGAGTTTGCACTTTTGCCATTTTGTCTTCCAATTCCACCAAATCGGCTTTGTCTTT
TTCCACCAGATGCGCCGGGGCTTTTTCGGTGTAGCCGGGTTTGGAGAGTTTGGTGTTGAG
TTTGTCCAAGGCTTTTTGCAGCTTCTCGGCTTCTTTGCTCAAGCGGGCGGTTTCGGCGGC
TTTGTCGATTTCGACTTTCAGCATCAGGCGCGCGCCGTTGCAGACGGCGACGGGCGCGTC
TTCGCTTTCGGGCAGGGCGGCGACTTGCCGTGCTTCGGTCAGGCGGGTCATCATCGGCAG
GTATTTGAGGTAGTCCGCCAAGTCGTCCGCGCTTTCGACAAACAGCGGGGCTTTTACGTT
GGGCTGGATNCCCGTTTCGCCGCGCAGGTTGCGGACGGTGCCGATCAAATCCTGCAACAC
GGTCATTTGCTCGAATGCCGTCTGAACAATATCGCCGCCGTCGGCTTCGGGGAAGCGGGC
GAGCATGATGCTGTCGGCGGTTTTCGCGTCGCACATAGGAGCGACGGTTTGCCACAGTTC
TTCGGTGATGAAGGGGATAATCGGATGCAGCAGGCGCAGGGCGGCTTCGAGTACGCGCAA
NAAGGTATGGCGTGTGGCGCGTTGGCGGCTGGCGCAGCCGGTTTGAAGCTGCACTTTGGC
AAGTTCCAGATACCAGTCGCAATAGTCGTTCCACACGAAGNTGTACAGGGTTTCCGCCGC
CAAATCAAAGCGGTAGGTTTCGTAGGCTTGCGTAACCTGCTCGATGGTCTGATTCAGACG
GCCTACAATCCACATATCGGGGAAGGAATAGCCGCGTGGTTCGGTGGCGGTTGCGCCGTA
GCCGCAGTCTTGGTTTTCGGTGTTCATCAGCACAAAATTGGTGGCGTTCCAGATTTTGTT
GCAGAAGTTGCGGTAGCCTTCGGCGCGTTTGAAGTCGAAGTTGACGCTGCGGCCGAGGCT
GGCGTAGCTCGCCATAGTGAAGCGCAATGCGTCCGCGCCCATACCGGGGATGCCTTCGGG
AAAGAGTTTTTTGGTGGCTTCTTCCACTTTCGGCGCAGTTTCGGGTTTGCGCAGACCGGT
TGTGCGTTTTACCAGCAGTTTTTCCAAGTCGATACCGTCGATCAAATCCACAGGGTCGAT
GACGTTGCCTTCGGATTTGGACATTTTTTTGCCTTCGTGGTCGCGCACGATGCCGTGGAT
GTACACGTCTTTAAATGGTACTTTGCCGGTGAAGTGGGTGGTCATCATAATCATGCGCGC
CACCCAGAAGAAGATGATTTCGTAGCCGGTGACCAAGACATTGGACGGTAGGAAGGCTTT
GAGTTCGTCGGTTTCAGACGGCCAGCCGAGCGTGGAGAACGGCACGAGCGCGGAGGAGAA
CCATGTGTCCAATACGTCTTCTTCGCGGGTCAAACCTGTTTTGCCGGCTTGTTTTTCGGC
TTCTTCCTGATTGCGGGCAACGTACACATTGCCTGCTTCGTCGTACCACGCGGGGATTTG
ATGGCCCCACCACAGTTGGCGTGAGATACACCAGTCTTGGATATTGTTCATCCATTGGTT
GTAAGTATTGACCCAGTTTTCAGGGATAAAACGTACCGCGCCGCTGTCGACGGCTTTTTT
GGCTTTATCGGCAAGACTTAAGCCTTTGAATTCGCTGTCAGGCTCGCCGCCGTTTGGCGT
AGCGGACATGGCGACAAACCATTGGCTGGTCAGCATCGGCTCAATCACCGAACCGGTACG
GTCGCCTTTCGGCGTCATCAGTGTGTGCGGTTTGATTTCGACCAAGAAACCTTGTTCCTG
CAAATCGGCAACCATTTGTTTGCGCGCGGCAAAGCGATCCAAGCCAGCGTATTTTTCAGG
CAGGGCAAAGCCTGGTTGCGCTTCGCCTTTGAAGTTGAACACTTCGGCGTTAGCCAGCAC
TTTGGCTTCCAAATCGAACACATTAATCAGGCGCGTGTCGTGGCGTTTGCCGACTTCGTA
GTCGTTAAAGTCGTGCGCAGGCGTGATTTTCACGCAGCCGGTACCAAAGTCTTTTTCAAC
GTATTCGTCGGCAATCACGGGGATGGTACGGCCGGTCAGCGGCAGGATTAATTCTTTGCC
GATTAAGTGGGTGTAACGTTCGTCTTCGGGATTGACGGCAACGGCCACGTCGCCCAGCAA
CGTTTCGGGACGGGTGGTCGCCACGATAACGGCTTCGGCAGGATTGTTGGCCAGCGGATA
GCGGATGTACCACATAGAGCCTTGTTCTTCCACGCTTTCCACTTCCAAATCAGACACTGC
CGTGCCAAGCACGGGATCCCAGTTCACCAAGCGTTTGCCGCGGTAAATCAAGCCCTGCTC
ATACAGGCGCACGAACACTTCGGTCACGGTTTCGGCGCGCACGTCGTCCATCGTGAAATA
CTCGCGCGTCCAGTCGGCAGAGCAGCCCACACGGCGCATTTGTTGGGTAATCGTACCGCC
GGAAACTTCTTTCCACTCCCACACTTTCTCCAAAAATTTTTCGCGCCCCAAGTCATGACG
GGACACGTTTTGCGCGGCAAGCTGACGCTCGACCACGATTTGCGTGGCGATGCCCGCGTG
GTCTGTGCCGGGAATCCAGGCGGTGTTGCAGCCTTTCATGCGGTAGTAGCGGGTCAGGCC
GTCCATAATGGTTTGGTTGAAGGCATGACCCATGTGCAGCGTGCCGGTTACGTTGGGCGG
CGGCAGTTGGATGGAAAAAGACGGTTTGGTCAAATCCATATCGGGCCGGAAATAGCCTTG
GCTTTCCCAGTTTTGATAGTGTTTGGATTCGATTTCGGCGGGGGAGTATTTGTCTAACAT
ATGAAGCCCTGAGAAATAAGATGATTTGATGGTTTGAATTATAGCGCAAATGCCGTCTGA
AACGCTTTNGGAGGTTTCAGACGGCATCAAAAGGGTATGGTCAGCGGATGATGCCGCGCG
TCGATTGTGCGAAAAAGTCTCGGAATACGGCAAGCTCGGCTTGGGTTTCGGCGCGGCGGA
GAATGTCTGCCTTGGCTTCTTCAAACGGAATGCCGCGATGATAGAGGGTTTTGTACACGT
CTTTGACGGCGGAAATCTGCTCTGCGGTAAAACCGTTGCGGCGCATACCTTCGCTGTTGA
GGCCGGCCGGTTCGGCGCGGTAGCCCGATGCCATAAAATAGGGCGGCACGTCTTTGTGTA
CGCCTGCGGCGAAGGCGGTCATAGCGTAGTCGCCGATGCGGCAGAATTGGAAAACCAGCG
TGTAGCCGCCCAAAACGACGTAGTCGCCGATGGTAACGTGTCCGGCAAGCGAGGCGTTGT
TGGCGAAAATGGTGTGGTTGCCGACCACGCAGTCGTGCGCGAGGTGGCAGTACGCCATAA
TCCAGTTGTCGTCGCCGATACGGGTTTCGCCGATGCCGGTTACCGTGCCTAAATTAAAGG
TGGTGAATTCGCGGATGGTGTTGCCGTTGCCGATAATCAGCTTGGTCGGCTCGTCGCGGT
ATTTTTTGTCCTGCGGAATTTCGCCGAGGCTGGCAAATTGGAAAATGCGGTTGTTTTCGC
CGATGCTGGTGTGGCCGTTGATGACGGCGTGCGGGCCGATTTCGGTATTCGCACCGATTT
GGACGTTGGGGCCGATAACGGTGTACGCGCCGACTTTGACGCTGGAGTCGAGTTCGGCTT
TGGGGTCGATGACGGCGGTCGGGTGGATAAGGGTCATGTTTTTAATACTCCGCTGCTTGT
TAAGACAAATAATAGAAAATTACAGTTTGTCGATTTCATCGCAGACCGCAATCACTTGAT
CGCTAAAATGGCTAAATACTGAAGTAGTATCTACATCCATGTAATTAAGCAGTTCAAAAA
TAGATTGGTGAATATTTCTAGCGTAGTTGGTATCTTTTATTGCACCTTTAAAACAAATCG
GTTCGTGATGTGCCAAACGATTACGGAAATTGTTAATATTGGAAAGTTCTCGAAAAATCC
ATTTTTGGTTATATTGCACACTTGGTGTAGATTTGGGCTTTTTTGGAAAAACTTTCATCA
ATACTTTCCCTGTAGCATCAAATTGAGCATCTTTCCCTCCCGCAAACAGATACCGCCAAA
AACCGAATCCTAGTCCTGCAACCAATTGGTTGTGGTCAAACTTTCCTCCGCTATTATTTT
GTATTTTAGATAATGCAACCTTGATTAATTCAGCAGATTCTTTCGTACCATTTCTTAAAA
AGCAACCTTGATATTTCAATGCAGGATTCGTTTGTGGCTGTATGCTATCATATAACCAGT
TTCTGTCTTTAAACTCCTGTTGAAGGCAAATGTCAATTTTGTTTCTTAAAACAATCTCAA
ATATTGAAACAACATGAAAAAGTTCTCTTGATAAAGATAGATTCAATAAATACAATTCAG
CCGCTTTGTCTTCCCCAACGGCATTTTTATATCGTTCCATTCTGAAATCAGAAAAAATAC
TACAGCATTCCTTATAATTCACGCTAATACCTGATTCCTTATTGTATAGTGGATTAACAA
AAATCAGGACAAGGCGACGAAGCCGCAGACAGTACAAATAGTACGGAACCGATTCACTTG
GTGCTTCAGCACCTTAGAGAATCGTTCTCTTTGAGCTAAGGCGAGGCAACGCCGTACTGG
TTTAAATTTAATCCACTATAAAATTGACGTTTCAAACTATATTTGATACAGTTAGATAAA
ACTAATCCCCACCGTGTCCCTGGGTTTGAATAAACCTAAACCGGTGGGTTTTCTTTTTAT
TAGGTCGTCTGAAACTTTCAGACGACCTTTTTCCGAACGCTCAAACCACGCGTTTGGCGC
ACATAATCACGGCTTCGACGGCAACTTGCCCGTCCACTTTGGCAACGGCGTTGAATTTGC
CGATGCCGCGTCGGCTGGTCAGCAGCTCGACTTCAAAGACGAGTTGGTCGCCGGGGATGA
CTTGGCGTTTGAAACGGGCTTCGTCTATGCCGGCGAAGAAGAAGAATTCGTTTTCTTTGC
GCCCGCCTTCGCTCAAAATCGCCAACGTGCCGCACGCTTGCGCCATGGCTTCGATAATCA
GCACGCCGGGCATCACGGGCAGGTCGGGGAAGTGGCCTTGGAACTGCGGTTCGTTCATGG
TGACGTTTTTAATCGCGGTCAGGGTTTTCATCGGCTCGAAGGCGGTAATGCGGTCGAGTT
GGAGAAACGGGTAGCGGTGGGGGATGAGTTTTTGGATGTCTTTGGCTTCGATGGGGAGTT
GAACGTCCATGTTTTTGTGTTCCTTGGAAAAATCGGTTTGGATTTATTGCGTGTCTTTGC
CGTCTGAAAGCTGCTGTTCCAGCGTTTTGAGACGTTTGTTCATTTCGCTTAAGCGGTGGA
TGTAAACGGCGTTGCGCGCCCATTCTTTATGCTCGGACATCGGGAAGATGCCGGCAAGGT
GTTTGCCGCTTTCGGTAATGCTGTGGGTGACGGACGTGCCGCCGCCGATGGTGGTTTTGT
CGGCGATTTCGATGTGTCCGACCGTGCCAACGCCGCCGCCGATGATGCAGTAGCTGCCTA
TGGTTACGCTGCCTGAGATGCCGGTTTTGGCGGCGATGACGGTGTGCGAACCGATTTTGC
AGTTGTGTCCGATTTGGACTTGGTTGTCGATTTTGGTGCCGTTGCCGACGGTGGTGTCGC
TCATCGCACCGCGGTCGATGTTGGTGTTCGAGCCGATTTCTACGTCGTCGCCCAGCGTTA
CCGCGCCGGTTTGCGGGATTTTGAACCACGAATCGCCGGCGAAGGCGAGTCCGAAACCGT
CCGCGCCGATGACCGCGCCGCTGTGGATCTCGACGCGATTGCCGAGTGTGCAGCCGTAAT
AAACGACGGCGTTGGGATGTAAAACAACTTCATCACCTAAACGGCAATCGTGTTGGACGA
CGGCGTTTGCCAAGATGCGGCAGCCTTCGCCGAGCACGGTGTTTGCGCCGATGTAGGCGT
TCGCGCCGATTTCGCAGCTTGCGGGAACGGTGGCACTCGGTTTGACGACGGCGGTCGGAT
GGATGCCGCCGCGCGCTTTGACGACGGGTGAAAACAGGCGCGCGACTTTGGCGAAATAGA
GATAGGGGTCGTCGGCGACAATCAGGTTGCGCCCTTCAAATCCGTCTGCCGCTTTGGCGG
AAACGATGAACGCGCCCGCGCTGCTGTCGTGGACTTCGGCTTTGTATTTCGGATTGGCGA
GGAAGCTGATGTGTTCCGCCTGCGCGTCTGCGAGCGGGCGCACGGCGGTAACGGAAATGT
CCTCGCCGCGCCATTCGCCGCCGAGCTGCGCGGTGATTTGGGACAGGGTGTAGGTGGCCG
GAATCATGGTTTTCCTGTTCGGTATGCCGTCTGAAAGGGTCAGCGGGCGTTCATTTCTTT
AATGACGCTGTCGGTAACGTCGTATTGGGTGTTGACGTAAATCACGTCCTGCAAAATGAC
ATCGTAACCTTCCTGTTTGGCGATTTTGACGATAACGCGGTTGGCGTTTTGCTGGAGGGA
GGCAAACTCTTCGTTGCGGCGGAGGTTGTAGTCTTCTTCAAACTGCGCCTGTTTTTTGCG
GAACGCTGCGACCAGCCCGCGCCATTTTTCTTCGGCTTGCGCCTTTTTTGCGTCTTTGAG
TTTGCCTTCGGCAAGCTGCCTTTCCAAATCCAAACCTTCGCGTTGCAGTTTTTGCAATTC
GTCCTGACGGGCGGAAAATTCGCCGTCCAGCGTTTTTTGAATCTCGCGCGCCTGCTTGGA
TTCGAGGTAGATGCGTTCGGTGTTGATAAAGCCGATTTTTTGGAAGGTGTCGGCGTGCGC
GCCTGCGGTGCAGCACAAACCGATCAGGGTGGCGGCAAACGCGCGGGTCAAACGGGTCAT
GGTAAAACTCCTTCGGATGTTGCCGCGAAATGCCGTCTGAAGGGCTTCAGACGGCATGTG
CGGGATTAGAACGTCGTACCGAGTTGGAATTGGAAGCGTTGGATTTCGTCTTCCGGTTTT
TTCTTCAGCGGGTAGGCGTAGCTGAATTTCATCGGGCCTAAAGGCGAGAGCCAAGTAACC
GCGCCGCCGGCGGAATAGCGCAGTTCGTTGGTAAAGGTGGATTTATGCGCGTTTTCCGGG
TAAACCGATTTGTTGTTGCCGCTTTCGGCGGCGGTATAGGTTTTGCCGTCCCATACGCTG
CCTGCATCGGCAAACAGGCTCAGGCGGACGGTGCGTGCGTCTTTCGCACCGGGCATCGGG
AAGAGCAGCTCGGCGGAAACGTTGGCTTTTTTGTTGCCGCCGTAGCTGATTTTGTCGCCG
TATTCGTCATACACTTTCGGACCGAGCGTGCCGCTTTCGTAGCCGCGCACCGAACCCAGG
CCGCCGCCGTAGAAGTTTTCAAAGAAGGGGATTTCTTTGGTTTTGCCGTAGCCGTTGGCA
TAGCCGGCTTCGCCGCCGAGCATCAGCGTGAAGGTTTTGCTCAGGGGGAAGAACCAGGTT
TGGTTGTGGGTGGCGGAGTAGTATTGCAGTTTGCTGCCGGGCAGGGCGATTTCGGCATTG
ACGCCTGCCAGGTAGCCGCGTGTCGGCCACAGGGCATTGTCGGTTTTGTTGCGTCCCCAG
CCAACGGTACCTTTGTACAGCCAGCCTTTGAAGCTGCCGTCTGCGCCGTTGGTTTTGCCG
TATTTCTTGATAAAGTCGGCATAGCGTTTGGGTGCTTTGTTGTAGGTGTTGACGGTCAGG
TGTTCTGCCGCCAAACCGAAATTCACGCGGTCGTATTCGGTAACGGGGATACCCATCCTT
ACGCCGCCGCCGGCGGTGGTGGTTTTATATTGTTTCACGCCGGAGGACGATTTGCGTGGG
TCGAAGGCTTTTCCGTAAATATCGTAGCCCAGGCTGACCCCGTCTGCCGTGAAGTACGGG
TCAGTAAACGACAGCGAGCCGTTAAGCGTGGTTTTGCTCCTGGAGGCGCGCAGGGCGGCC
GACTTGCCCGTACCGAACAGGTTGTCTTGGGAAATGCCTGCGGACATGACCAAGCCGGTA
TCTTGAACCCAGCCCGCGCTCAAATCCAGGGAACCGGTGGAACGTTCGGTCAGGCTCATG
TTCAAATCGACTTTGTCGGGCGTGTTGGCAAGCGGGACGGCATCAAACTGGACATTGTCG
AAGTAGCCTAAAAGCTCGACGCGCTCTTTGGAGCGTTGCAGCTTGGAAGTGTCGTAAGGC
GCGGATTCCATTTGGCGCAATTCGCGGCGCACAACTTCGTCGCGGGTTTTGTTGTTGCCT
GTGATATGGATTTCGTTGACGTAGATTTTCCGGCCCGGTTCGATGTGCAGTATGAAGTCG
ACGGTTTTTGTTTCCGCATTGGGCAGCGGTTGGACGCTGATTTCGCTGTATGCGTAGCCT
GCCGAGCCCATGCGGTTCTGAATCTCACCCAAAACGGCGGTCATCTGCTGGCGTTCGTAC
CATTTGCCGGGCTTCATGGTCAGCAGTTTTTCCAGTTCGGCTTTGGGGACTTCTTTGGTG
TCGCCTTCGATGGAGACTTTGCCCCAGCGGAAACGTTCGCCTTCGTGGACGGTGATTTTG
ATGGTCTGCTTGGTTTTGTCTTCGTTGGTTTGGATGTCGGTATCGAGGATACGGAAGTCG
AAATAGCCGTTGTTTTGGTAGAAATCGGTTATTTTCTCCATATCTTGGGTGAATTTCTGA
CTGTTGAACTGGTTGCTTCTGGTCAGCCACGTCCAAATGCCGGCTTCGGTCAGGGACATT
TGCCGCATCAGTTTGCGGTCGGAATAGACTTGGTTGCCTTCAAATTCGATGTCGGTGATT
TTGGCGGATTGTCCCTCGTCAATCGTGATGTCTATGGAGACACGGTTGCGGGAGAGTTTG
GTAACTTTGGGGGTAATTTGAATGTTGAGTTTGCCGCGTCCGAGATATTCTTCTTTTAGT
CCGGCGACTGCCTGGTTGAGTGTTGCCTGATTAAAGTATTGCGACTGTGCCAGCCCGAAC
GATTCGAGGTTTTTCTTAATGGCGTCGTTTTGCAGCATTTTTGCGCCGGTGATGTTGAGC
GAGCCGATGGTGGGACGTTCGATGACGGTCAGCAGGAGCTGTCCGTCCGCGGATTCAACG
CGTACGTCGTCGAAGAATCCGGTCGCGTACAGGCTTTTGATGATTTCCCCGCCGCGGCCG
TCGTTGTAGGCATCGCCGATTTTTACGGGCAGGTAGTTGAATACGGTACTCGGTTCGGTA
CGCTGCAAGCCTTCGATACGGATGTCTTGGATGGTAAAGTCGGCAAATGCCAAAGGCGAT
ATGCCCAAGACCATCAGTGCGGAAGCAATCTGTTTCAGTTTCATCATAAGTTCCTTGTGG
TGCGTTATGCTTTCAGACGGCATAACGAAACGTGAAATTCAGCCAAGCAGGCGGGTAATG
TCGTTGAAAAAAGCGATTGCCATCATCAGCATCATGAGGGCAAGCCCGAAGCGCAAACCG
ATGTTTTGGATGCGTTCGCCCAAAGGTTTGCCGCGTATCCATTCGGCAGTATAAAACACG
AGATGGCCGCCGTCCAAAACGGGGACGGGCAGCAGGTTCAGCACGCCGAGGCTGATGCTG
ACCAGTGCCAAAAATTCCAAATAACTTTGCAAGCCGAGTTCGGCGGACTGTCCGGCAATA
TCGGCAATGGTCAGCGGACCGGAAATATGGCTGACGGAGGCGTTGCCGCTGATTAGTTTG
CCGAAAAATTTGAGGGTTGTCCACGAGTGGGAAACGGTTTTTTCCCAGCCCATGCCGAAT
GCGCGGACAACAGACGGACGGTAGCTGCGGCGGATTTGCGCGTCCCACGCCTTGTCCGGC
TGCGGACGGAGGCCGACGCGCCCGATCAGGGTGTGGTCGGGCTGTTCGACAGTATCGGGG
CGGATGTCGGCAGTACGCGCCTGCCCGTCGCGTTCGTAGGTTAAGGCAATTTTCCTGCCC
GGGCTTTGGCGGGTAAGGTTTGCCCATTCTTGCCATGAGGGAATGGGTTTGCCGTCGGCG
GCAGTCAGCTTGTCGCCTGTTTTCAAGCCTGCTTTGTCGGCGGGGCTGCCTTTTTCTACT
CCGCCGATAACGGTACTGATTTTAAATGGCATCAGGCCGATGTAGCCTTGGTTTTTCGCA
ATTTTACCTGCTTCTTCCGTGCCTGCGGCGTCGATGGTGCGGACGGCTGGCGCACCTGAT
GCCGTCTGAACGGCGACGGCGACTTTGCCTGCCTCAAGGTTGAGGGCGATTTCGGTTTGC
GCACTGCCCCAGTCTTGGACGGAAACGCCGTTGACGGATTGTATTTTGTCGCCGCTTTGG
AAGCCGGCACGGGCGGCAATGGTGTCGGGTTCGACTGTGCCGACGTAGGGGCGCAGTTCG
GTAACGCCGAAGGAAAAGCTCAGTCCGTACAGCAAAACCGCCAGTGCGAGGTTGGTCAGC
GGGCCGGCGGCGACGATGGCGATGCGCTTGGCGGGGTGTTGTTTGTCAAAAGCGTAGGGT
AAATCGGCTTCTGATACTTCGCCTTCGCGCGTGTCGACCATTTTGACGTAACCGCCCAAC
GGAATCGGGGCGAGACACCATTCGGTGTCGCCGCGCTTTCGGGTGAAAAACGGTTTGCCG
AAGCCGACGGAAAAACGCACAACCTTGACGCCGCACAATCTGGCGACGATGTAGTGTCCG
AATTCGTGCAGGCTGACCAAAATCAGGATGGCGAAGATAAAAGCTAGAAGGGTGTGCAAA
AGAATCTCTCTGGTTGGGTATGGGTTGACGTTGCCGATGTTTCAGACGGCATATGAGAGC
AGGGGTTGTCTGAAAAGCATTCGCAATGTATGGAAAATATTATTGGCGTTATTTTGCCGA
TTATAAAGCCAGTCTGCCGTTTTGTCCGCCACACATGACGGATAGGCGGGTTTTCAGATG
ACCTGTCATTTTTTATAGTGGATTAACTTTATTTTTGTTAATCCACTATATCGTTGCGGC
ACGGTTTATCACAATACGGCGATAAATTCCTGCGCCTGCCTGCGGGTAACGGCGTCTTGC
GCCAGCAGGTTTTCGATGTTGCCGAGGTCGTCTGAAAAGTCTTGTGAAAGACAATGGGCG
ACGGTTTTGGCAATGTCGGTAAACTTAATCTGTCCGTCCAAAAAGGCGGCGACGGCGGCT
TCGTTGGCGGCGTTCAATACGCAGGGCGCGGCTCCGCCTGCGTTCATGGCTTCATAGGCG
AGCTTTAGGCAGGGGAAGCGGTCAAAGTCGGGCTTTTGGAAGGTCAGCGCGGACAATGCG
TCGAAATCAAGGTCGCCGACACCCGAATCGATGCGCTCGGGCAGGCCCAAACAATAGGCG
ATGGGCGTACGCATATCGGGATTGCCCAGTTGCGCCAACACGGAGCCGTCGCGGTAGCGC
ACCATGCTGTGTATCACGGATTGCGGATGGATGACGACTTCGAGCTTGTCAGGCGGGCAG
TTGAACAGCCAATGCGCTTCAATCAGCTCCAAACCTTTGTTCATCATGGTGGCGGAATCA
ACGGAGATTTTGCGCCCCATGTTCCAATTGGGGTGTTTGACCGCTTGGGCGGGCGTAATG
CTGTCGAACGTGCCTAAATCGGTCGTTAAAAACGGGCCGCCGGAAGCGGTCAGGATAATC
GAACGGATGCCGTGTTCGTTCAGACGACCTGTGTAATCGCGCGGCAAAACTTGGAAAATG
GCGTTGTGTTCGCTGTCGACGGGCAACACTGCCGCGCCGTTTGCACGGGCGGTTTCCATA
AACAACGCGCCGGAAACCACCAACGTCTCTTTGTTCGCCAGATAAATGGTTTTGCCTTTT
TGCGCCGCTGCGAGCGCGGAAGGCAGCCCCGCCGCCCCGACGATGGCGCACATGACACCG
CTGACTTCGTCAGCAGACGCAACGTCAACCAATGCCTGCGCGCCGTGTAAAACCTGAGTC
GCCGTGCCGTTGCGTTTCAACAGGACTTCAAGCCGGGCGGCGTGTTCGGCATCGGCAACG
ACGGCATATTCGGGGCGGAACGTTTGACATTGAGCCGCCAGTTTCCCGACTTGCTTATGC
CCTGCCAGCGCGAATACGCGGAATTTTTCGGGGTGGCGGGAGACAACGTCCAGCGTGCTT
TCGCCTATGCTGCCGGTACTGCCTAATATGGTCAGGACTTGTGGTGTCATAATGAGGATA
ACTTTATACCGGATGCCGTCTGAAGCGTTTTCAGACGGCATAGAATCAATTTAAAACCGA
CATCATCGCCGCATAGACGCTGATAACGGCAATCAGGCTGTCGGTGCGGTCGAACACGCC
GCCGTGTCCGGGCAGCAGGTTGCTGCTGTCTTTGATGCCTGCCGCGCGCTTGAGCCAGCT
TTCCAACAGGTCGCCGCATATGCTGACGACGGTCAGCACCAAACCGATTAACACGGTATC
GAACCAGCCTGTATCGAATGCCAGCCAGCCGGCACTTCGTACGGCAGTCATGTACACGGC
CACGCAAACCGCGCCGCCGATTGCGCCTTCCCAGCTTTTGCCGGGGCTGATTGCCGGTGC
GATTTTGTGTTTACCGAACGCCTTGCCGCTGAAATACGCGCAAACGTCGGCAACCCAGAC
CAAACCCATGACGGCGAGCAGCGGCAGGGCATCATCGGGATTCGGGCGCAGGGATACGAG
CGCGAACCAAAACGGCATGACCAGAAGCCAGCCGACGGCATAAACCTGCCAACCGCCGTT
GAGCCTCCATTTGAATCTCAACCATAAAGGCATGATGGCGAGCCAAAATGCCAAAACAAC
ATACCAAACCAAATTAGGCAGCATCCAGCCGCCCGCATAGGCAACCACGCCGAAAACCAA
GGTTGCGGCGAGGTAATGGTTGGTTTTGATTTTGCACAAACCGCCCATACGGGCATATTC
CCACAAGGCAATCAGGGCAATCAGTCCGCAAAATGCAGCCCACAACCATTGCGGCGCGTA
AAACAGCATGCCCAGCATCAGCGGCAGCAGCCACATAGCAGTTATCACCCGTTGTTTCAG
CATATTCAGTTCCTTTGCTGTTCGATAGGCAGTTGCTCGGAGGTGCGTCCGAACCGCCGT
TCGCGTTTTTGGAACGAAGCGACGGCATCGTCCAAAGCCTTGCCGTCAAAATCGGGCCAC
AAAATATCGGTGAAATACAGTTCGGCATAAGCCATCTGCCAGAGCAGGAAATTGCTGATG
CGCGTTTCGCCGCCGGTGCGGATGAACAAATCCGGTTCCGGTGCATCGCCCAGCATCAAG
TGTTTGGCCAGCGTGTCTTCCGTAATCTCGGATACGCCTTCGGCAATCAGTTTGTTTGCC
GCCTGCAAAATATCCCAACGTCCGCCGTAATCGGCGGCAATGCTCAGGGTCAGACCGGTA
TTGTTTGCCGTCAAGGCTTCCGCCTCTTCGATGCCTTGCAGAATCTGCCGATTAAAGCGT
TCGCGGCTGCCCAGTATTTTCAGGCGCATATTGTTTTCGTGCAGGCGGCGTACCTGTTTT
TGCAAAGCCTGTAAAAACAGCCCCATCAGGAACGAAACTTCGTCTTCGGGGCGGCGCCAG
TTTTCGGTTGAAAAGGCAAACACGGTCAGATATTGCACACCCAGTTTGGCGCAATGCTTC
ACCATATTTTCCAATGCGTCCAAGCCGCGTTTGTGTCCCATTATGCGCGGGAGGAAACGT
TTTTTCGCCCAACGGCCGTTGCCGTCCATAATTACGGCGATATGCTTGGGGATGGCGGTG
TGTTCTAAAACGGCCTGCGTGCTGCTTTTCATGTCTGCCTTTCGCGGTTCGGCGTTCAAA
TGCCGTCTGAACGCCGAACCGTGCAGGTTAAATTGCCATCAAATCTTCTTCTTTGGCAGT
CAGGAGTTTGTCGGCTTCGGTAATGTATTTGTCGGTCAGTTTTTGAACCGCTTCTTCGCC
GCGACGTGCCTCGTCTTCGGAAATTTCTTTGTCTTTGAGGAGTTTTTTGATGTGGTCGTT
GGCATCGCGGCGCACGTTGCGGATAGAGACGCGTCCTTCTTCCGCCTCGCCGCGCACGAC
TTTAATCAGGTCTTTGCGGCGTTCCTCGGTCAGCATGGGCATCGGCACGCGGATCAAATC
GCCGACGGCTGCCGGGTTCAGACCCAAGTTTGAATCGCGGATGGCTTTCTCGACTTTGGC
CGCCATATTGCTTTCAAACGGTTTCACGCCGATGGTGCGCGCGTCTAGAAGCGTTACGTT
GGCAACTTGGCTGACGGGGACCATACTGCCCCAGTATTCGACTTCCACTTGGTCGAGCAG
GCCGGTATGCGCGCGACCGGTACGCACTTTCGCCAGATTTTCTTTCAGTACTTCGACCGA
ACGCTGCATCTTGCCTTCGGCTGTTTTTTGAATATCGTTGATCATATTGTTCTTTCGGTA
AGATAAGGTAGGCGGGCAGCCGTCTGAAACGCGCTTCAAACTTTTCAGACGGCATGAAAA
CTGTTAACTGCGAATAGTACCGTTATTCGGGCATAACGACAAGGTAGGTGGATTGGGGGT
GCCGTCTGAAGCGGCAGGCGTTTCAGACGGCATCGTGTCCGGCCCTCAACCGTGTTCCCG
CGTTTCAAGCAGGCTTTGGCGCAGGTGTTGGCGTTCGTGGGCATCCAGCCATTTGCGGCG
GGTGCGTTGCAGCAGGATGACGAGGGCGGAAATTTCCTGACGCATATTGGTGCTGAGCCA
GAGGAAGCCCTGCCATTGGTAGTGGAGGTGTTCGGCGAGGGCTTCCAGTTCGGGGTTGAT
GGCGGTGTCGATGCGGATGCGGCGGGCGTGTCTGCCGTTGATAAGGGCGACGGTTTGTTG
CAGGTCGGTTTGGAGCAGTGTGAAGTGGCGGTCGAGCAGCCGGATTTCGCTGCCGTTGAG
TTTGGGAGATTGCAGCTTGGCGGCGGTGGTCAGGAGCAGTTCGGTGGTGTTGACGATTTT
ACGGTGGGCGTGCTGCATGGCTTCCATCATGGCGGGGCTGATGCGGCTTTCGCCCGATGT
GGCGGCGAGGTGGCTGCGGCTTTTGACCATGCGTGCGTTGATTTGGCGCATTTTCGCCAT
GTTCTCCTCGAGGCGTTCGCGGGTCATGCGTCTGCCGTTGCTGATTTCGGCAATCATTTT
GCTGCAGTCGGTCAGGTTGTCGGCAAGCATGAAACGCCACATCAGTGTGGATTTCAGCGG
CAGCAGTTTGGCGGCGGCAATGGCGATGGCCGCGCCGATGAGGACGTTCATCGCGCGCAT
CAGGCCGCTGTCGAGCCATTCGCTGCCGTTGTCGCCGATGAGCATGCACATCGTCAGCCC
CGCCAGCATAGGGACGTAGCCGTTTTTGCCGACCGCCGCCCAGCCGGCCAGTGCGCTTGC
CGTGCCGATGGTCAGGTAGAAGAGGAGGTTGCCGTGGAAATAATGCTGGTTCAGCCATAA
GACGCCCAAACCCGCACCCAGCCCGATAACTGTCCCGAGCATACGTTCCACCGCCTTGGA
GTAAATCGCCCCTTGAAACTGGAGCATACCGAGGACGACGAAGACGGTCATGCCTATCCA
TTCGCCGTGTTGGAGGTGGAGCAGCCGGGCGAGTGCGGTGGCGAACAGGACGGCCCCGCC
GAGCCGCACGGCGTGTATGAGGCGGCGGTGGCGGTAGCGTTCGTAGGAGTTGAGCCAGCG
GCTGACGAGGCGGTTGCGTTGCGAGGTGTTCATATCGGTTGTGCCGTCTGAAGCGGAAAT
GTGAAAAAGCACAGGCTTCCCGAGGGAGGGTCTGTGCTTGGTATTGGTGCCGGAGAAGGG
AATCGAACCCCCGACCTTCGCGTTACGAATGCGCTGCTCTACCGACTGAGCTACACCGGC
TTTTTTCGTTATGATATATATGAACGGTTGTTTGTGCAACTTTTCTGGCGGGCGGCAAGG
CAGTGCGCGGTATAGTGGATTAACAAAAACCAGTACAGTGTTGCCTCGTCTTAGCTCAAA
GAGAACGATTCTCTAAGGTGCTGAAGCACCAAGTGAATCGGTTCCGTACTATCTGTACTG
TCTGCGGCTTCGTCGCCTTATCCTGATTTTTGTTAATCCACTATATAATTCGGTCTGTTT
CGGAAGAGGGGGACGGCGATGTTTGTGAACGAGAAATATCCTTATGCGGCTCTGTTTGCG
GGGCTGGTGTTTTTGACGCTGCCGTTCGCACTGTCGGTGCATGATGCCTTGGCATGTGTG
TTCGGACGGGCGGGGCTGCTGGTGTCGGTGTCGGACGGCGGATTCGGCCGGCGTGGCGGT
TGGGACGGCACTGTTTGGTTTGTGTTCGGTGTGTTTGCGTTTTTGAATGTGGTTGTATCG
GCGGGTCTGACGAAACTGGCGTACAAAAAGATGATGCGGCGGCATTCGCGTTACGCGCTG
TTTCTGTCGGGTGTGGCGGCTTGTGCGGCGGCGGCGGTGGCTTGGATTTTTGAACTGTTG
TTGGGTAGTGCCGCCTTGGGCGGGCTGCGCGGGGAGGCGGTGTCGGAATATGCGTTTGCC
GTGTGGCTGGTGGCGATGCTGACGCTGCCCAAACGCCTGACGCGCGCGCCGGTGCAGCCG
GTGGTGTTTCACAGGAAAAAATAGGGTGGAACGGGAATGCCGTCTGAAACGCCGATACGC
GGTTTCAGACGGCATGTTTTTCCGTTAACATTACGCCTGAATATGGACAGGAAGCAGATA
TGGAACGTAAAGAACGCCTGCGTGCAGGCATTGCCGCGATGGGGCCGGATATTTCGGAAA
CGGCGCAGGACAGGCTTTTGGCCTATGTGGATTTGTTGAAAAAGTGGAACAAAACCTACA
ATCTGACCGCCCTGCGCGACGAGGAAAAAATGATTGTCCATCATCTTTTGGACAGTCTGA
CGCTGCTGCCCTATATCGAAGGCGCACAGACGATGCTGGATGTCGGTTCGGGCGGCGGAC
AGCCCGGCATTCCGGCGGCGGTGTGCCGTCCGGATGTGCAGATAACCCTTTTGGATGCGA
ATACGAAGAAAACGGCTTTTTTACAGCAGGCGGTTATCGAGTTGGGATTGGACAATGTGC
GCGTGGTATCCGGACGCGTGGAGGCGGTTTCGGACGTGCGTGCCGACGTGATTACCAGCC
GTGCGTTTGCAGAACTGGCGGATTTTGTGTCGTGGACGGCGCATCTGTTGAAAGACGGCG
GCTACTGGGCGGCGATGAAGGGCGTGTATCCGCAGGGGGAAATCGACCGCCTGCCGCAGG
ATGTGTGCGTCGAAAAAGTCCAAAGGCTTGACGTGCCGGGCTTGGATGCGGAACGCCATA
TCGCCATACTCCGCAAGCGTTGAGCGCGCTTCAGACGGCATGAATACCTTTTTTGTGCGG
ATAAAGGTAAAATTCCGTACTGTTTTTCTTTTTTCAACATCAGACGGGACACGGGCGGGA
CATGAGTGCGAACATCCTTGCCATCGCCAATCAGAAGGGCGGTGTGGGCAAAACGACGAC
GACGGTAAATTTGGCGGCTTCGCTGGCATCGCGCGGCAAACGCGTGCTGGTGGTCGATTT
GGATCCGCAGGGCAATGCGACAACGGGCAGCGGCATCGACAAGGCAAGTTTGCAGTCCGG
CGTTTATCAGGTCGTACTGGGCGATGCGGACGTGAAATCGGCGACGGTACGCAGCAAAGA
GGGCGGATACGCTGTGTTGGGCGCGAACCGCGCGCTGGCCGGTGCGGAAATCGAGCTGGT
GCAGGAAATCGCCCGGGAAGTGCGTTTGAAAAACGCGCTCAAGGCGGTGGCGGAAGATTA
CGACTTTATCCTGATCGACTGTCCGCCTTCGCTGACGCTGTTGACGCTTAACGGGCTGGT
GGCGGCGGGCGGCGTGATTGTGCCGATGTTGTGCGAATATTACGCGCTTGAGGGGATTTC
CGATTTGATTGCGACTGTGCGCAAAATCCGTCAGGCGGTCAATCCTGATTTGGACATCAC
GGGCATCGTGCGTACGATGTACGACAGCCGCAGCAGGCTGGTTGCCGAAGTCAGCGAACA
GTTGCGCAGCCATTTCGGGGATTTGCTGTTTGAAACCGTCATCCCGCGCAATATCCGCCT
TGCGGAAGCGCCGAGCCACGGTATGCCGGTTATGGCTTATGATGCGCAGGCAAAGGGTGC
CAAGGCGTATCTTGCCTTGGCGGACGAGCTGGCGGCGAGGGTGTCGGGGAAATAGGTCAA
TCCAAATCGGGCTGCCCGTGCCTTTATGCTGTTTGGCCGGGTGCGTTAATATGGCGGATT
AAAATAAAAATACTTATATCGTCATTTATAGTGGATTAACAAAAACCAGTACGGCGTTGC
CTCGCCTTAGCTCAAAGAGAACGATTCTCTAAGGTGCTCAAGCACCAAGTGAATCGGTTC
CGTACTATTTGTACTGTCTGCGGCTTCGTCGCCTTGTCCTGATTTTTGTTAATCCACTAT
ATCGTCATTCCCGCAAAAACAAAAAATCAAAAACAGAAAACTGAAATATCGTCATTCCCG
CGCAGGCGGGAATCTAGGTCTGTCGGTACGGAAACTTATCGGGAAAAACGGTTTTTCCAA
CCCTGAGACTCCGGATTCCTGTTTTCGCGGGAATCCAGTTTTTTGAGTTTCAGCCATTTC
CGATGAATTCTTGCAGCTTTGGGTTTCTGGATTCCCGCTTTTGCGGGAATGACGAAATTT
CAGTTTTTGATTTTTTGTTTTCGCGGGAATGACGGTTGGGAAGTTACCTGAAATTCAAAA
AAAACGGAAACCGGACGGATTGGATTCCCGCCTGCGCGGGAATGACGGATTTTAGGTTTT
TTTTGATTTTCTATTTTTCGCGGGAATGAAGGTTTGAGTTCTTTCTCTTTGAAGTTGCGA
TGCTGGAAATGCCGTCTGAAGGCTTCAGACGGCATTTTTGTGCCGGTTTAAAACAGTGTC
TGCTGCGCGAGCAGGTTTCTGACAGGGGCGAAGTCTCGGCGGTGTTCGGGCAGCACGCCG
TATTGTTTGAGGGCTTCCAGATGCTGCTTCGTGCCGTAACCTTTGTGTTTGTCAAAACCG
TATTGGGGATGGCGTTGCGCCAGTGCGTACATTTCCGCATCGCGTGCGGTCTTTGCCAAA
ACGGATGCGGCGGAGATTTCGATGATTTTGCTGTCGCCTTTGACAACGGCTTCGGCAGGG
ATATTCAAATGTTCGGGAATGCGGTTGCCGTCGATGAATATTTTTTCGGGGCGCACAGCC
AAACCGTCAATGGCGCGTTTCATGGCGAGCATGGTGGCGTGCAGGATGTTTAGGCTGGCG
ATTTCTTCGGGCCCGGCGGCGGCGACGTGCCACCCAACCGCCTGATTTTTTATCATTTCG
GCAAGCGCGTCGCGTTTTTTCTCGCTGAGTTTTTTGGAGTCGGTCAGTCCGGGCAGGTCG
AATGTTTCCGGAAGGATGACGGCGGCGGCAAACACGCTGCCGACTAAAGGCCCGCGTCCT
GCCTCGTCCACGCCGGCGGTCAGTATGTGCATGATGTTTCCTGTTGGGATAGTAGGAATG
CCGTCTGAACGGTGTTTCAGACGGCATCGTACCGATGTGTTTATTTCGCGTCTTTAAACC
CGCGCTTCAAATGCACCATCAGCAATGCCACTGCCGCAGGGGTTACGCCGGAAATGCGGC
TTGCCTGCCCGACGGTTTCGGGTTTGTGTTGGTTGAGCTTTTGCTGCACTTCTGCCGACA
AACCTTTTACTTTGCTGTAATCAATATCCTTGGGCAGTTTTAAGGTTTCGATGTCGCGGC
GGCTGTCGATTTCTTCGTTTTGGCGGTCGATATAGCCTTGGTATTTGACTTGGATTTCGA
CTTGTTCGATGACTTCGGCGGAGAGATGTTCAGACGGCATCGCGCCTTCGAGCGTCATCA
GTGCGGCGTAGTCGAGGTTCGGGCGGCGCAGGAGGTCGTGCAGGTTGGCTTCGCGGCTGA
GCTTTTGTCCGAATACGCGGATTTGTTCGCTTTCGGCGAGTTTCTGTGGTGTGTACCACG
TTGTTTTCAAACGTTGGATTTCGCGTTCGACGGCTTCGCGTTTTTCGTTGAACATACGCC
ATTGCGCTTCGCACACCAAGCCGATTTTGTAGCCGTCTTCGGTCAGGCGCATGTCGGCGT
TGTCTTCCCTGAGTTGCAGGCGGTATTCGGCGCGGCTGGTGAACATTCGGTAAGGTTCGT
TCACGCCTTTGGTGATAAGGTCGTCCACCAATACGCCGAGATAGGCTTGTTCGCGGCGCA
GCAGGAGCGGGTCTTGTCCGCGCACATATTGCACGGCGTTCGCGCCTGCCAATAAACCTT
GCGCGGCGGCTTCTTCGTAGCCTGTCGTGCCGTTGATTTGTCCGGCGAAAAACAGTCCCT
CAATGGTTTTGGTTTCGAGGCTGGCTTTGAGGTTGCGCGGATCGAAGTAGTCGTATTCGA
TGGCGTAACCGGGGCGCAGGATATGGGCGTTTTCCAAACCTTTCATACTGCGGACGAGCG
CGATTTGGATGTCGAACGGCAGGCTGGTGGAGATACCGTTAGGATAGTATTCGTGCGTGG
TCAGACCTTCGGGTTCGAGGAAAATCTGGTGGCTGTCTTTGTCGGCGAAGCGGTTGATTT
TGTCTTCGATAGACGGACAATAACGCGGACCTACGCCTTCGATTTTGCCGGTAAACATCG
GGCTGCGGTCGAAGCCTGAGCGGATGATGTCGTGGGTTTGCGTGTTGGTATGCGTAATCC
AGCAGGACACTTGGCGCGGGTGCATTTCGGCGTTGCCGCGCACGGACATGACGGGTACGG
GCGTGTCGCCGGGCTGTTCGGTCAGTTGGGAAAAGTCAATCGTGCGCCCGTCGATGCGCG
GCGGCGTGCCGGTTTTCAGACGGCCTTGCGGCAGCTTCAATTCGCGCAAACGGCCGCCCA
AGGATTTGGCGGCGGGGTCGCCGGCGCGGCCGCCTTCGTAGTTTTCCAAACCGATGTGGA
TTTTGCCGGACAAAAACGTGCCGGCGGTCAACACCACGGCACGTGCTTTAAACTCCACGC
CCATCGCGGTAATTACGCCGCTGATGCGTTCGCCCTCGAGCGTTACGTCTTCGACGGCTT
GTTGGAAAAGGTCGAGGTTTTCTTGGTTTTCCAGCATTTCGCGGATGGCGGCTTTATACA
GGATACGGTCTGCCTGCGCGCGCGTGGCACGCACTGCCGCGCCTTTGCTGGCATTCAGGC
GGCGGAACTGGATGCCGGACTTGTCTGTGGCCAACGCCATCGCGCCGCCGAGCGCGTCGA
GTTCGCGTACCAAATGCCCTTTGCCGATGCCGCCGATGGAGGGGTTGCACGACATTTGTC
CGAGCGTTTCGATATTGTGTGTGAGCAAAAGCGTCTGCGCGCCCATGCGGGCGGCGGCGA
GCGCGGCTTCGGTACCGGCATGGCCGCCACCGACGACAATCACGTCGTAGGTTTTGGGGT
AAATCATGTGGGTCATGTGTGTATTGCCTGACGGTGTTTCAGACGGCATTCCAAGCAGGA
TGCCGTCTGAAAAACGAAATGGATTCAAAAGTAAAGGTTTGGGATTGTACGCTTGTTCGC
CCTGTTTTTACAGTGCGCGCAGGAAGAGAAAAGCCGCTTCGTGAAGAAGCGGCCCGTGTA
TGTTCAGGATTTACCAGATGTCGGATTTGATGCGGCGTTTCAGGCCCGGATGTTCGGAAA
GTTTGAACTCGGGGTCTTTGCCCATTTTCAGCTTGGCGGTGTAATCGCGCAGCAGCATAA
ACGCCAGTGGCGAGAGCAGCAGGATGGCGACGAGGTTGATCCACGCCATGATGCCCATTG
CCATGTCTGCCATATCCCATACCAAGGGTACGTTGGCAACCGCGCCGAAGTAGACCCATG
CCAAAACCAGCATACGGAAAACGGCGGTAACCAGCCAATGGCTCTTGATGAATTGGACGT
TGGACTCGGCATAGGCATAGTTGCCGATAACGGTTGAAAAGGCAAACATAAACAGGATGA
CGGCAAGGAAGCCCGCGCCCCATTGCCCCACTTGGCTGACAATCGCCGCCTGCGTCAGTG
CCGCACCGCTCAAATCGCCATAAGGCTGTTGGTAAATCAAGATGATGAAGGCGGTGCAAG
AACAAACGATGATGGTATCGACAAACACGCCCAACATTTGAATCATACCTTGCGAAACAG
GGTGTTTCACTTCGGCGGCGGCGGCGGCGTTCGGCGCGGAACCCATACCCGCCTCGTTGG
AATACAGGCCGCGTTTGATGCCCATCATCATCGTTTGCGAAATCAGACCGCCGAGGAAGC
CGCCTGCTGCCGCGTCGAATTTGAACGCGCCCGAAAAAATCTGACCGAACACGTCCGGAA
TCATCGGAATATTGGTCAAAATGATGAAAAGCGCGATAAAGAGGTACAAAACCGCCATCA
GGGGCACGACGATTTCCGCCGCTTTAGATACGCGCCTGATGCCGCCGAAGATAATTGGCG
CGGTTAAAATCACCAGGGCAACGCCGACATAATGAGGCTCCCAGCCCCACGCCGATTTGA
CGGTATCGGCGATGGTATTGGTCTGAACCGCTTCAAACACAAAGCCGAAACAGAAAATCA
GGCTCAGGGCGAACAACACGCCCAGCCATTTCTGCCCCAGCCCTTGAGTGATGTAGTAGG
CGGGGCCGCCTCGGAAATGGTGGTTGTCGTAGTCGCGGACTTTAAAGAGCTGCGCCAGCG
AAGATTCGACAAACGCCGAACTCATACCGATTAAGGCGGTTACCCACATCCAAAACACCG
CGCCCGGCCCGCCGACTTTGATGGCGATGGCCACGCCCGCGATATTGCCCACGCCCACGC
GGCTGGCAAGGCCGGTTACAAATGCCTGAAACGGCGTGATGCCGTGAGGGTCGTCCCCCT
GTTTGCGGCCGCCGAGCATTTCTTTGATGCTGCGTCCGAACAGGCGGAATTGGACAAAGC
CCGTGGTTACGGTGAAGAAAAGCCCCGTACCCAAAAGCATATAAACCAAGTATGACCACA
TCGGATCGTTGATGGCGCCGACCCAGCCGTGCAGCCATTCGGTAAAGTTCTCGTTCATAT
CGCTTCCTTAAAGTTGAAACCCGCACATATGGCAGTATGTAAGCAGGGTTTAAATTTTGT
AAACGCCCATTCTAGCAGATTGTCAACAAAATCAGAAAAATTTACATCGCCGCGCGCCTG
CGGCGTTAGAATCGCATTTTGTTTGGAGCAAACACGATGAAACAGCCTGTTTTTGCCGTT
ACTTCCGGCGAGCCTGCCGGCATCGGTCCCGATATTTGTTTGGACTTGGCATTTGCCCGC
CTGCCCTGCCGCTGCGCGGTATTGGGCGACAAACACCTGTTGCGCGCGCGTGCCGAAGCC
TTGGGCAAAAGCGTCGTCTTGCGCGACTTCGATCCGGAATCAGGCGGCGCGCCCGAAGAA
GGCGTGCTGGAAGTGCTGCACATCCCTGCCGCCGAAGCGGTTGAGGCGGGCAAACTCAAT
CCTGCCAACGCCGCCTATGTGCTGCAACTTCTAGACACCGCGCTCACAGGCATTTCAGAC
GGCATTTTCGACGGCATCGTTACCGCGCCGCTGCACAAAGGCATCATCAACGACGCGCGC
GCAAGCACAGGTTTTTTCAGTGGACACACCGAATATCTGGCGGAAAAAAGCGGCACGGGA
CAGGTCGTGATGATGCTTGCCGGCAAAGGCCTGCGCGTCGCCCTCGTAACGACCCACCTG
CCGCTGAAAGACGTTGCCGCCGCCATCACGCAACCGCTGATTGAAAGCGTCGCACGCATT
TTGCATCACGACTTAAAACACAAATTCTGCATCAAAAATCCCAAAATCCTAGTCGCCGGA
CTCAACCCCCACGCCGGTGAGGGCGGACACCTCGGACACGAAGAAACCGACACCATTATC
CCCGCGCTCGAAAACCTGCGCCGCGAAGGGATAAACCTCGCCGGCCCGTATCCGGCGGAC
ACATTGTTCCAACCGTTTATGCTCGAAGGTGCGGATGCCGTATTGGCGATGTACCACGAC
CAAGGGCTGCCCGTGTTGAAATACCACAGCTTCGGACAGGGCGTGAACATCACGCTGGGT
CTGCCCTTTATCCGCACCTCCGTCGATCACGGCACCGCGCTCGATTTGGCGGCAACCGGC
AGGGCGGACTCCGGTAGCCTGACTGCCGCCGTCCGAACTGCCGTCGAGATGGCGCGCGGC
AGCCTTTAAAGATGATAAAAGACCCGTCATTCCCGCGCAGGCGGCATCATCCACCCTTCG
CCGTCATTCCCGCGCAGGCGGGAATCCAGACCTTTGGGCGACGGCAATATTCAAAGATTA
TCTGAAAGTTTAGAGGTTCTAGATTCCCGTTTTCACGGGAATGACGGAATGTTGCGGTAA
TCTGGCTTGTTCGGTTTCGGTTTTTTTTTGAGATTTCGGGCAACTTCTAAACCGTCATTC
CCGCGCAGGCGGGAAACCAGACCTTTGGGCGACAGCAATATTCAAAGGTTATCCGAAAGT
TTGAGGTTCTAGATTCCCGTTTTCACGGGAATGACGGAATGTTGCGGGAATGACGGGAAT
GGCGAAGTTTCAGACGGCATCGTCCACTCTCCGCCGTCATTCCCGCGCAGGCGGGAATCT
AGACCTTTGGGCAGCGGTAATATTCAAAGGTTAGCTGAAGCTTTAGAGATTCTAGATTCC
CGTTTTCACGGGAATGACGAAAAGTTGCGGGAATGGCGAAAGGTTGCGGGAATCCGGTTT
GTTCGGTTTCGGTTTTTTTGAGATTTCGGGCAACTTCTAAACCGTCATTCCCGCGCAGGC
GGGAATCTAGACCTTGGGATAGTGGCAATATTCAAAGGTTAGCTGAAGCTTTAGAGATTC
TAGATTCCCGTTTTCACGGGAATGACGAAGTTTCAGACGGCATCGTACACCCTCCGCACC
GTCATTCCCGCGCAGGCGGGAAACCAGACCTTTGGGCGACGGCAATATTTAAAATTATCT
GAAAGTTTAGAGGTTCTAGATTCCCGTTTTCACGGGAATGACGGAATGTTGCGGGAATCC
GGCTTGTTCGGTTTCGGTTTTTTTGAGGTTTCGGGCAACTTCTAAACCGTCATTCCCGCA
CAGGCGGGAATCCAGCCTCGTCGGTACGGAAACTTATCGGAAAAAACAGTTTCTCCAACC
CTGCGTTCTAGATTCCCGCCTGTGCGGGAATGACGAATTTAGGTTTCTATTTTTGGTTTT
CTGTCCTTGTGGGAATGATGAAATTTTAAGTTTTAGGAATTTATCGGAAAAACAGAAACC
GCTCCGCCGTCATTCCCGCGCAGGCGGGAATCCAGACCTTCGGGCAGCGGCAATATTTAA
AGATTATCTGAAAGTTTGAGGTTCTAGATTCCCGTTTTCACGGGAATGACGAAAGGTTGC
GGGAATGGCGGAATGTTTCGGTAATCACGGGAATGGCGAAGTTTCAGACGGCATTGCAGG
TATCCGAATCTATGTAAAAAAGAGGTTCTGCGGAACAGAACCTCTTTTTGCCGCCGTCGG
TTCAGCCTTGCCGGGTTTCGACTTGGATCATTTCTTCGGCAGGGACGGTTGCGGCTTCAG
ACGGCTTGGGCTGTTCGGAACGGCGCAAACCGCGTCCGGCTTGGACTTCGGGTTGTGCCG
CCCATGCCTTCAATGCGGCAGGGTCGGTTTCAATCAGGCCGAGTCCGCCGGTTTGTGCGG
TTTCCTGTGCCTGTTCCGCCGCAGCCGTAAAGGTTGAGGTTTCAGACGGCATTTCCTGTG
CTTCGGCTTTCGGTGTCGCTCCTTCGGGAAGGATGGCGGCAACGGCACGGCGGATTTTTT
CCGCCGCATCATAAACCAGTGCGTCGTTGTTTGAAACGGCGGGAGATGCTGTCGGAACGT
CCCTTTTTGCAACCGGTTCGGCAATGCTGACGGTAATCGGCGCGTTTACGTCGGTTTCGC
CGAAAACGTGCGCGGCGGCAGAACGGACTTTGTCGGCGGTGTCGTGAATATTCAGGTACT
GCTCGATTTTGGCGGCAGACGGGATATTGCGTTTTTTGCCGTTTTGACGGCGGTCGCGCT
GATTGTTGCGCTCGCGGCGTTCTTTGGCATCTCGGCTGTCGCGTTCGCGGCGGTTGCGTT
CGGATTTGGGCTTGCTGCCTTTGTCTTCTGCGGTATGCGGTTCGGACGGCGTGTTTTCCG
CTGTCTGAACGGCTGTTTCGGCAACGGCGGCGGTTTCCAGCGCGGTTTGGCCGCGTTCGT
TGCGGCTGCCGTTGCGGCGGCGTTTGCCGGTTTGCACTTCGGTTTCGGACGGTGCGGCAT
CTGCAACGGTTGCGGTAGGCTGTACGTTGCGGCTTTGGATTTCCTCTTCGTTGGCGCGTT
CGGCGGCACGGTCGCCGCGTTCATTGCGGCGGCGGTTGCCGTTGTTGCGCGTTTCGGCTT
TGTCGGCGCGCGCTTCCTGTCCGGCAGTTTTGCCTGCCACTTCGCGGACTTCTACTTTGC
TGCCTTCGCGTTTGCTGCGGCGCGGGTTTTGGCGGCGGTTGTTGGCGCGGCTGCCGCTGC
GGTTTGCCGTGCTGCGTTTTTCGGAGGTTTCGGCAGCGGGCGCGGCTTGGGTTTCGCTGC
CGCCGAAAATGCGTTTGAGCCATGCTTTGAAGCTGTCCCACCAGGAGGTTTTTTTCTCGG
GGGCGGCAGTCGGGGCGGGGCTGGTGTGGCGCACGCCTTTGACGGCGGGTTCGGGACGGG
CGGCTTTGGCCCTTTCGCTGCCGAACGGTTTGGCGGATTCGTCTTCTTCCGGCTCGGCAA
CGCGCTTGTAGCTCGGTTCGCCGTCTTCTTCTACGTCGTCGGTGCGGATGCGGTTGATTT
CGTAGTGCGGATTTTCGAGGTGGATGTTCGGAATCAGGACGACGTTCACATCCAAACGCT
CTTCCATTGCAAACAGCTCGGCGCGTTTTTCGTTCAGCAGGAAGGTGGCAACATCGACAG
GCACTTGTGCGCGCACTTCGCCGGTGTTGTCCTTCATCGCTTCTTCTTGAATGATGCGCA
AAACGTGCAAGGCGGTGGATTCGATGCCGCGGATGACGCCGGTACCGGCACAGCGCGGAC
ACGCAACATGGCTGCTTTCGCCCAGAGCCGGTTTCAAACGTTGGCGGCTCAATTCCAAAA
GGCCGAAACGGGAGAGTTTGCCCATCTGCACGCGGGCGCGGTCTTTTTTGAGCGCGTCGC
GCAGGACGTTTTCCACATCGCGCTGGTGTTTGGGGTTTTCCATATCGATGAAGTCGATGA
CGACCAAACCGCCCAAGTCGCGCAGGCGCATTTGGCGGGCGACTTCTTCGGCGGCTTCCA
TATTGGTTTTGAACGCGGTGTCTTCAATGTCCGAGCCGCGTGTGGCGCGGGCGGAGTTGA
CATCGATAGAAACCAGGGCTTCGGTATGGTCGATGACGATCGCGCCGCCGGAAGGCAGGC
TGACGCTGCGCGAAAACGCGCTTTCGATTTGGTGTTCGATTTGGAAGCGGGAGAACAGCG
GCGTGTGGTCTTCGTAGAGTTTCAGACGGCCTATATTGCCCGGCATGACGTAGCTCATAA
ACTCGGAAACTTGGTCGTAAACTTCTTGATTGTCCACCAAAATCTCGCCGATGTCGGGGC
GGAAATAGTCGCGGATGGCGCGGATGAGCAGCGAGCTTTCCATAAAGAGCAGGTAGGGGT
CGTGATGCGCCTTTCCTGCTTCTTCAATCGCCTGCCAGAGTTGTTTGAGGTAGTTCAAGT
CCCATTCCAACTCTTCCGTGCTGCGGCCGATGCCTGCGGTGCGGGCGATGATGCTCATGC
CGTTTGGAATGTCGAGTTCCGCCATGGCGGCTTTCAACTCTTGACGCTCTTCGCCTTCGA
TACGGCGGGATACGCCGCCGCCGCGCGGGTTGTTCGGCATCAATACCAGATAGCGTCCGG
CGAGGCTGATGAAGGTGGTCAGCGCCGCGCCTTTGTTGCCGCGCTCGTCTTTTTCGACTT
GGACGATGACTTCCATGCCTTCTTTGAGCACGTCTTGGATGCGCGCGCGTCCGCCTTCGT
AGTCTTGGAAGTATGAGCGGGAGACTTCTTTAAACGGCAAAAAGCCGTGGCGGTCGGTTC
CGTAATCGACGAAACACGCTTCCAGCGACGGCTCGATGCGGGTAATGATGCCTTTGTAGA
TATTGCCTTTGCGCTGTTCTTTGCCCAGCGTTTCGATGTCTAAGTCCAAAAGGTTTTGGC
CATCGACGATGGCAACGCGCAGCTCTTCGGCCTGCGTTGCGTTGAATAACATTCTTTTCA
TGATCACCTCGTGGGCAGGCGGCGTTCAGACGGCACATGCCCGGTTCGGCACTCCGGAAT
GCTGGGTTTTCCGATGTTCTCGGATGGAACCGGTAATCAGTTTTTGAGTTGAAAATCCGC
AGGGATGCACGTTCCGAGGAACCGTGTGCGGAAGGGTCGGATAAAGAAGGCAATAAAGAT
CGATGCGGCGGTCTGTCTGCCGCGTTCCGAGCAGTATGGTCGGAAAAATGGGAGGCCGGC
TTCTTCTTGTTATCGTTATGCCTGTGTTTTCGGGCGGTTTGCGTTTGGGGCTTGGGCCCG
GCTGCCGTCTTACTTCCGCGCCGAAACGGCAAAATCAATTCAAACTTGACTACGTTCTGC
GCCTGCCGGCTTGGAACAGGCGCAGGGAAAATGCTTTGCGGAGTGCTTTTTTAATATAAA
ATTCCGTTTTAAAGAGTAAACCGTTTCAGGGGGCGCGTCGGGCGCGCTTTTTGCTGAAAC
GGACGTTCGGATTATAGATGAAAACGCACGAAATAAGCAAAGATTCGGTCAGCTTGATAG
GGGTTGCCGAACATGAGGCGGGTCAACGCCTTGATAACTATCTGATAAAAATCCTCAAGG
GCGTGCCCAAGGGCTATATCCACCGCATTATCCGCGCCGGCGAGGTGCGGTTGAACAAGA
AACGCTGCAAACCCGACAGCCGTATTGCGGAGGGAGATACGGTGCGGATTCCGCCTGTGC
GCGTGGCGGAGAAGGAAATGCCGTCTGAAAGGCGTGCCGCCGTACCGGCGCGTGCGTTTG
AGGTGGTTTACGAAGACGACGCGCTTTTGGTCATCGACAAACCGTCCGGCGTGGCGGTAC
ACGGCGGCAGCGGCGTGAGTTTCGGAGTTATCGAACAGTTGCGCCGCGCCCGTCCGGAGG
CGAAGTATTTGGAGTTGGTTCACCGTTTGGACAAGGATACGAGCGGCTTGTTGATGGTGG
CGAAGAAACGCAGCGCGCTCGTCAAACTTCATGAATCCATCCGCAACGACCACCCCAAAA
AAATCTACCTTGCGCTGGGGGTGGGCAAACTGCCGGACGACAATTTCCATGTCAAACTGC
CCCTGTTCAAATATACCGGCGCACAAGGCGAAAAGATGGTACGCGTCAGTGAGGACGGGC
AGTCGGCGCATACGGTGTTCCGTGTGTTAAGCCGTTTTTCAGACGGCATTTTGCACGGTG
TCGGGCTGTCGCACCTGACTTTGGTGCGGGCAACGCTGAAAACGGGTCGCACGCACCAAA
TCCGCGTGCATCTGCAATCTCAAGGCTGTCCGATTGCGGGCGACGAACGCTACGGCGATT
ATCAGGCGAACCGTCGTTTGCAGAAGTTGGGTTTGAAGCGGATGTTTTTGCACGCGTCCG
AGCTGCACTTGAACCATCCGCTCACGGGTGAGCCGCTGGTGTTGAAGGCGGAGCTGCCGC
CGGACTTGGCGCAATTTGCAGTGATGTTGGAAAACGGGACGAAAATGTGAACCCCGATGC
CGTCTGAAGCCTTCAGACGGCATCGGGACGTGAAAGTATGTGGGGACAGACGAATATGGT
TGATAAAAAAAGCCCTTTGATTGCCGTCAGTGTCGGCGAAGCGTCGGGCGACCTGTTGGG
GGCGCACCTGATACGCGCCATCCGAAAGCGTTGCCCGCAGGCGCGGTTTACCGGCATCGG
CGGCGAACTGATGAAGGCGGAAGGTTTCGAGAGCCTTTATGATCAGGAGCGGCTGGCGGT
ACGCGGCTTTGTCGAGGTGGTCAGGCGGCTGCCGGAAATTTTACGGATACGCAGGGGGCT
GGTACGGGATTTGCTGTCGTTGAAACCTGATGTCTTTGTCGGTATCGATGCGCCCGATTT
TAATTTGGGTGTGGCGGAGCGGCTCAAACGGTCGGGGATTCCGACCGTGCATTATGTCAG
CCCGTCGGTGTGGGCGTGGCGGCGGGAACGTGTGGGCAAAATCGTGCATCAGGTTAACCG
CGTGCTGTGCCTGTTTCCAATGGAGCCGCAGCTTTATCTCGATGCGGGCGGACGTGCGGA
GTTTGTCGGTCATCCGATGGCGCAGCTTATGCCCTTGGAAGACGACCGTGAAACGGCGCG
GAAAACTTTGGGCGTGGATGCCGGCATCCCCGTATTCGCCCTGCTGCCCGGCAGCCGCGT
CAGCGAAATCGACTATATGGCGCCGGTGTTTTTTCAGACGGCATTATTGTTGTTGAAACG
CTATCCCGCCGCACGCTTCCTGCTGCCTGCCGCAACTGAGGCGACGAAGCGGCGTTTGGC
GGAAGTTTTGCAGCGGCCGGAGTTTGCCGGCCTACCGCTGACGGTAACCGACAGACAGTC
TGAAACGGTGTGCAGGGCGGCGGATGTGGTGCTGGTAACGAGCGGTACGGCGACTTTGGA
GGTGGCGTTGTGCAAGCGTCCGATGGTCATCAGCTACAAGATTTCGCCGCTGACCTATGC
TTATGTGAAACGCAAAATCAAAGTGCCGCATGTCGGCCTGCCGAATATCCTGTTGGGTAA
GGAGGCTGTGCCGGAGCTGCTTCAACATGATGCCGTACCGGAAAAACTGGCGGCGGCGTT
GGCGGACTGGTACGAACACCCCGATAAGGTTGCCGCGCTGCAACAGGATTTCAGGGTGTT
GCACCTGCTGTTGAAAAAAGATACGGCGGATTTGGCCGCGCGCGCGGTTTTGGAAGAGGC
GGGATGTTGAGCGGTTAATGGATTATTTTCCCGAAGCAGCACGTATTACAAAAAAAGGGG
GAGAAATTGTGATTAATGGCACATCAAACAATAAGTATCTAAGAGGAATTCGAAATGAAA
CAGAACTGGCCCGAATGGGATTAAGGTTAAAATATAATGGTTTGTTAACTGATTAATTTT
TGTTATATATGATTTATGATTATAGCTTATACTAATACTAATACGCTTACTTACCTTGTT
TCATTTGTTCTTCGTAAATTTCTAATTTAGGCAATTGTGTCAGTTCAATAGGGCAAGTTG
CGCCCCACCAAAAATGTTCTACATAAAACCAAGGATTATCTGGAAAATATAGCAACATCT
CTTCCATATCCGGCCAAATTCTTCTTAATTCATCTACTTGTGTTTTTGGCGAACCGGTTA
ATATTTTTGGAGGATTTTCACGATAATCACATAATTCAATAACACCATCTGATAAAAGTT
CGTCCAAAAAATCAAAAAATCTAATTTTTAAATTTGGATCTTTGATATCCATATTTAAAT
AATTTTTATAAACACCAAAAATACCACCTAAATATTCACAATATTCTAAAAGATTATATT
TTATCTTCACATTCATAACGTAACCTGAGACCTTTGCAAAATTCCCTAAAATCCCCTAAA
TGTCTTGGTGGGAATTTAGGGGATTTTAGGGAATTTTGCAAAGGTCTCAGGCTAAGTGTG
CCTGTTGCTGCCTAAAAGGCGGTTGGATGCCTGATTATCAGGTATCTGGGGAGGATTAAG
GGGGTATTTGGGTAGAGTTAGGGAGTGATTGGTGGCGAAAACAGCCGAAAAACTGTGTTG
GGGTTTCGACTGTTGGGGGAAAAGGAATTTTGCAAAGGTCTCGGGACAGATAAGGAGGAA
TGGAAAGCGTTTAAAAAAAAGCGGTGAATTTCACCGCTTAGATTACAATATTGTGACGAT
TTACTCAGATTTTCAGCTCGAATGATTAAAACTCAAATTTCAAGCCCATTTGACCTTGTT
TATTTTTGTCACGATGTTTGCCTGATTGCGTAGCGAATGAAGCCCAAAGTTTAACCTTAT
CTTCCAGTTTAACATCGGCACCCATT
>NODE_2_length_106569_cov_20.0029
GTGCCCAACTGAATGATGGCAACTAATGACAAGGGTTGCGCTCGTTGCGGGACTTAACCC
AACATCTCACGACACGAGCTGACGACAGCCATGCAGCACCTGTGTTACGGCTCCCGAAGG
CACTCCTCCGTCTCTGGAGGATTCCGTACATGTCAAGACCAGGTAAGGTTCTTCGCGTTG
CATCGAATTAATCCACATCATCCACCGCTTGTGCGGGTCCCCGTCAATTCCTTTGAGTTT
TAATCTTGCGACCGTACTCCCCAGGCGGTCAATTTCACGCGTTAGCTACGCTACTGAACA
ATCAAGTTGCCCAACAGCTAATTGACATCGTTTAGGGCGTGGACTACCAGGGTATCTAAT
CCTGTTTGCTACCCACGCTTTCGAGCATGAACGTCAGTGTTATCCCAGGAGGCTGCCTTC
GCCATCGGTATTCCTCCACATCTCTACGCATTTCACTGCTACACGTGGAATTCTACCTCC
CTCTGACACACTCTAGTCACCCAGTTCAGAACGCAGTTCCCAGGTTGAGCCCGGGGATTT
CACATCCTGCTTAAGTAACCGTCTGCGCTCGCTTTACGCCCAGTAATTCCGATTAACGCT
CGCACCCTACGTATTACCGCGGCTGCTGGCACGTAGTTAGCCGGTGCTTATTCTTCAGGT
ACCGTCATCAGCCGCTGATATTAGCAACAGCCTTTTCTTCCCTGACAAAAGTCCTTTACA
ACCCGAAGGCCTTCTTCAGACACGCGGCATGGCTGGATCAGGCTTGCGCCCATTGTCCAA
AATTCCCCACTGCTGCCTCCCGTAGGAGTCTGGGCCGTGTCTCAGTCCCAGTGTGGCGGA
TCATCCTCTCAGACCCGCTACTGATCGTCGCCTTGGTAGGCCTTTACCCCACCAACTAGC
TAATCAGATATCGGCCGCTCGAATAGCGCAAGGCCCGAAGGTCCCCTGCTTTCCCTCTCA
AGACGTATGCGGTATTAGCTGATCTTTCGATCAGTTATCCCCCACTACTCGGTACGTTCC
GATATGTTACTCACCCGTTCGCCACTCGCCACCCAAGAAGCAAGCTTCTCTGTGCTGCCG
TCCGACTTGCATGTGTAAAGCATGCCGCCAGCGTTCAATCTGAGCCAGGATCAAACTCTT
ATGTTCAATCTCTAACTTTTTAACTTCTGGTCTGCTTCAAAGAAACCAACAGGACAATGT
TCAAAACATCATCTTGTCTGTCTTTCAAACAGTGTGAGGCTCAAGGCACTCACACTTATC
GGTAATCTGTTTTGTTAAAGAGCGTTTGAACTGCTTCATCACCGCCGTTTCGTCAGCAGC
GAAGAAGCGAACTATACGCTTGAAGACGTATACGGTCAATACTTTCAGCGGGATTTTTTT
GGGAAATGTTGTCATATCTCTGTCGGATAAGGTTTTTTATTTCTGCCAAATGCTGCGCTG
CCTCCAACAATCCCTTCCTCCCCCTCCTCTGACTGGTGCGCCTTTGTGAATATGCCGTCT
GAAACTCGGGACTTCAGACGGCATTTTGTATCCAAACGGTAACTAATGTATCCGTACTTT
GTTATAGAATGGATGCTGTTTTTTCTTCGTAATTAGAAATTGTCAAAATGGGCAAACATA
TTCTTTTAGGTGTAACGGGCAGTATTGCGGCGTATAAGTCTTGCGAGTTGGTGCGACTGC
TGAAAAAACAGGGGCATTCGGTTACGGTGGTTATGAGCCGCTCGGCAACTGAATTTGTTT
CTCCGCTGACTTTTCAGGCTTTGAGCGGCAATCCCGTTCTGACCGACACGCACGGCGGCA
ACGGTTCAAACGGTATGGAACATATCAACTTAACCCGGAATGCGGATGTTTTTCTGATTG
CGCCGGCAAGTATGAATACCGTGGCAAAAATCTGTAACGGCGTGGCAGATAACCTACTGA
CCAATCTGGCAGCCGCACGGAAATGCCCTCTTGCCATCGCTCCCGCGATGAATGTGGAAA
TGTGGCTGAATCCTGCCAACCAACGGAATATCGCACAACTGCTTTCAGACGGCATTACCG
TCTATATGCCGGGCTCGGGTGAACAGGCTTGCGGAGAAAATGGTATGGGAAGGATGCCGG
AGCCCGCAGAATTGCTGGACCTGCTTCCGGATTTATGGACACCGAAAATTTTAAAGGACA
AGAAAATCTTGATTACCGCAGGCGCGACATTTGAAGCCATTGATCCTGTCCGAGGCATCA
CAAATACCTCCAGCGGAAAAATGGGCGTGGCTTTGGCCCGGGCGTGTCGTGCCGCCGGTG
CGGAAGTCAGCCTGATTCACGGACAGCTTCAAACCACGCTGCCTTTCGGCATATCCGATA
CGGTTCAAGCCGTCAGTGCCGAAGATATGCATCGCGCAGTGCATCGTTTGATTGAAAAAC
AAGATGCTTTTATTTCTGTTGCCGCCGTCTCAGACTATAGGGTTAAAAACAGGAGTACTC
AAAAATTCAAAAAAGATAAAAATGCCAAACCGTTATCCATCGAATTGGATGAAAACCCCG
ATATTTTGGCATCCATTGCCTCATTACCGAACCCTCCTTTCTGTATCGGTTTTGCCGCTG
AAACGGAGAATGTATTGGCATATGCGCGAGAAAAACGCATTAAGAAAAAGCTGCCGATGA
TCGTTGCCAATGATGTTTCAATCGCAATGGGCAAGACAACCAACCAAATTGTTATCATAG
ATGATGATGTGGAATTGTCTTTCCCCGAAACAAGTAAAGATGAAGCGGCAATGCGGATTG
TTGAAAGGCTTGCCGTATATTTAGACAAATAAGTAGCTGGACAGATAAATTTTGGCTGGG
GAGAGACAGAGAAAACGGTTAATGTGGAAATCAATGGTGTTACGCATACGCGAAGAATCG
ATATTGCAGATATGAAACATAAAAAGGCAGTTGAACATAAAACAGGATACCAATCTCTAA
CTAAGGATGTACTTTGGGAATTAAAGAGAGATAAACAACTTATTGATAAGTATGATTGGG
AAGTTGAGTGGGTATTTGATGGTACCGCTTCAAAACCCCTATTTGATACTTTGAAAAAAG
CAGGAATATCAGTCAAATTCAATCGCAAACAGGAGTAATTAAATATGAATAATAAAAAAT
TGAAAGATAAAGAATTGGAAAAGCAAAAGCTAGAAGATTTTGAATGTTGGCTATGGGATA
TGCCCAATACCATAGATAGTTTTATGCATAGGATGCCGAGAGAGATTGCTGAAAATCTGG
ATTTTTCAATAAAATCACTTGATATTATTGAAAAATATTTATTAGATACTTATCAAAATA
GTAAGCAAATTATGGATGATCCATCATATGTTTTGGATGGATATGCCGTTTATGTTGGGG
AAACATTTATAAAGATTCTTAATGATCCAAGTTTACATTGGGAATTAATGCTTGATGAGG
AAAATGTATATTATAATCTACCTGTTATAAAAGGAAGAAATTTAATAGACTGCCCATTAA
CAATGATTACTACATGCTTGCATAGGAGAAAAGGAGTATTTCTATCTTCATTATTAACAA
AATTTATAAATTCCAACTAAATTTTTTAAATATGTTAAATATAAAACGGGTTGCCTGTTA
ATCAAAAGGCAACCCGTTTTACCTGTTTCAACTTCTGATAACTTTGCGGATATATGGGAT
GCTGTGCAGATTTTGAATAATCTGATTCAACTGATCCAAATTCTTAACTTTCAATAAGAA
TTTAAATTCGACAAAACCTTCCGTTCCCGACTGGAATTTGGATGGTGTTTCGACCGACTC
AATGTCTGCACCGGAATCGGAAATCGCTTGCGCCATTAATGCCAACAGGCCGTGGCTGTC
TTCCGATTGGACTTGAAGCCCGACACGGTAGTTCTGCCCATTCATATTTTCCCAGTCTGC
ATCCAGCTGCTGTTCGGGATCGGACTTCAACAACGTCGGGCAGGTATCCCTATGGATAAT
CATGCCTTTTCCCTTAACCAACAGCAAACGGATAGAATCACCGGGAACCGGATGGCAACA
CTCTGCAAAATGAATATGTCCGCTTTCCTGACCATCAACTTTAATGGAACTGAGCCTGAC
CTCGCTGCCGAAATGCTCCCCTGCCAATTCAGCGATATGCATGGCGACATAAACAGGCAG
GGTATGCCCCATACCGACGTTGTACAGCACTTCTTCAAATGAAGTCTGTTTGTCGTTGAG
ATCGGCAAGGTATTTTTCTTTGATGCCGTCTGAAAGCAGGACATCTTTGGGCAGCAAACT
GGACAGGGCTTTTTGTAAGAGACTCTCTCCCAAAACGACCGCATCGTGCCGGTTAAGGTT
TTTAATATATTGGCGTATGGCACTGCGCGCCCTGCCTGACACGGCGAAATTCAACCACGC
GGGATTGGGTTTGGCATGTTCGGATGTAATAATTTCGACGGAATCGCCGGTTTTGAGCTT
CGTACGCAACGGCATCATGATATTGTTGATACGTGCGGCAACGGTTTTGTGCCCAATATC
GGTATGCACCGCATAAGCAAAATCGATAGGTGTTGCACCCTTGGGCAATGTTAGGATTTT
TCCTTTTGGCGTAAGGATATAGATTTCGTTTGGAAACAAATCTACCTTGACGTGTTCGAG
AAACTCAATGGCATTGGCACTGCTTGCCTGCAAGTCTAAAATGTTTTTCAACCATTGATT
GGTGTGCAGCACTGCCTGATCGACCGTTTTGGAATCTGATTTATAGCTCCAATGTCCGGC
GATTCCACCTTCGGCAACAGCATCCATTTCCCTGGTACGTATCTGCACTTCAACTGGCAA
ACCGTAAGGCCCGACCAAAGTCGTATGCAAGCTTTGATAACCGTTGCTTTTCGGAATAGC
GATGTAGTCTTTAAACCGTCCGGGTTTGGGCTGATAGAGGTTGTGCAATGCGCCGAGCGC
AGCATAACATGCAGGAATACTGTTAACGATGACACGGAAACCGTAAATATCCATAACTTC
GGAGAAATGCAGTTTTTTTTCTAACATTTTCCGATAGATGCCGTACAGGTTCTTTTCCCT
ACCCTTGATTTTGGCTTCTATGTTCGCCCCTACCAAACGCTGGCTGAACGCACGCAAAAT
CTTTCCAACAACATCCTGCCTGTTTTTCCGACTCTTATCCATCGCCTTTTTCATGGTTTC
ATAGCGATTGGGATGGAGATTCTGGAAAGATAAATCCTGAAGCTCTTGATATGCATTATT
CAAACCTATACGGTTGGCAATTTGCGCATAGATTTCAAGGGTTTCTTTTGCAATACGACG
ACGCTTGTCGGGACGCATCGAACCGAGTGTCCGCATATTATGCAGACGGTCAGCAAGTTT
AACGACAATCACGCGTACATCTTTGGTCATTGCCAAAATCAGTTTGCGGAAACTCTCCGC
CTGATGCTCTGCATGATCTTCAAATTTGAGTTTTTCGAGTTTGGACAGACCGTCCACCAT
CTCGGCAATCGTATTGCCGAATCTTGCGGCCATCTCCTCTTTCGTAACGCCTGTATCTTC
CAGCACATCGTGCATTACACCTGCACAAAGACCCTGTACGTCCATATGCCAAACCGCAAG
CTGTGTCGCGACGGCAATCGGATGCGTAATGTATGGTTCGCCACTTTTCCGGGTTTGTCC
GTCATGAGCGTGAAATGCATAGGCAACAGCCTTCTCGAGCTCAACCTGTTCTTCAGGCTT
GAGATAGGAAGCGGTACGGAAAAGCAGGGTACGTGCTTCGGCAGTTAAATAGTCGTAAGG
TGCGGTGGGTTGTGGGACAGGCATTTCAGACGGCTTTCGGAACATATTTTATTTTTCGTT
TTAAACCGTCGGACCGCGCACCTGCGGAAAGATTCGCCGGCGCGCGTTTCCGGCAGGCTT
TATTTACTGCGCGTCAACAGTTCCGTACCGATATGCCCGGCGGCGATTTCCCTTAAGGCG
GTAACGGTCGGTTTGTTATTGCGGACATCGTCCACAAGCGGCGTGTTGCCGTTCTCAAGC
TGGCGGGCGCGGCGGGCCGCTACCAATGTCAGGTCAAAATGGTTGGAAATTTTTCCGGTA
CAGTCTTCGGTGGTAATACGTGCCATATTATTTGCTTTCTTTCAAAAATATTTAAATTGG
GAAACCGAGTATTTTCGCGGTTTTTTAGGAATTTTCCAACAAATCTGCAATAAATCCCAG
TTGCCGCGACCTTTTCAGACGGCAGGCATTCACAATATGGAGCAAATCCTCCTCCGCCCG
CGCCAAGTCGTCATTGACCACGACAAAGTCGAACAATACAGACTGTTCGATTTCATGCCT
TGCCTTCGACAGCCTCCTTTGGATAACTTCCTGACTGTCCGTCCCGCGTCCGTTGAGGCG
CGCGGCAAGTACGTCGAAAGAAGGCGGCAGGATAAAGATACCTACGGCTTCAGGCAGCGC
GTCGCGAACCTGAGCCGCACCCTGAACGTCGATTTCCAAAATCACATCATAGCCTGCCGC
CGCCAACGCATTCACGCCCTCCGCGCTTGTGCCGTAATAGTTGCCGAACACGTCTGCGTA
TTCCAAAAAAGCCTCCTGCGCGATAAGCGACTCAAACTCTTCTTTGGAAACAAAGTGATA
ATGTACGCCGTTTGCTTCGCCTTCACGCGGCGGGCGCGTCGTGTGCGACACGGAAACGCG
CAAACCGTTATGGTTTGCCAACAGCCGAGAAACCAGCGTGGTTTTGCCCGTGCCGGAAGC
GGCCGAAATGATAAAGATGTTGCCTTTTCGATAAGCGGACATATTTTTTACCTGTATATT
TTCCAGCCGATTGTATCACAACGGACACTCGGTTTCCTATTTGCCGATGCCCATATTTTG
CCGCTATTGTTTTGATTGATTTGGCAAGCGGCAGGCTGACGGCTACAATATGGCGTTAAA
AACATCAAACATGGAACACACAATGCTGGTTCATCCCGAAGCTATGAGTGTCGGCGCGCT
TGCCGACAAAATCCGCAAAATCGAAAACTGGCCGCAAAAAGGCATCTTATTCCACGACAT
CACGCCCGTCCTGCAAAGCGCGGAATACTTCCGCCTTTTGGTTGATTTATTGGTTTACCG
CTATATGGATCAGAAAATCGACATCGTTGCCGGTTTGGACGCGCGCGGCTTCATTATCGG
CGCGGCACTCGCCTACCAGCTCAACGTCGGCTTCGTCCCCATCCGCAAAAAAGGCAAGCT
GCCTTTTGAAACCGTATCGCAAAGCTACGCGCTCGAATACGGGGAAGCTGCGGTGGAAAT
CCACACCGATGCCGTCAAACCCGGTTCCCGTGTCCTGCTGGTCGATGATTTGGTTGCCAC
GGGCGGCACAATGCTTGCCGGACTGGAGTTGATCCGCAAACTCGGCGGAGAAATTGTCGA
AGCTGCCGCCATTTTGGAATTTACCGACCTTCAAGGCGGCAAGAATATCCGTGCAAGCGG
CGCGCCCTTATTTACCCTGCTTCAAAACGAAGGCTGCATGAAGGGCTGAAAACCGACCCT
GCCGTCTGAAACCGGCAGGGTTGTTATTATGCGTTCGAATCACGCCCAAATCTTGCAAGC
CCCTCAACACGCCGTCTTCATCAACGCCGGGGCAAACATATTTCGCCGCTTCTTTCGCTG
CCTGTTCCCCGTTACCCATTGCCACGCCGAATCCGACTTCTGACAGCATTTCCACATCGT
TCAAACCATCGCCGAACGCCATCACGTCTGCCATTTCCAAACCCAATGCGCGCACCACGC
TTCTGATGCCGTCTGTTTTCGACATTCCCGCAGGCAGCAGATCGACCGCTTCCTCGTGCC
AGCGCACCGTTTTCAAGCCTTCCCGTTCCACAATATCCGACCAGAGCGGCATTTCGTTTT
CCTCCGCAAACACCAGCATCTGATACACCGGTTTGCTTGAAAAATAATCCTTATCGGCAA
AAAAATCGCTGGCGATATGCTGCAAGGCGCGGCACACGCATTCCGACAGCGCGGACACGG
CGATCCCCTCTCCGCCGACAAATGCATAATCCATGCCCAAGCCATCCAAATACGCGCAAA
CCCTGCCCATCAAACCGGCATCCATCGGTACTTCGCGCACAGTTTTTCCGTGCAGCAGCG
CAAACTGTCCGTTTATCGTTACCACGGCATCCATACCCGTTTCCGCCATCATGTCCCTGA
CCTTTTCAGGAATCGTCGCCAAAGACCGCCCCGTTGCCAACGCCGTCAATATACCTTTGC
TGCGCAAAGCCGCCACCGCCGTTTTCACGGAAGGGCGCAAGGTATCCGTATATTTGCGGT
ACAGCGTATCGTCAATATCGAAAAACACAATTTTAGGATTCATTACATTCTCTCTCGCAT
TCAAACTGCCGCATTGTATCCCAAGCAGGCAAATACTTGATAAATCCTTATAAATTTCCC
GTCAAAATTGACCGCGAACACGAAAAGGCGGATAATCCGCCCATCTTCAAACACCCTTCA
GACGGCATTTGCAGCAATGCCGTCTGAAACATTTCTACAAAGCACACAAATCATGAAAGC
ACCCGAACTCTTATTGCCAGCAGGCGGTCTCGAACGTATGCGCGCCGCCTACGATTACGG
CGCAGACGCCGTTTACGCCGGCAGCCCGCGTTATTCCCTGCGCGCCCGCAACAACGAATT
TGCGAAACTCGACGTTCTCGAGCAAGGCATTAAAGAAGCGCACGAGCGCAACAAAAAATT
CTTCCTGACCGTCAATACGCTGCCGCACAACTCCAAACTCAAAACCTTCGTCTCCGACAT
GGAGCCCTTGATTGCCATGAAACCCGACGCGCTGATTATGGCGGATCCGGGCTTGATTAT
GACCGGGCGCGAAAAATGGCCGGAAATGCCGATCCACCTGTCCGTACAGGCCAACACCAC
CAACTACTGGGGCGTGAAATTCTGGCAAAACATCGGTGTCGAACGCATCATCCTGTCGCG
CGAATTGAGCATGGAAGAAATCGCCGAAATCCGCCAAGAATGCCCCGACATCGAACTCGA
AGTCTTCATCCACGGCGCATTGTGCATCGCCTACTCAGGTCGCTGCCTGTTGTCGGGCTA
TTTCAACCACCGCGACCCCAACCAAGGCACCTGCACCAACTCCTGCCGTTGGGATTACAA
GGTTCACAACGCCACCGAAAGCGATGCGGGCGACGCCCAGCTTCTGCAAGGTTTTAACTT
TGAAAAAGCTCAAGAAGAAGCCAACCAAAACTTTGAAGGCATCAACGGTCAGAAACGCCA
TCCCTACGCCGACAAGGTTTTCCTGATTGAAGAGTCCAACCGACCGGGCGAGATGATGCC
GATTATGGAAGACGAACACGGCACCTACATCATGAATTCCAAAGACCTGCGCGGTATTGA
AGTCGTCGAAAAACTCGCCAAAATCGGCGTGGACAGCCTCAAAGTCGAAGGCCGCACCAA
GTCGCTCTATTATGTTGCACGCGTCGCCCAGTCCTACCGCAAAGCGATTGATGATGCCGT
CGCAGGCCGTCCGTTTGATTACAGCCTGTTGAGCGAACTCGAAGGCCTCGCCAACCGCGG
CTACACCAGCGGCTTCCTCGAGCGCCACCAAACCCAAGACTATCAAAACTACCTCAGCGG
CCATTCCACCGCCAAACAAAGCCAATACGTCGGACACGTTACCGAAATCGATGGAAACGG
CTGGGCGACAATCGAAGTCAAAAACCGCTTCGCCGTCGGCGATTCGCTCGAAATCATCCA
CCCGAGCGGCAACCAAACCATCAAATTGGAACAAATGACCCGCAAAGGCCAGCCTGTCGA
TGTCGCACCCGGCAACGGCATTCAGGTCAAAATCCCCAATATGCAGGGCAAAGAAAAAGC
CCTCATCGCACGCGTGTTGAACCCCTGAGCCACAATGCCGTCCGAACCCCGTTTTCAGAC
GGCATTTTGTTGAATCTTACTGTACAATGGCAATGATTTCCCACAGCAAACAAGGACATC
CGACATGAAAAAAATCTTCATACTCTCCGCCGCCGCCCTGATGCTGGCAGCCTGCCAATC
CGGCCACGCGCCTAAAAACGCGCACACGGCATCCGCCGGCACACCGGCCGGAGAATCATG
CAAAGTCATCCGTGGAGACACCGCAGGAGGCGGCAAAAACATCATTTACCGTTGCAGCAA
CGGTCAGGCGGCCATAAATGCAGCCATTGCAGGCGGCGTATTGGAATCCGGAATTCCCGT
CAGCTTCGGGGGCGGTGGCGTACCTGTTGCAAACGGTCAGGGCTTGGTTACCCGTCAGGC
GGCAAACGGCGTTGGCAAATCCGACTCCGAGGCCTGCGAACGCGCCTTAATCAATGCCGC
CCGCAAATTCCAGCAGACCGCAGGCAAACTCGGCGGGCGCAGTGTTACCGGCTTCCAGAG
CTACTTCGACAAGCAGCCGCTGCAAGGAGGACAATACGACTGTCAGGCAGGCTCGTTCCA
CGTCCGCGTGGTCATGCGCGCCAATGTCGTCCGTTAACATATCGGCAACCAAAAATGCCG
TCTGAAACATTTTTCAGACGGCATTTTTTCAGGCTTTACCGGTAATTCCTTCAAAATCCC
ACTCCGGCTGTGACTATAATACTGTAGCGGCAAGGTATACGGGTATATTATCATCTTCCG
TCATCCTAACCATATAATATTAAACAAAAGCCTCGGTCTATCCGCACCGAGGCTTTCGTC
AAATCAAGGATTCAAACGGGATTATTGGGTTTTCTTACCACCAAATACGCCGAAGCTATT
ATTTGTCCATTTCCCGGCATTTTCTGGTGCATCCTTAACATAGCTGTACCTACCTGCCAT
TTCTGCAGCATTGGTCCCATAGAATCCCCCAGAGATACTACCTTCCTCACCGCTTTTCCA
AGTACCGGTAAAGCGGCTGCCATCAAGACTTCCCTTGAATTCCTTGGTACCCATATACGA
TCCGTCACCACTATTAATCTTACCGTTCAATGAGTTACCGGCAAAATCGACAGTAGCAGT
AAACGAACCGAGTGAACGTAATGTATTACCTGCATCAAACCAATTCTCACCTTCGGTCAA
GTTGCGCGAACGGAAATGCAATACATCGCCGCTATAAGTAGCCGTACCGCTAGGCAGACT
GTCGCTCAACTTTCCTTGCACAAAGAGTGCGTATGAACCATCTGCCAATTTAGCCGCACC
ATAAATCAGATTTTCAAAACCTTTGGAAGTAATAATCTTATCGAAGTCTGTCCAAAGCTG
CGTCCTCCTTGACAGCTGTTCATTAGCCACTGTCAAATCAATAGTTTCGCCATTAATGAC
CAGATTCGTGATTTCACCTTCCCTGTAAAAATATTTTTCACCCAACTGACCGGTTTCCAA
TGGTGATGCAGCCGGTGCTGAAGGTTCGGGATTGGCAGGATGAGTTGACACACCTCCTTG
GCTGCCTGAGTCTTCGGAAGGTGTCGCCGATTCGCTTCCTGAGCTATCACCTTCATGATG
GTTGTGATCGGAAGGTGTCGCCGATTCGCTTCCTGAGCTACCACCTTCATGATGGTTGTG
ACCGGAAGGTGTCGTCGATTCGCTTCCTGCGCTACCACCTTCATGATGGTTGTGATCGGA
AGGTGTCGTCGATTCGCTTCCTGCGCTACCACCTTCATGATGGTTGTGATCGGAAGGTGT
CGTCGATTCGCTTCCTGAACTACCACCTTCATGATGGTTGTGATCGGAAGGTGTCGTCGA
TTCGCTTCCTGAGCTACCGCCAGCCCCTGGAGGGGTCGGCACCGAACTACCGTTTTGACC
GGATGAAGGAGTTTCAACATTTCCACCTTGACCAGGTGCTGGACTTGCCGTATCAGCACC
TGTAGCAGGGTTTCCCGTATCAGTGGGGGGGGGGGCAACTTTATTTGACGGTGTTTCTGA
GGATTTGACCGCAGGCGCATCCCCTCCTCCTGAAATACAGGCGGAAAGGGCAAGGACGGA
TGCCATTGTAAGCAGGCTTGGTTTGAAAGGAATCGTCATAATTATCTCCTATGGCATATT
TTTAATAAAAAATATGATAATTATTTATATCTGATGGTTTGAAAAATGCCGTCATACGCG
GCAGAAAATACGGTTCCGCTTCACGAGCCGAGGCGAAACCGTAAAATATATCAATGCCTG
TGCGGCATCATACCTTCCGGTGCTTCGGCATCGGCTGCCAAGCCGAAGGTTTCGCGCAAC
ACGACTTTGTAGAATGCAAAGGCTTCACGCGCGCCTTGGATGGCTTCCGCTTCGGCTTCG
GGAGTCAAGTTCAAAGCGTTCAGATGCTCGACAAAGGCGCGCCAGTGTTTGCCGCGCCCG
TCGGGATGGGGTGCGAGGTGGCGCGCGCCGTGTTCGCCGTTGTAATCGAGTTTTTGCGCG
TGTTTGAACAAAAACGCCGCGCCCAAATTGGATCCTTCGGCGCAATAAAGCCAGCCGATT
GCTTTGTTGCCGGTTTCATGCGGCAGCGGTTTGCCGTATTCGTAAGGTTTGTCGCCCAAA
TCTGCGAGGTCTTGCGTTACGGCATCGTATCGCGCCATGTATTCCAGCTCGGGAATGGCT
TTGTTCAATTCGGCATCTTTATAGATGTGGTCGACGGCCTTGTGGAAAACGGATTGGAGT
TTCAAAAATTTGATGTAGTTTTCTTTGCTGACAAACGGTTGGACAAACATAACGAGATTA
TCCACGCTGTCGTGAACCGCCGTGGTATCCGCCTTCAGGCGTTTGGCAAACGTCAGGGCT
TGGTTTTCGGTTTCACTCATATTTTTTCCTTTATCGATAAGTGGTAAGGATGGCAATACG
GGTAAACTCCGTATTTGCCTGTATACTCGACATACAAAAATAATAAATAAAATTTATTAT
CATATAATTTTGGAATATATATCATTTGCGTTATATGTTCAAGCAGATGTTTTACTATCA
TTTACAGAGATAGCGTTTTATAAAGGGATTCGATAATCAGGTAGGTAGCCGCACAAAGAA
TATTTCTACTGCATAGCGGTTTGTTTATACGGTTGCCCATGCCGGTTTTGCATCCTGATT
GGGCGTATCGCCTTTTTTCCTTTATAATGCCGCCACTTATATTTGCTACTTTCCCGATGA
AGCCGTTTGCCGAAAATATCCCCCACAGCCTTCGCGGCAGCTGCCGCGACGAAGCCCTGC
CGCCGCATACGGTAGATTGCCCGGAATGCGGCTGCCGTGTGGATGTGCCGCAATTGGACA
GGGGGGAGGCGGCGTTCTGCCCGCGCTGCGGCTATAAGCTCTTCAGGGTGGGCAGCCACC
CTTTTTCCGGCCCGCCCGCTTATGCGGCGGCTTCGCTGATTTTGATGGCGTTTGCTTACA
GTATGACGTATATCGAGGTCGGGATACCGGGTGCGGCATCCGTCCTTTCGCTGCCCGAAA
TGGTACGCCTGATGGTGTTTCAGGATTATGGTTTTTTGGCCGAAGTGATGTTTGTGCTGA
CTTTCGGCGCGCCGGTTCTGTTTCTGCTGCTGTGCCTGTATGTCTATGCCGCGCTGATAC
GGAAACAGGCGTATCCTGCGCTGCGTTTGGCAACGCGTGTGATGGTGCGCTTGAGGCAGG
CGATGATGGTGGATGTGTTTTTTGTTTCCACTCTGGTGGCGTATATCAAGCTCTCGTCTG
TGGCAGAGGTTCGCTTCGGGTCGGCGTTTTATCTGATGTTCGCGCTGTCGGTTATGCTGA
TTCGGACTTCGGTATCCGTTCCCCAGCATTGGGTGTATTTTCAAATCGGGCAGCTGACGG
GGGATAATGCGGTTCAGACGGCATCAGAAGGCAAAACCTGTTGCAGCCGCTGCCTGTATT
TCCGCGACAGTGCCGAATCCCCCTGCGGGGTGTGCGGCGCGGAACTGTACCGCCGACGGC
CGAAAAGTCTGAGTATTTCGTCGGCGTTTCTGACGGCGGCGGTTGTTTTGTATTTCCCTG
CCAATATCCTGCCGATTATGATTTCGTCCAATCCTGCCGCCACGGAGGCCAACACCATCT
TTAGCGGCATCGCTTATATGTGGGACGAGGGCGACAGGCTGATTGCGGCGGTTATTTTCA
GCGCGAGTATTTTGGTGCCGGTGCTGAAGATTGCGGCAATGTCGGTTTTGATTGCGTCCG
CCCGCTTCGCTTTGCCAACGGGCGCAAAGAAATTGTCGCACCTCTACCGCATCACCGAAG
CAGTCGGTCGCTGGTCGATGATTGATATTTTTGTGATTATTATTTTGATGTGTTCGTTCC
ACACTTATGCCGCGCGCGTCATTCCGGGCAGTGCGGCAGTCTATTTCTGCCTGGTCGTGA
TTCTGACGATGCTGTCCGCCTATTATTTCGACCCGCGCCTGCTTTGGGACAAACGCGCTT
CAGACGGCATTGCTTTCAATGAAACGGAAAAATATGACTGACAACAACCCTCCTCCAAAC
GGACACGCTCAAGCACGCGTCCGCAAAAACAACACCTTCCTCTCCGCCGTCTGGCTGGTC
CCGCTGATTGCGCTGATTGCCGGTGGCTGGCTGTGGATTAAGGAAATCCGCAACAGGGGG
CCTGTGGTTACGCTCTTGATGGACAGCGCGGAAGGCATTGAGGTCAACAATACGGTCATC
AAAGTATTGAGCATCGATGTCGGACGCGTTACCCGAATCAAACTGCGCGACGACCAAAAA
GGCGTGGAAGTAACCGCCCAACTCAATGCGGACGTATCCGGCCTCATCCGCAGCGATACC
CAGTTTTGGGTGGTCAAGCCGCGTATCGACCAAAGCGGCGTAACCGGTTTGGGTACGCTG
CTTTCGGGTTCGTACATCGCTTTTACACCCGGCAAAAGCGACGAGGCAAAAGACGTGTTC
CAAGTGCAGGACATTCCGCCCGTTACCGCCATCGGGCAAAGCGGGCTGCGCTTGAATTTG
ATTGGTAAAAACGACCGCATCCTCAACGTCAGCAGCCCCGTTTTGTATGAAAACTTTATG
GTCGGCCAAGTAGAAAGCGCGCATTTCGACCCGTCCGACCAAAGTGTGCATTACACTATC
TTCATCCAGAGCCCCAACGACAAACTGATTCATTCCGCCAGCCGTTTTTGGCTGGAAAGC
GGCATCAATATCGAAACCACAGGCAGCGGCATCAAACTCAATTCCGCCCCTCTGCCTGCC
CTGCTGTCGGGCGCGATTTCATTTGATTCGCCGAAAACCAAAAACAGTAAAAACGTCAAA
AGCGAAGACAGCTTCACGCTTTACGACAGCCGCAGCGAAGTCGCCAACCTGCCTGACGAC
CGCTCGCTGTACTACACCGCGTTTTTCAAACAATCCGTGCGCGGCCTGACCGTCGGTTCG
CCCGTCGAGTACAAAGGGCTGAATGTCGGCGTGGTTTCCGATGTTCCCTATTTCGACCGC
AACGACAGCCTGCACCTGTTTGAAAACGGCTGGATTCCCGTACGCATCCGCATCGAGCCT
TCCCGTTTGGAAATCAATGCCGACGAGCAAAGCAAAGAGCATTGGAAACAACAATTTCAG
ACGGCCTTAAACAAAGGCCTGACCGCCACCATCTCCAGTAACAACCTGCTGACCGGCAGC
AAAATGATTGAGTTGAACGATCAGCCTTCCGCCTCGCCCAAGCTGCGACCGCATACCGTT
TATGCAGGCGATACCGTCATCGCCACACGGGGCGGCGGTTTGGACGACTTGCAGGCAAAA
GTAGCCGACTTGTTAGACAAGTTCAACAATCTGCCATTGGATAAAACCGTTGCCGGCTTG
AACGGTTCGCTTACCGAGCTCAAGTCCACACTCAAATCTGCCAATGCTGCTTTAAGCTCC
ATCGACAAACTGGTCGGAAAACCGCAGACACAAAACATTCCGAACGAGCTGAACCAAACC
CTGAAAGAGTTGCGCATAACCCTGCAAGGCGTATCGCCTCAATCGCCTATCTACGGCGAC
GTACAAAATACGCTACAAAGTTTGGACAAAACCTTAAAAGACGTTCAACCCGTCATTAAC
ACTTTGAAAGAAAAACCCAACGCGCTGATTTTCAACAGCAGCAGCAAAGACCCTATCCCG
AAAGGAAGCCGATAATGCGCCTTTTCCCGATTGCCGCCGCCCTGACGCTTGCCGCCTGCG
GTACTGTGCAAAGCACACAATATTTCGTGTTGCCCGACAGCCGCTACATCCGTCCTGCAA
CGCAAGGCAGCGAAACCGCCGTCGAAGTCCGCCTTGCCGAGCCGCTCAAACGCGGCGGAC
TGGTCTATCAAACCGACCCCTACCGCATCAACACCGCACAAAACCACGTTTGGGCAGACA
CCTTGGACGATATGCTCGAAGCGGCGTTGAGCAATGCATTCAACCGTTTGGACAACACAC
GCATCTTTGTTCCTGCCTCACGCAGCGGCAGTACCGAAAAATGGACGGTCTATATCGACG
CATTCCAAGGCAGCTACACGGGCAAAACCCTCATCAGCGGCTACGCCGTCCTACCCGACG
GTACGAACAGACCCTTCCATATCGAAACCGAACAGCAGGGTGACGGCTACACCGCCATGA
CCGCCGCACTCGAACAGGGACTGAAACAGGCGGCGCAACAGATGGTCGAGTAAACCGTGA
ACTATTGCGAATTTGCCGCCTCACTTCCCGAAAACACCGATAACCCGAACAAACATTACC
ACGACACCCAATACGGTTTTCCGATTGAGGACGACAATGAATTGTTTGAGCGTCTGGTGT
TGGAAATCAATCAGGCAGGATTGAGCTGGACGCTGATGCTGAAGAAGCGGCAGGCGTTTC
AGACGGCATTTGAAGGGTTCGACATCGATACTGTTGCCGCATTTGGCGAAGCCGATATTG
AGCGGCTGCTTGCCGATGCAGGCATCGTCCGCAACCGCCTGAAAATCGATGCCGCCATTT
TCAATGCACGGCAAATCCAAGCGTTGCAACAAGAATACGGCTCGTTCAAGAACTGGCTCG
ACGCGCACCATCCGCGAAGCAAAGACGAATGGGTCAAACTCTTTAAAAAACATTTCAAAT
TCGTCGGCGGCGAAATCGTCGGCGAATTTCTGATGAGTACCGGCTACCTCAAAGGCGCGC
ACGCCGAAAGCTGTCCGGTTTACCGTAAAACCCTGAAATACCACCCGAAATGGCTCGATG
CCGTCTGAAAAACCAATGAACAGAAGAACCTTCCTCCTCGGTGCAGGCGCGTTGCTTCTT
ACCGCCTGCGGCAGAAAATCCGCCCGAACCCACGCCAAAATTCCCGAAGGAAGCACCGTA
CTTGCCTTGGGCGATTCGCTCACCTTCGGCTACGGCGCAAACCCCGGCGAATCCTACCCC
GCGCAACTGCAAAAACTGACGGGTTGGAATATTGTCAACGGCGGCGTATCGGGCGATACG
TCCGCGCAAGCCCTGTCGCGCCTGCCCGCGCTGTTGGCACGCAAACCCAAGCTTGTGATT
GTCGGCATAGGCGGCAACGACTTTCTGCGCAAAGTTCCCGAAGAACAGACCCGCGCCAAT
ATCGCGAAAATCATCGAAACCGTGCAAAAGGAAAACATCCCCGCCGTCCTCGTCGGCGTG
CCTCACATCACACTGGGCACGTTGTTCGGGCATTTGAGCGACCATCCGCTGTATGAGGAT
TTGTCCGAGGAATACGGCATTCCGCTGTTCGGTGGCGCGTGGGCGGAAATTTTGGGCGAC
AACGATTTAAAGTCCGACCAAATCCACGCCAACGGCAAAGGCTATCGGAAATTTGCCGAA
GATTTGAATCAATTTTTGAGAAAACAGGGGTTTAGATAAACAAAGGTTTATCCGCACCCA
AGTTGTTTATATAATCATGAACCGACTGGAACACCAAACTGCTTCGGGACGCATATGCCG
TCTGAAGTGCAAAACCTACGCCATACAGCCGCATGAAGTTGCGGCGGTATGGCGTTTTTT
GAAAAAGATGGTCTGCCGGTTCAGACGGCATGACCGACCGTCCGAACCTGCTGTGGATAA
AACCCGGACAGGCTGAAATCATGGAATATTGCGAACCTGAAGAAGCATCCGACCCGTACG
CAATATACAGGCGTGCCAACCTGATGGCGGGGCTGCCGCTGTTTGTCGTGATTTTGGTTC
TGCTCAATATTGTTTTTCCGCTTCCGGCGTATCCATTGGCTTGGCTGGTGCTTGCAGGTT
TCATGGTTTTGGTCAGCGGCTTTCCCTTATCGCTGCTGCTTGTGGTGCTGCTTGTCCTGA
CCTGCTGCATTCTAGCGCGTTGTCCGCCATTATCCCGTCTTTTGTGCTACCCTTGCCCGA
ATCATCCGATGTCTAAAAATTCTGCCTGATGGCAGCCCTACAAACCCGAAGGAGTAGAAA
TGAAACTGTCCGAACTGTTCAACCCGAATGAATTTGCCGCGCGGCATTTGAGTTTCGGCG
ACGAAGCGGCGTTGCTTGCCGCTGTCGACGAGAAGAGCATGGACGAATTTGTCGGCAATA
CCGTGCCGCAAAGCATCCGTATGCCGTCCGAACTCGATTTGCCCGAGGCCTTGACCGAGG
CAGACGCATTGGCGAAATTGAAAGGCATTGCGTCGAAAAACGTGATCAACAAGTCCTATA
TCGGCTTGGGCTATTATCCGACCCGCGTGCCGAACGTGATTTTGCGCAACGTATTGGAAA
ACCCGGGTTGGTACACCGCCTACACGCCGTATCAGGCGGAGATTGCCCAAGGTCGTTTGG
AAGCGTTGTTGAATTTCCAACAAGTGTGCATCGATTTGACCGGTTTCCCTGTGGCGGGCG
CGTCTTTGTTGGACGAGGCAACTGCCGCGGCGGAAGCGATGGCGATGGCGCACCGCGTGG
GCAAAGTGAAATCCGAGCGTTTCTTTGTAGATGCGCGCGTGTATCCGCAAACTTTGGACG
TGATGAAAACCCGCGCCAAATATTTCGGCTTTGAACTGGTGGTCGGCGATTTTGCCCAAG
CGGATGAAGGCGAATACTTCGGCGCGCTGTTCCAATACGTCGGCAAAGACGGCGACGTAC
AAGATTTGCAGGATGTTATCAGCCGTCTGAAAGCAAAAGGCACGATCGTGGCCGTTGCCG
CCGACATCATGAGCTTGGTTTTGCTGAAGTCGCCTGCCGAATTGGGCGCGGACATTGCGT
TGGGCAACACTCAACGCTTCGGTGTGCCGATGGGCTTCGGTGGTCCGCACGCTGCTTATT
TCGCCTTTAAAGACGAGTTCAAACGTTCCGCCCCAGGCCGCATCATCGGCGTATCCAAAG
ACGCATCGGGCAAACCTGCCTTGCGCATGGCGTTGTCCACCCGCGAGCAACACATCCGCC
GCGAAAAAGCGACATCCAATATTTGTACGGCACAAGCATTGCTGGCGAACTTGGCCGGTA
TGTATGCCGTTTACCACGGCCCTGAAGGCGTGAAACGCATCGCCAACCGCATTCACGCGC
TGGCTTCTGCCTTTGCCGATGCGCTGGTTTCAGACGGCCTGAATGTGGTTCACAAAGTCT
TCTTCGATACCGTTACCGTCGATTTCGGCAGCAAAGAGCAAGCAGACCAAGTGTTTGCCG
CTGCTTTGGAGTCGGGCTACAACCTGCGCCGCGTCAACGATACCCAAATCGCCGCCGCCT
TCCACGAAACATCCGTGCGCGAAGATTTGACAGATTTGTACCGCGCGTTTACCGGCAAGG
ATGCGTTCGCATTTGCCGATGATATCAAAGGCCGTCTGAACGCCGAATTGCTGCGTCAGG
ACGACATTCTGCAACATCCTGTGTTCAACCGTTACCATACCGAACACGAAATGTTGCGCT
ACCTGAAAAAACTCGAAGACCGCGACTTGGCGATGAACCGCAGCATGATTTCATTGGGCA
GCTGCACCATGAAACTCAACGCAACTGCGGAAATGTTGCCGATTACTTGGGCGGAGTTCT
CCGACATCCACCCTTACGCTCCCGAAGCGCAAACCGCCGGCTACCGCGAATTGCTCGCCG
ATATGGAAAACAGCCTGAAAGCCATCACCGGTTTTGACGCGATTTCCTTCCAGCCCAACT
CAGGCGCGCAGGGCGAATACAGCGGCATGCTGTCCATCCGCCGTTACCAAGAAGCCAACG
GCGAGGGGCACCGCAACATCTGTCTGATTCCCAAATCCGCCCACGGCACCAACCCCGCCA
CCGCCGCCATGCTCGGTTTGAAAGTCGTTGTTGTCGATACCGACGAACACGGCAACGTCA
ATATTGACGATTTGAAAGCCAAAGCCGAGCAACACCGCGACACTTTGTCCGCCATCATGA
TTACCTATCCGTCTACCCACGGCGTGTACGAAGAAGGCATCCGCGACATCTGCCGCATCA
TCCATGAAAACGGCGGACAGGTTTACATGGACGGTGCGAACCTCAACGCCCAAATCGGCA
TCATGCAGCCCGCCGAAGTCGGCGCGGACGTGTTGCACATGAACCTGCACAAAACCTTCT
GTATCCCTCACGGTGGCGGCGGTCCGGGCGTCGGCCCTATTGGTTTGAAAGCCCACCTTG
CCCCGTTTGCCCCGGGCCATACCTTGACCGACACCCACAGCGCAAGTGCCGATCAAACTG
CCGTGGCTGCCGCAGCATATGGTTCTGCATCCATCCTGCCGATTACTTGGATGTACCTGA
CCATGATGGGCAAACAAGGCATGGAGCAGGCAACACGCTGGGCATTGCTCAACGCCAACT
ACGTTGCCAAACGTCTGAGCGAAGACTATCCGATTCTGTATACAGGCAAAAACGGCCGCG
TCGCGCACGAATGTATTGTTGATTTGCGTCCGCTCAAAGCCGAAAGCGGCATCACCGAAA
CCGACATCGCCAAACGCCTGATGGACTACGGCTTCCACGCGCCGACGGTTTCCTTCCCTG
TTGCCGGTACGCTGATGATCGAGCCGACCGAGAGCGAAAGTAAAGCCGAACTCGACCGCT
TCATCGCCGCCCTGAAATCCATTCGCCGCGAAGTGCAGAAAGTCATCGACGGCGAATGGC
CGAAAGACGACAACCCACTGGTCAACGCACCGCACACCGCCGCAGATATAACCGGCGAAT
GGGCGCATCCGTACTCTCGCGAAGAAGCCGTCTTCCCGCTGCCCTTCGTGTGCGAACACA
AATTCTGGCCGAGCGTCAAACGAGTAGATGAAGTGTATGGCGACCGCAATCTGGTTTGCT
CCTGCTTGCCGACAGAAAATTATGAAGACTGACTGTTGATATCTTAAAAAATGCCGTCTG
AAACATTTTCAGACGGCATTTTCATCAACGGCAGGCCGGTTGCACCGATACACATATCTC
GACTATAACTTTATAGTGGATTAAATTTAAATCAGGACAAGGCGACGAAGCCGCAGACAG
TACAGATAGTACGGAAAGGCGAGGCAACGCTGTACTGGTTTAAATTTAATCCACTATAAA
ACAAATGAGTTAAACCAATGTCCATACACCCGCTTTTTTATCATCCTACTTTTATTCATC
CGATCGAGCAGACAGATTTCGAAGATAAAAAATCTATTCACACCCTTTAATGTCATTTCC
ACACGGACGAACAAATAAATTCCCATAAAAAAACGGAGCAGATACCTGCCCCGTTTTTAT
TTAATCCGAAATTTTAATCCGAATCTAGAATTTCGCACCGGATTGGTTGGCCATATAGTC
AACAGCCGCTTTGACTTCGTCATCACTCAAGCCAGCGTTGCCGCCTTTTGCAGGCATCGC
GTTAAAGCCTTCAAGGGCATGTTTATGCAAGGTTTCTTTGCCTTTTTTAATGCGGGGAGC
CCAATCATCTTTTTTACCTATGCCGGGGATACCTGGAATCGCTCCGCCATGGCATGCCTG
ACAGGTTGCTTCGAAAACTTTCTTGCCGTCTGCACCGGCTGCAGGTGCGGCAGCACCTTT
GTCTTCTGCCTTCGCTTCTGCTGGGGCTGCATTATCGGCAGGAGCAGAAGCTGTTCCTGA
AGCGGCACTGTCGACGGGCGCAGCGTCATCCGGATTCGGGAAAGAACCTCCACTTTTATT
CGCCATGTAGGTAATCGCCCGTTTGAGTTCCTGATCGGTCAGGTCTGCCGCGCCGCCTTT
TGCAGGCATGGCATTAAACCCGTTCAGCGCGTGTTGGAACAAAGTATCGAAGCCTTGCGC
GATACGCGGTGCCCAGTCGCCATTGTGTTCCAGTTTCGGAGCGTTCGGCACATTGCTGTC
CGCCGCGTGGCATTGGATACAGATTTTATTGAAAATCTGTTCGCCCTGGCGTTCGCCAAC
AGGAATACCGTCGCCCATCGTCAATTGTCCGACGGGCTGGATACGGGTCTGCGTTGCCGC
TTCCGTAGTGGCATCGACATCGCCGAACGAGCCGCTGCCCGCCAGCTTAATCAGGAAATA
AAGAACTGCAATAACAATAACGATACCGCTCACAAGGGTAAACAGTGCAGAGCCTTGGGC
TTTATTGTCGCGGAGTTGTTTCATTTGGTAGGCCTCGCCGTCAGGTTAGGTTGTGCTGTA
AATTATAGTTTGGTATGTTAAACGCAATTAACAATATTTTGCTGGATTATACTGAATTCA
CAGGGTCTTTCCAATCACTATCATTGAAAATATGTAAAAAATCACAGGCAGCGTCTCTTT
TAAGCAAATAATCCATTGAAAATACTTGCTTATCCCCAAACAAATATCCCTCATACCCCG
CGCATCAGCCTGACGTCTCAAGATAAACTTTGCCAATTTGCAGAATTTACGTTAATCTTA
CGTTTTCCGCACCCATAGCTCAGTTGGAAGAGTGTCAGTTTCCGAAGCTGGAGGTCACAG
GTTCGATCCCTGTTGGGTGCGCCAATTATAAAGAGGCCGTCTGAAAGATAAATATTTTTC
AGACGGCCTTTTGATTTACTTCAAATTCTTATTTCAATACTTCGGCAAACGCATCGGCAA
CATAGGCGATATTCGAAGCATTCAGTCCGGCAACGCACATCCTGCCCAAATCCAGCAGGT
AAACGGCAAATTCGTCGCGCAACCTGCGGACTTGTTCCACGCTCAACCCTGTGTAGCTGA
ACATGCCGCGCTGTTTGATGAAATAAGTGAAATCGCGATCGGGGATTTGTGCAGTTAAGA
CATCGTAAAGTTTCTGTCGCATGGCGCGGATTCGGTCGCGCATGACATAGACTTCGTTTT
GCCACAAAGCGTAAAGTTCGGAGCTGTTCATCACATCGGCGGCGATATACGCGCCGTGCG
CGGGCGGGCTGGAGTAGATGCGGCGGACGGTGAATTTGAGTTGTCCGAACACCAATTCCG
CTTCTTCTTTATTCGGGCAAACCACGCTCAGGCCGCCGACGCGCTCGCCGTAGAGCGACA
GGTTTTTCGAGAAGGAATTGCTGACGAACAAGGGCAATTCCATTTCCACCGCTTTGCGGA
TGGCGTAGGCATCGCTGTCCAAATCGCCGCCGAATCCTTGGTAGGCAATGTCCATAAACG
GAATCAGTTTGCGCGTTTTGATGATGTGCAACACTTCGTCCCATTGCTGTTCCGACATAT
CCACGCCGGTCGGGTTGTGGCAGCAGGGGTGTAGGATTAAGACGCTGTTTTCGGGCAGGG
TGTTGAAAAATGCGGTCATTTCGTCGAATTTCACGCCGACGGCAGCAGGGGCGTAATATG
GGTAAGTGCCGACTTCGAAACCTGCGCCTTCAAAAATGCCGCGATGGTTGTCCCAAGTCG
GGTCGCTGACGTAGGCGCGCGCTTCGGGAAACCAGCGGTGCAGGAAGTCCGCCCCGACTT
TGAGCGCGCCCGAGCCGCCCAAGGTTTGTACGGTAACAATACGTCCTTGCGCGAACGCGG
GGTTGTCTTTGCCGAACAACAAATGCTGCACCGCGCTGCGGTAAGTGTCTAAGCCTTCCA
TCGGCAGGTAGGGCGACGGCGCAGGCGCGGCGGCACGGGCAGTTTCGGCGCGGCTCACGG
ATTCCAACACGGGCATTTTGCCTTCGTCGTCGAAATAAATGCCTATGCTCAAATTGACTT
TTTCAGGTCGCGGGTCGTTTTTGAAGGTTTCGACCAAACTCAAAATCGGGTCGCCGGGGT
AGTATTCGATGTGTCGGTACATAGTTCTTACCTTTTGCTTTTTCCAAGGATTTTCTTTTT
CAACAGCACACCGCTTTCGATATGGTGCGTAAACGGGAATTGGTCGAACAAGGCGGCACG
TTCGACCGTATGGGTTTCCGCCAAGGTGTCCAAATTGGCACGCAGCGTTTCAGGATTACA
GGAAATGTAGATGATATTGTCAAACTGCGACACCAGCTTCAAAGTTTCCTCATCGATACC
GGCACGCGGTGGATCAACGAAAATAGTGGAAAATGCATAATCCGTCAAAGCAATACCACC
CTCCTTAAGGCGTGTAAACTCACGTTTGCCGGTATAGGCTTCGGTAAATTCTTCGGCAGA
CAGGCGGGCGATTTTGATGTTGCCTATCCCGTTTGCCTCAATATTCCATTGCGCTGCGCC
TACNGAAGTTTTGGAAATCTCGGTTGCCAAAACCTGTCGGAAATATCGGGACAGCGGCAG
GGTGAAATTGCTGTTACCGCAATATAGTTCGAGCAAATCCCCATCTAATCCTTCTGCTGC
ACCGCAGGCCCATTCAAGCATTTTCTGACACACGGCAGCATTGGGTTGGGTAAAACCGCC
TTCAATTTGCCGATAACGGAAATCCCGGTTGCCGACCTTCAAAGTTTCCGTTACATAGTC
CTGTTTTAAAACGATTTTCTGCCCCCTGCTCCGTCCGATAACGGCGATGCCCAACTGTTG
CTGTAATGCTTGCGCCGCCTGTTGCCATGCGTCGCCGAGTTTTTTGTGGTAAATCATGGT
AACCAGCATTTCGCCACTGAGCGTGGAGAGGAATTCGACGGCATACCAGCGGTTTTTGAG
TTCAGGGGATTGCGCGGCGGCGGCGATCAGCTCGGGCATGAGGCGGTTGACGGCCTCGGA
AGCTGCTTCAAAACGGTCGCAGCGTATCATGCTTGCGCCGCTGGCTTTCTGCCCTTTTTC
AAACATGGCATAAAACATTTCACCGCCTTCGTGCCAAATGCGGAATTCGGCGCGCATACG
GTAATGTTTGTCCGGAGATTCATACACTTCCCACTCAGGAACATCCAAACCTGCAAAAAG
GGTTTTAAGGTAGTCTTTTTTATCTTGAAGCTGCTGCGTGTAGTCATTCATATCGCTATC
CTGAAAAATCAGACCGGATTATAAGCCGATTCACTGCAAAACACGCAACTCCTTTACCGG
CATATAACCCGTTTTCCTGCGGCTTTTATGCTAAAATCCGCTGTCTCCAACATACCGCCG
ACAGAGAGAAAATATGGCAGGCAACACTTTCGGACAACTCTTCACCGTTACCAGCTTCGG
CGAAAGCCACGGCGCAGGTTTGGGCTGCATCATCGATGGCTGCCCGCCCGGACTGGCATT
GACCGAATCAGACATCCAAGCCGACCTCGACCGGCGCAAACCCGGCACCAGCCGCCACGT
TACCCAACGCCGCGAAGCCGACCAAGTCGAAATCCTCTCCGGCGTCTTCGAAGGCAAAAC
CACCGGCACGCCCATCGCCCTCTTAATCCGCAATACCGACCAACGCAGCAAAGACTACGG
CAACATCGCCCAAAGTTTCCGCCCCGGCCATGCCGACTATACCTATTGGCACAAATACGG
CACGCGCGACTATCGCGGTGGCGGCAGGAGTTCCGCCCGTGAAACCGCCGCCCGCGTTGC
CGCAGGAGCCGTCGCCAAAAAATGGCTGAAAGAAAAATTCGGCACGGAAATCACCGCCTA
CGTTACCCAAGTCGGCGAAAAAGAAATCCGGTTTGAAGGCTGCGAGCACATTTCCCAAAA
TCCTTTTTTCGCCGCCAACCATAGCCAAATCGCTGAGCTGGAAAACTATATGGACGGTGT
GCGCAAATCCTTGGATTCCGTCGGCGCGAAACTGCATATCGAAGCCGCCAACGTCCCCGT
CGGTTTGGGCGAACCCGTTTTCGACCGCCTCGATGCCGAAATCGCCTACGCCATGATGGG
CATCAACGCCGTCAAAGGCATAGAAATCGGCGCGGGCTTCGGCAGCGTCGTCCAACGCGG
CAGCGAACATGGCGACGAACTGACCCCGCAAGGCTTCCTGTCCAACCACTCAGGCGGCAT
CCTCGGTGGCATCAGCACGGGGCAAGACATCCGCGTCAATATCGCCATCAAACCCACCAG
CTCCATTGCCACACCGCGCCGCAGTATCGACATCAACGGCGACCCCGTCGAACTCGCCAC
CCACGGCAGACACGACCCCTGCGTCGGACTGCGCGCCGCGCCGATTGCAGAAGCCATGCT
CGCATTAGTCCTCATCGACCACGCCCTGCGCCATCGCGCGCAAAATGCCGACGTTCAGGT
TAATACGCCCGACATTACCCTTTCAAACAAATAAAAATTTAGCCAAAACACAGACTTTAT
AATAGAATATCGAGCATTGCCGTGCAGCCTTGACGCACGGGTTTGTTTAGAGGAATGCAA
CTGAAATGATACAAGAAACCGCTTTGGGCGCAGCACTGAAATCTGCGGTCCAAACCATGA
GCAAAAAGAAACAGACAGAAATGATTGCCGACCATATCTACGGCAAATACGATGTATTCA
AACGATTTAAACCGTTGGCACTCGGTATCGACCAAGACTTGATTACCGCGCTGCCCCAAT
ACGATCCTACACTTATTGCACGCGTCCTCGCCAACCACTGCCGCCGTCCACGCTATCTGA
AAGCATTGGCGCGCGGAGGTAAACGCTTCGACCTGAACAACCGCTTTAAAGGCGAGGTTA
CTCCTGAAGAGCAAAACATCGCGCAAAATCATCCTTTCGTACAACAAGCTTTACAAAAAC
AGGCTGAAACCGCTACACCGGCAGCCGAAGCGGCAGAACCTTCCGCAGCAGAATAAGCTG
TCCGAATAAAATGCCGTCTGAAACCTGATTGGTTTTCAGACGGCATTTTTCACATTGACT
CAAATAGCTTGTTTATACAGTGTTTTATCCTTATTTTCTTCTTTTCTGCCAACCAGTTAA
ATATCCAATTGAGCCGTATCGCCTTCGCGTTCCATCCAGGCGCGGCGGGCAGCGGCTTCG
CCTTTGCCCATCAGTTTGACGAAGATGTCGCGTGTTTCGTCATCCGCGCCTTCGGGGATT
TGTACCTGCAACAGGCGGCGGGTGTCGGGGTGCATGGTGGTGTCTTTGAGCTGGTCAGGG
TTCATTTCGCCCAAGCCCTTGAAACGGCTGATGGAATAGGCGGTTTCTTTAACGCCTTCT
TTTTGCAGCCGCTCCAAAATGCTGTCGAGTTCGTTTTGGTCGAGGGCGTAGAATTTGCGG
GCGGGTTTGCTTTTACCTTGTGCGTTGACATCGACGCGGAACAGCGGCGGCTGGGCGACG
TAGATGTGTCCGTCGGCAACCAGTTTCGGGAAGTGGCGGTAGAACAGGGTCAACAGCAAA
ACCTGAATATGCGAACCGTCCACGTCGGCATCGGACAGGATGGCGATTTTGCCGTAGCGC
AGGCCGCTTAAATCGGGATTGTCATTGATTCCATGCGGATCAACGCCGATGGCGACGGAA
ATGTCGTGGATTTCGGCGTTGCCGAAGAGTTGGTCAGGGTGGACTTCAAAGCTGTTGAGC
ACTTTGCCGCGCAGGGGCAGGATGGCTTGGGTGGCTTTGTCGCGGGCGAGTTTGGCGGAG
CCGCCAGCGGAATCGCCTTCGACGAGGAAGAGTTCGTTTTCGCGGATGTCTTCGCTTTCG
CAGTCGGTCAGCTTACCGGGCAGGACGGCGACGCCGCTGCCTTTTTTCTTTTCAATCTTT
TTAACCGAACGCATCCGTGCTTGTGCCTGACGGATAGCGAGTTCGGCGATTTTTTTGCCG
TAATCCACGTTTTGGTTCAGCCACAATTCCAAAGGGTCGCCCGATACGGTGGCAACGAGT
TTCAACGCGTCACGGTTGGTCAGCTTGTCTTTGGTCTGACCTTGGAACTGCGGGTCGAGG
ACGCGGGCAGAAAGGACGAAGGCGGTTTTGCCGAACACGTCGTCACTTTGTACTTTCACG
CCGCGGGGCAAGAGGTTGTGCAGATTGATGAAGTTGTTGACGGCGTTGAACACGGCTTGT
TTCAAACCTGCTTCGTGCGTGCCGCCCAGCGGGGTGGGGATGAGGTTGACATAGCTTTCG
TTGGCGCACGAGCCTTCTTCCAGCCAAGTCAAGGCAAACGCGGCGCCTTCGCCGATGCTG
AAATCGCCGTTGTGATCGTCTGAAATATAGTTTTCGCAGGAGAACAGCGGCACAGCTTCC
TGCGCGTCGGCAATGAGGTCGGTCAGATAGCTTTTCAAGCCGTCTGGATAGTGCCAAGTT
TGGGTGTGTGCTTCGTCTTCGCCTTTGACCGGACGGGTCAGGGAAACGCGCACACCCGGC
AGCAGCACGGCTTTGGCGCGCAACAGGCGTTCGAGTTCGGGAATGCTGTAATTCGGGCTT
TCAAAATATTTGCCGTCCGGCCAAACGCGCACTTCGGTGCCGCTGTCTTTGACGGCGCAT
TTGCCCACTTCCGCCAACGGTTCGACCACGTCGCCACCGGCAAACACGATGCGGTGGATT
TTGCCTTCGCGTTTGACGGTTACTTCGAGGCGGGTGGAGAGGGCGTTGGTCACGGATACG
CCCACGCCGTGCAGGCCGCCTGAAAAGGCATACGCGCTGCCGCCGTCTTTTTTGTTGAAC
TTGCCGCCCGCGTGCAGACGGGTAAATACAAGTTCGACCACGGGCACGCCTTCGACAGGG
TGCAGCCCGACGGGAATGCCGCGTCCGTTGTCGCACACGGAAAGCGAACCGTCGTCGTGG
ATGCGCACGTCGATTTCAGTAGCGAAACCGCCCAACGCCTCGTCCGCCGCGTTGTCGATG
ACTTCTTGGCAGATGTGGGTCGGACTGTCGGTGCGGGTGTACATGCCGGGACGTTCTTTG
ACCGGCTCCAAGCCTTTGAGGACGGTAATGCTGGATTCGCTGTATTGGGTGTTTTTAGTC
ATTTCAAAATACTTGTTATTTGATAAAGCGGATTTACAGATTCAATTTTATGAAATAACC
TCCATCATCTTCATAAATTTTTCCAAACCCATGCCTTTCTGAGCTTGATGCTTCCGTTTT
ATCACTGAGAAGCAGGCATTATTCAAAATAATTTTTACTCCAATATAATAAAAACGAAAA
AACAGTAAACATTTATCATGTTTAACACTTCAATTTAAGCAAAATTAAATTTGACACTAT
TTTAAAATCTTACAGGTAATTTCTTTACTACTCGAACTAAAATAACGTTCCACGCCATAC
GCATACTCATGATTGAAATTATTAAAATCATCAACAATAGTATAATTTATAGTAATACCA
CCATTAAATGTTCCCGATACCAATTTTCTAGCAGCAATATATAAAGGCTGAAATCCTTTC
TTGTGCCATTTATAAAAATGCTGGTATTCATCTGGCCACATTCTGCCGCTATTAGCATTA
ACTGAGCAATTGGATTTAACCTTAGTTAATTCTTTTTTATTAAACAATTGATCAATAGTA
TATACATCAACACCAATATCGCTCTCACTGTAATCCTGACTAGACCTAAATTCAACGATT
ATTGGCTTTATTTTCGAACCAACCGCAGAAATAGTGCCATACCTACCCATCGTACCCCAT
ACATAATACCTATTAGAATCATAATGATCTTTTTTCGGCTTTTTGTTATCCCATTTAATC
TTAGGAGTTTTGGCAGTTTTTTCCCAACTCCACTCTTCCCCTTCTCTTAAGGAGAAATGA
TTAGTTTGAGCGTAAAAATTAACTTTTGCCATTGCCAGAATAGGGAATAAAAATAATGTC
AAAACAGTTATAAAACGCATATTACTTTCCTTAAGTTTGCTCTTTAGATAAATTCAATAG
AAGCCCTATCATAACTCAAATAATGAGTACAAACTGAAAATTGAAAAAGTTATCTGAGAT
AACTAGGGCAACTCTTTCTTAAAGAATAAAATTAGGCTTACCTAAAATATCTTCATTGTT
TTTCCTATATCTCACTCCCTATGCCACAATGTCTTTGCCAACACAAGTTCCGGTTTCGTC
CCTTTGCTTTTATTGGCACGCATGACTTTTTTACGCTGCTCGGGGGTCAGTCTGTCCATA
ATCGGTCCATGCCGTCTGAAATTAAGAAAAACAACGCTTCCGGTTCAATCGGAAGCGTTG
TGTCGCATGATTATTGTGCTGCTTTGCCGCCTGCTGCGAAATCTTCGTAGCTTTCGATGC
CGCGCAGGAAGCGGGAGAGTTCTTTCAATGCGCCAAGATAGACATCGCGTTTGAACTCGA
TAACTTCGTCAACGGGAGCCCAATATTGGTGCCAACGCCAACCGTCAAATTCGGGATGGT
GACAGGCGCGGAGGTTGACATCGCTGTCACGGCCAACCAAACGCAAAAGATACCAAATCT
GTTTTTGTCCGCGATAGGATCCGCGCCATTCGCGGCGTACCCAGTTGTTCGGCACGTCAT
AACGCAGCCAGTCGCGTGTGCGGCCGATAATTTTGATGTGTTGCGGTAAAAGCCCGACTT
CTTCGTACAACTCTCGGTACATGGCGGTTTCGGGGCTTTCGCCCGGCTTGATGCCGCCTT
GAGGAAACTGCCATGAATGTTCGCGTACGCGCTTGCCCCAAAAGACCTCGTTGCGGTTGT
TGATTAAGATGATACCGACATTGGGGCGATAGCCTTCCCTATCCAACACGGTGTCGCCCT
CCGTTAAATTCAATCTTGGGATTTTCCCACAAATCGGACGGTTTTGACAAATCGGACGGC
ATGGCGGTACGCGTGCCGAAACACGGGGGGATTTGGGAAAATATCTTGAATTTGGTTTAC
AATAATGTATTTCAAATTATTCGGGAATCAGACCATGTTAGATATCCAATTGCTCCGCAG
CAACACCGCCGCCGTTGCCGAACGGCTTGCACGGCGCGGTTATGACTTTGATACCGCACG
TTTTGACGCACTGGAAGAACGACGCAAGTCCGTTCAGGTGAAAACCGAAGAACTACAAGC
CTCGCGCAACAGCATTTCCAAACAAATCGGCGCTCTGAAAGGTCAGGGCAAACATGAAGA
GGCGCAGGCGGCCATGGATCAAGTCGCCCGAATCAAAACCGATTTGGAACAGGCAGCCGC
CGATTTGGAAGCCGTACAAAAGGAACTGGACGCATGGTTGTTGAGCATACCCAACCTACC
GCACGAAAGCGTACCCGCCGGTAAAGACGAAACCGAAAACGTCGAAGTCCGCAAAGTCGG
CACGCCACGCGAATTTGACTTTGAAATCAAAGACCATGTCGATTTGGGTGAACCTTTGGG
TTTGGATTTCGAAGGCGGCGCAAAACTCTCCGGCGCACGATTTACCGTTATGCGCGGACA
AATCGCCCGTCTGCACCGCGCGCTGGCGCAATTCATGCTCGATACGCACACGCTGAAACA
CGGCTACACCGAGCATTACACACCCTATATCGTAGACGACACCACCTTGCAAGGCACAGG
TCAGCTGCCCAAATTTGCAGAAGATTTATTCCATGTTACCCGTGGCGGCGACGAAACCAA
AACCACGCAATATCTGATTCCGACCGCAGAAGTAACGCTGACCAATACCGTTGCCGACAG
CATTGTGTCTGAAAGCGAACTGCCGCTGAAACTAACCGCCCACTCGCCCTGCTTCCGCAG
CGAGGCGGGTTCGTACGGCAAAGACACACGCGGCCTGATCCGCCAACACCAGTTCGACAA
AGTAGAAATGGTACAAATCGTTCATCCCGAAAAATCATACGAAGTGCTGGAAGAAATGGT
CGGCCATGCCGAAAACATCCTGAAGGCTTTGGAACTGCCCTACCGCGTGATTACCCTGTG
TACCGGCGACATGGGCTTCGGCGCGACCAAAACGTATGATTTGGAAGTTTGGGTTCCCGC
TCAAAATACCTACCGCGAAATCTCAAGCTGCTCCAACTGCGAAGATTTCCAAGCCCGCCG
CATGAAGGCGCGTTTCAAAGACGAAAACGGCAAAAACCGCTTGGTACATACTTTGAACGG
CTCCGGTTTGGCAGTCGGCAGAACCTTGGTCGCCGTGTTGGAAAACCATCAAAACGCCGA
CGGCAGCATCAACATCCCTGCCGCACTGCAACCGTATATGGGCGGTGTTGCCAAGTTGGA
AGTCAAATAAGTTTGCAGGCTGCCTGAACGTCAAATGCCGTCTGAAACCTGTTTCAGACG
GCATTTCCTTTAAACTTTTAAAACACGTCAGCCGTCGGCACGAACCGCATTGCCACAATC
GCCGGTCTGTCCGACCTCGCGGATATTGGACAGCGTAACTTCCGAAATATTACCCAACGC
CTCTTCCGTCAAAAATGCCTGATGTCCGGTAAACAGCACGTTATGGCATGACGACAGGCG
TCGGAACACGTCGTCGGTAATCACATCGTTGGATTTGTCTTCAAAAAACAGCTCGCGCTC
GTTCTCGTACACATCCATGCCCAATGCGCCGATTTTCCGGCGTTTCAACGCCTCAATCGC
GGCAGAACTGTCAATCAGACCGCCACGGCTGGTGTTGATAATCATCACACCGTCTTTCAT
TTTGTCGAATGCCGCTTCGTTCAGCATATAGTGGTTTTCCGGCGTAGCGGGACAATGCAG
CGTGATGATGTCCGATCGGGCATACAGCTCGTCCAAATCCACATATTTTCCGCCGATTTT
TTCCGCTTCAGGATTGCAAAACGGATCGTAAGCCAGCAGGTTCATACCGAAACCCTTTAA
AATCCGCATCGTTGCGATACCGATTTTCCCCGTGCCGATAACGCCCGCCGTTTTGCCGTA
CATATTGAAACCGGTCAGACCTTCCAGCGAAAAATTCGCATCGCGGGTACGCTGATAGGC
TTTGTGGATACGGCGGTTCAAAGTCAGCATCAGACCGACCGTATGTTCCGCAACCGATTC
GGGCGAATAGGCAGGCACGCGCACGACTTTCAAGCCCAACTCTTCAGCCGCCTTCAAATC
CACATTATTGAAGCCGGCACAACGCAACGCCACAGTTTTCACGCCAATTTGCGCCAATTT
TTCCAACACAGGCCGGCTGCCGTCGTCGTTTACAAAAATACAGACCGCTTCCGCGCCTTC
CGCCATTTTCGCCGTTTTCGCATCCAGCATGAAATCAAAAAACTCCAGCTCGAAGCCGAA
ATGCCGGTTGGCGCGGGTAAAATGTTCGCGGTCATAGCTTTTCGTACCGTAAATCGCAAT
CTTCATCAATATGTCCAGTTGTCGCCTATGGTTGAGAAACGGCATAATACACTGAATTCA
AACAAATCAGTAGAATATGGCGGATTAAAATTGATTGCATGGCACGGCAGACGCAAAATG
CCGTCTGAAACTTGGTTCAGACGGCATTTTTTACCCAAATACAAAACTCAATCGCCCATT
GCCGCCAGAAGCTCGGCCTGATGCTCGGCAATCAGGGCGTTGGTGATTTCTTCCAAGTCG
CCGTCCATCACAAAATCCAGCTTGTGCAGGGTAAGGTTGATGCGGTGGTCGGTTACGCGG
CCTTGGGGGTAGTTGTAGGTGCGGATGCGTTCGCTGCGGTCGCCGCTGCCGATGAGGGAT
TTGCGCTCGGCGGCTTCTTTGGCTTGGGCTTCGCGTTTTTGCGCGTCGTTCAGGCGGGCG
GCGAGGACTTTCATTGCCTGCGCTTTGTTGGCGTGTTGGCTGCGTCCGTCTTGGCATTCG
ACCACCATGCCGGTGGGCAGGTGGGTAATGCGGACGGCGGAGTCGGTTTTGTTGATGTGC
TGACCGCCCGCACCGGATGCACGGAAGGTGTCGATACGAAGGTCGGCAGGGTTCAACTCG
ATGTCTTCCAGTTCGTCCGCTTCGGGCATGACGGCAACGGTGCAGGCGGAGGTGTGGATG
CGGCCTTGGCTTTCGGTGGCGGGGACGCGTTGCACGCGGTGTCCGCCCGATTCAAATTTC
AAACGGCTGTACGCACCGAGTCCGACAATACGGGCGATGACTTCTTTATAGCCGCCCAAT
TCGCTTTCGTTGGCGGACACGATTTCGACCTGCCAGCGGTTACGCTCGGCGTAGCGGCTG
TACATACGCAGCAAATCACCTGCAAACAGCGCGGCTTCGTCGCCACCGGTACCGGCGCGT
ACTTCGATAAAGATGTTTTTGTCGTCGTCGGCATCTTTGGGCAGCAGCAGTTTTTGCAGT
TCGGTATCGAGCGTGTTGATTTTGGCTTTTGCCGCTTCGATTTCTTCGGCTGCAAAGTCT
TTCATTTCGGGGTCGGACAGCATTTCTTCGGCATCCGCCAAGTCGCTTTGCGCCAGTTGA
TAGTTTTGGAATACTTCGACCACGGGCGTCAATTCGGCGTGTTCACGCGTGAGCTTGCGG
TAATTGTCCATGTCGGACGTGGCTTCGGGCTGTCCGAGAAGGTGGGTAACTTCTTCCAGT
CGGTCGCTGAGTTGTTGTAGTTTTTCTAAGATAGACGGCTTCATAATTCTTCCATAACAA
ACGCCGCCTGAATTTCAGACGGCATCAAAACGCGGTCATTATAATATATTTTCTGAATAT
TCAAAAAGATAATCTAGGGACGGAGCAGACTGTCGGCATTGCGTTCCGTTATCGCGGCGA
TTTCCGCCGCGCCGGTACCGCGTATTTCCGCAGCAATTTCGGCAATCCGAAGAATATTGG
CAGGCGTATTAATCTCTTTTTTCAGCATAAACGGGCTGTCGGTTTCCAAGACGAAATCGG
TGTCATTCAGGGTTTTGAGGGTTTCGCGTATTTTGCGGGCGTTCGGGTTGAGCAACAACG
AACCGATGCCGATTTTGAAACCCAGTTTCGTCAACACGCGCGCTTCTTCCGCGCTGCCTG
AGAAGGCGTGAACGATGCCGCCTTGGGCAAAGCCTGTCTGTTTGACGGCAGCGGCGATGT
CGGCGGTGGCTTTGAGATTATGGATAATCACGCGGCGGCGCAGGGTTTGCGCGATGGCAA
GCTGGCGGCTGAAGACTTGAATTTGCCGTTCGCGCTGTGGCGGCGTTTGGGTTTTGTCGT
AAAAATCCAAACCTATTTCGCCGACCCACGCTCGGGGGTAACGCGCCAATACGGCTTCCA
AACCGGCAAAATCCTGTTCCACAATGCCGTCTGAAAACCAAGGATGGATGCCCAGCGCAA
TACGGATTTGACCGTGTTCGGACGGCATTTCCGCCATATCCGCCACGTCCTGCCAATCCT
GCGGCCGGGTTGCGGGAACGATAAACCGCTTCACCCCAGCTTTCCGCGCGGCGGTCAGGA
TGTGCGGCAGGTTTTCGCGTAAGGCGGGATCGGCGAGGTGGCAATGGGTGTCGGTAAGGT
TCATTTCGATTTCACACTAACTTTAGTCTTACCAATTCTTTTTCTACATCTTCCACACCC
CAGCCTTGCGATACGGCGAGGGTCATAAGCGCGGTGGCGGTTTCGAGGTTGCATTTACCG
CCGTTGATGATGCCCGAGTTGCGGAACACATTGCCTTGCGCGTAAACGGCGGCAGTTCTG
CCTTGTCGGACTTGGCTGATGTTGAGCAACAATTTGCCTTGCTGTGTAAAGTCTTGCACG
GCGCGGATGAAACCTTCGTCTGCGGGCGTGTTGCCGTGTCCGTAGCTTTGCAGGATAAGG
GCTTGGGCGGAAAGCTGTCCGAGTCCGTCGGCAAGTTCTTGGACAGCAAAGCCGGGGATA
AGCGTGCGGACGGCGATTTTTGCCTGAGGATCGGGATAGCGGATTTTGAGGCCGTCTGAA
ACGGCTGCTGCGTCTTGGGACGGGAGGCGAAGATTGTGCCAACCCCGGGTTTCGTCCCAT
TCGGCAAGCGTGCCGAAATGCGGATTGTCGAAGCCTGCAGCAGTTTCGGTGCTGACTTTG
CTGCTGCCGACGGCGGGATACAGTTTGCCGTCAAACGCGATGACGGTTTGTTTGAGCTTG
AGGCTGAGGGCGGCAACGGCGGTGGAGAGGTTGCGCGGGGCATCGCTGTTTTCGGCGGCG
TAAGGCCATTGGGAACCAGTCAGGACAATCGGTTTGCCCAAACCTTGCAGGGCGAGCGCG
AGGAGATTGGCGGTGTACGCCATGCTGTCCGTGCCGTGCAGTATCAGGATGCCGTCGCAT
GAAGGGAGTTTGTCGGCAATGATGTCCAGCCAATCGCGCCAGTGTTGCAGCGTAACGGAG
GAGGAATCAATCAAGGGATTGCAGACGTGCCACTCGAAATCGAGGCCGTCTGAAAAGGGG
GAAAGGGCTTGGCTGACCAGTGCGGTATCGGGGCGCAGGCCTTCGCTGCTTTGGGTCATG
CCTATGGTGCCGCCTGTGTAGAGAACGAAGATTTTTTGTTTCATGGACATCATCGGGTCG
TCTGAAAATAATAATACGGCTTATTTAACTATATTTCGGACAGGCTGGCAATTTGGCAGC
GCGGACGGTTTTCAGACGGCCTTCAAATGAAAAAGCACCCAAGGGCTGTCGATATTTGAT
TTTCCAAGTGGATTTTTATAGTGGATTAACAAAAACCAGTACGGCGTTGCCTCGCCTTAG
CTCAAAGAGAACGGTTCTCTAAGGTGCTGAAGCACCAAGTGAATCGGTTCCGTACTATCT
GTACTGTCTGCGGCTTCGTCGCCTTGTCCTGATTTTTGTTAATCCACTATATTCACGAAG
CGTGAGACTCAGAACGGAAACCGCAACAAGGTCAGAGACCTTGCGAGAATTTCCAACGCA
TGAGATACCGCTTTGTGGATTAAAAAAATACGGAAACTATTGAATATCGGCAAGCTATTT
AGGTGCTTGATTTTATTGTTTGCTTTGCGCGGCTTTTTTGGCTGCCTTGGCGGCTTTGCG
TTGCGCCCGCTTTTCTTTCAATTTGCTGCGGTAAAACTGGATACGTTGGCGTTTTTTCCA
CCAGATCCAAGCGACAACGGCCGCACCTATACCCAAGATAACAAAAATACCCGATTGCAG
GCTGTGCATTTTCGCCATCAGCCAATCGATGTTGTGCGCACCGTATTCGCCCAGATAAAT
CCAAATAGGGACGGAAATCAGCGCGGCCAGTCCATCCATAATGATAAAACGCAAGTATGA
AACCTTGCGGCTGATACCGGCTGTAACAAATACGGCCGTTCTCAAACCGGGCAGGAAACG
GGCGACAAATAAGACCCTGTTACCGTATTTGTCGAATTTTTCCTGAACCTGCTCATAACG
TTTCGGCGTCATGATACGCGCAATAGGTTTGAACCTTAGGATTTTCTGCCCCCAAATTCG
TCCGGCGGCGAACATGATGCCGTCCCCGACCAATACGCCGAGCATACCGACTGCAAACAT
AATATGCGGATTGGTATAACCCATACCCGAAATCACGCCGCCTGTTACCAAGGTCAAATC
CTCGGGAATCGGCACGCCGAAACCGCAGATGACCAAAACGAAAAACACGGCCGCATAGCC
GTATTCGACAAAAAAGGCTTCCAAAAGGGCAAACATAGCGGATATTCCATTGTCGGAGAT
AAAAAGTCAGAACAAACCGAAACATTTTCTGCGCGAAACGGCATTCTATCAAAGATTATG
CCGTCTGAAAGCGGAAAAAGGCAGATTCGCACATCCTCCGCATGTTCAGACGGCATTTAA
ACAGAAAACCGCCGCTGTTGAAACGATTTTTCCTGATTTTGCCTAAATGCTGCCGATGGC
GGAAGCAATACGTTCCGCCCCTTCGCACGCCCAATCGGCCTGTCGTGCCTCAACCATCAC
GCGCACGACGGGTTCGGTTCCCGATGCACGCAGGACGACACGTCCTTTGCCTTCGAGTTC
TTTTTCCACTTCCGCCAGCACGCCTTTTGAGGCTTCCTGCCAGTTTTGCCCTTTGCCGAT
ACGGACATTAATCATCGTTTGCGGATACGGCTGCCAATCGGCGCAGACGGTGGCGAGGTC
TTGGTTCAGGATTTGCAGCGCCGCCAAAACTTGCAGCGCGGAAATAATGCCGTCGCCGGT
GTTATGTTTGTCCATGCACAAAATATGGCCGCTGGCTTCGCCGCCGATGAGCCAGCCGCG
TTGGTTCAGCTGTTCCAACACATAGCGGTCGCCGACTTTGGCGCGGCAGAAATCGACGCC
CTGCTCTTTCAGGGCGATTTCCATCGCCATATTGGTCATGACCGTGCCGACCACGCCGCC
GATGTTGATACCTTCTCGGGCTCGGGCTTTGGCAATGACGTAAATCAGGCTGTCGCCGTC
GTAAACCTGCCCGTTTTTATCGACCATCATCAGGCGGTCGCCATCACCGTCTAAGGCGAT
GCCGTAGTCGGCTTCATGTTGTAAAACGGCTGCCTGGAGTGTCTTGGTATAAGTCGCACC
GCATTTTTCATTGATATTGTAGCCGTTGGGTTCGTCGCCGATGCTGACGACCTGTGCGCC
CAGTTCGTGAAACACCTTGGGTGCGACACCGTACCCCGCACCGTTGGCGGTATCGATAAC
CAACTTCAAACCGCGAAGGTCGGAATGGCTGGGGAAGGTGGATTTGCAAAATTCGATATA
GCGGTCGTCTGCACCGCTGATACGGCGTGCGCGCCCGAGGCGTGCAGAAGGCTGGGTTTT
CATTTCTTCTTCGATTTTGGTTTCGATTTCCAACTCGACTTCATCGGAAAGTTTCACGCC
GCCTTCGGCAAAGAATTTGATGCCGTTGTCGGAATAGGCATTATGCGACGCGGAAATCAT
CACACCGGCGGACAAACGCAGCGCACGGGTCAGATAAGCCACGCCGGGCGTAGGCAGCGG
ACCGGTTTGGATAACGTTGACACCTGCGGCGGTAAAACCCGCCACCAAAGCTGCCTCCAG
CATATAGCCGGAAATCCGCGTATCCTTGCCGATTAAAACAGTCGGTTTCTGGTCGGTGTC
GTGCTGGACCAAAACCTGCCCCGCCGCATAGCCGAGTTTCAATACAAAATCGGGCGTAAT
CGGAAACTGCCCGACTTCGCCGCGCACGCCGTCCGTGCCGAAATATTTTTTTGCCATGTG
TTGCTCCGAGAATGTGAACCGTTGTCCGAGATTATACAGTCAGTTTATGCCTTGCTGTCT
GCACCGTTGATGCCGTCTGAAGCCGCCCCGCCCTTTTCAGACGGCATAAAGTATGCGAAC
CGCTGTTTACAGATTGATGCCCAACGCTTCCCACACCTTCAACGCGTCCGCCGTCGCCTT
CACATCATGCACCCGCACGATTTGCGCGCCGCGCGCCACGGAAGCCAGCGCCGCCGCCAC
GCTGCCGTGTACGCGCGCCGCCGCGTCTGCCTCGCCGGTCAGCTCGCCTATCGTGCTCTT
GCGCGACACGCCGACCAGCAGCGGCAAACCGGTTTCCGCCATCAATTCGGGCAAATGCCG
CATCAGCGCGATATTGTGTTGCAAGGTTTTGCCGAAGCCGGAGCCGAAACCGGGGTCGAG
TGTGATGCGTTGCGGTGCGATGCCTGCCGCGACACATTCCGCCGCCCGCGCCTTCAAATA
CCTTGCCACTTCGCCGACAACATCCTGATATTTCGGATTGTCCTGCATGGTTTCGGGCAA
GCCCCGCATATGCATCAGGCAAATGCCCGTGTCCGCCTGGCGCGCCAGCAATTCGACCGC
ACCTTCGTCGGTCAACGCCGCCACATCATTGATAATATCGATGCCGCCGAGTGCCAACGC
TTTTTCCATAACCACCGTGCGGCGCGTGTCCAAACTGACGGGAACGCCCCACCCCGCCAC
TTCTGCCAATACAGGCTCAACCCGCGCCCATTCTTCTTCAGGCGAAACATAATCCGCACC
TGCCCGCGTCGATTCACCGCCGATGTCGAGAATGTCCGCACCCTCTTTCAAAAGCCGTTC
GGCATGCGCCAAAGCGGTTTGGGCGTTTTGCGAATACGCGCCGCCGTCGGAAAAAGAATC
GGGCGTGAGATTCACGATACCCATAATTTTCGGTTTGTCCAAACCGATTTCAAACCGTCC
TGCCTGCCAAACGCATCCGACCATATCCGTGCCTCCGGAATAAAAAGCAAATTATATACC
GTCTGAACAAAACTTGTCCGTTTCAGACGGCATCGGTATTTCAAAAAAGTATCTTGCAGA
ATCCGCCGCCGTATGAAACATACACTGCCCCTGCAAACGCGGCAACACCCGCGATACCTG
ATCCGGCGGTATGCCTGCTTATGGGCATTACCCCTTTATACAAGATAATCCGCCCACACA
AAATAGGATTTCTACAAGCCGTGTTATACTGTGGCGTGTTTTACAGACTTTTCAGGCTAT
GGATTTATTATCGGTCTTCCACAAATACCGTCTGAAATATGCGGTAGCCGTGCTGACGAT
ACTGCTTTTGGCGGCAATCGGGCTGCACGCGTCCGTCTATCGCATCTTCACACCTGAAAA
CATCCGAATCCGCCTCCAACAAAGCATTGCCCATACGCACCGGAAAATCTCGTTTGATGC
GGATATACAGCGCAGGCTCCTGCCCCGGCCGACCGTCATCCTGAAAAACCTGACCATTAC
CGAACCCGGCGGCGACCGGACTGCCGTTTCCATCAAAGAAACCAAAATCGGATTGAGCTG
GAAAAATCTGTGGTCGGATCAGATACAGGTTGAAAAATGGGTGGTTTCGGGTGCGGAACT
TGCCCTGACGCGCGACGAGAAAGGTGTTTGGAACATCCAAGACCTGATCGACAACCCAAA
ACGCAAAGCCTCGGTAAACCGCATCATTATCGAAAACAGCACCATCCACCTCGACTTGCC
GCAAGACCGGCTTACCCTGAAGGAAGTCAGCCTCAACCTGCAATCCCCCGATTCGGCGGG
GCAGCAGTTTGAAAGTTCGGGCATACTGGTTTGGGGGAAGCTGTCCGTCCCGTGGAAAAG
CAGGGGGCTGTTCCTTTCAGACGGCATCGGCACGCCCGAAATCTCACCGTTCCATTTCGA
AGCCGAGACCGCCCTAAACGGACACCGCATTGCCGTTTCCACCACCGGCAACCCCACTAT
CCGTTTTAACGCTGGCGGAGCGGATGCGGCCAACCTCGGCCTGCGTGCCGACACCGCCTT
CCACAACCTCCACCTGACCGCCCAAATCCCTACGCTGGCACTCAGGAACAACCGCATTAA
AATTGAAACCGTCAACGGGACATTTACCGCTACCGCCGACGACGGGAATTTCCAATGGGG
CGGATCGTTCAAACTCGATAAGGCCAACCTGCACTCCGGCATCGCCAACATCGGCAACGC
CGAAATCTCCGGCAGCTTCAAAACACCGCGCCTTCAAACCAATTTCTCCCTCGGCTCGCC
GTTGGTTTGGAGCCGGAACAACGGTCTGGAGGCGCCGCGCCTGCATGTATCGACCCTTCA
GGATACCGTCAACCGCCTGCCGCAACCCCGTTTCATCAGCCAGCTCGACGGTTCGATGTC
CATAAAAAACCTTCATCAGTGGCATGCCGAATTCAACGGTTCGTTCGACCGCCAAACCGT
TGCCGCGAAATTCAGATACACACAGGAAGACGCACCGCACCTGGAAGCCGCCGTCGCACT
GCAAAAATTGAACCTGACCCCCTATCTTGACGACGTGCGGCAACAAAACGGCAAAATATT
CCCCGACACCCTCGCCAAGCTGTCCGGCGACATCGAGGCGCACTTGAAAATCGGCAATGT
CCAACTTCCCGGCTTGCAACTGGACGATATGGAAACCTACCTCCACGCCGACAAAGGCCA
TATTGCGCTCAGCCGTTTCAAGTCAGGGCTTTACGGCGGCCATACCGAAGGCGGCATCAG
CATCGCCAACACCCGTCCCGCCACTTACCGTCTGCAACAGAATGCAAGCAACATCCAAAT
CCAACCGCTGCTGCAAGACCTGTTCGGCTTCCACAGCTTCAGCGGCAACGGCGATGCGGT
CATCGACCTGACCGCGAGCGGCGAAACCCGAAAAGAGCTTATCCGCTCGCTTCAGGGCAG
CCTGTCGCTGAATATTTCCAACGGCGCATGGCACGGTATCGACATGGACAATATCCTGAA
AAACGGCATTTCAGGCAAAACTGCCGACAGTGCCGCACCCAGCACACCCTTCCACCGATT
CACGCTCAACAGCGAAATTTCAGACGGCATCAGCCGCCACATCGATACCGAACTCTTCTC
CGACAGCCTCTATGTTATCAGCAACGGCTATACCAATCTGGATACGCAGGAATTGTCTGA
AGATGTCCTTATCCGCAACGCCGTCCATCCGAAAAACAAACCGATTCCCCTGAAAATCAC
CGGTACGGTGGACAAGCCGTCCATTACCGTCGATTACGGCAGGCTGACCGGCGGCATCAA
TTCGCGCAAAGAGAAACAGAAAATCCTCGAAGACACCCTGCTGGAACAATGGCAGTGGCT
CAAACCTAAAGAACCGTAAACACCCTGCGTACAAAAATGCCGTCTGAAACACATTAAGCT
TCAGACGGCATGACCTTTCCGACCGGCCGTACCACATCGGAAACACAAGCCCCACATCTG
TTTGGTTTGGTGTCGGCTGGCAATGCCGCCATTTGTATTTTCGTCAAACCGCAGCGATTT
TTCGTTGCCGCATCAAAAACAAAGTATGTCGGTTATATTTCACAACAGGGCATAGGCTGC
CCATACTGAAAAGGCAAGCAAGAACGCGAACCAAAACCAACCGCCTATCGATTCGCCCAT
ATCAGCAGAAAACGTCCGCCAATCCAAACATTCCGTGTTTCCATAATCTTCGACACGAAA
CAGGCCCAAGCTCAAAACCGGCACAACGATACGTGCGGTCTGATGGAAAAAACGGCTTGG
TTCCGCAAACGGGAATGCCGAACACATCAGCTCGAGTATCCAGTCCGCCACCGCCGCCAA
AATCCTGACCGCCCATTTGAACAGTTCGTCCATGTGTCTTCCCCCCATGCCATCCTAAAA
ACCGGCCCAACCGACAAAAAACCAGCCACCGGCCGAATATCAACGCCGCCGCAGCGACAC
GCGCCGCACATTCCGCCAGCCGCCTCGTTTCCAGGCGTGGTACAGGATTTTCAGCCGCCG
CAATCCGTAACGGACAAAATCACAGCTTGCCGCAAAAGCCCAGCCACTACGCCCAACAAA
TCCGCCAACATACGCCTTTCCCAACCGTTTCCAAACAGACAAACAGAACGCGTCTGTCCC
GCCAGACAATCGCCTTTCAGACGGCATCGGCTGCCTCGAAATTGCCATCCCAACACAAAA
CCACACAGGCAACACACAAATGCCGTCTGAAAATCCAAACGGCGGCATAGCAATGCCGCC
CTGCAACCGTAGGGCGGCATTGCGTATCAAATTAACTTTCAATATATTGATTCAAAATAA
AAAATACTCAATTATCGTCATTTCCGCCAGCGCGGGAATGACGACACGAGAAATCCTATT
TGAATCTACTATAAGCCGAGTTCCCCCCAAATCCCATCAATCTTAGCCGTAACCGCAGGG
TCTTTTTTGATTACCCTTCCCCATTCGCGGTCGGTTTCTCCCGGCCATTTGATGGTCGCA
GCCAAACCCATTTTGCCGCCGAGTCCGCTGACGGGGCTGGCGAAGTCGAGTTATTCGATG
GGCGTATTGTCCACCAAAACGGTGTCGCGTACGGGGTCCATGCGCGTGGTTACCGCCCAG
ATGACTTCTTTCCAGTCGCGCACGTCCACATCGTCATCCACCACGATGATGAATTTGGTG
TACATAAACTGGCGCAGGAACGACCAGCAGCCCATCATCACGCGCTTGGCGTGTCCGGCG
TACTGTTTTTTCATGCTGACCACCGCCATGCGGTAGGAGCAGCCTTCGGGCGGCAGGTAA
AAATCGGTGATTTCGGGGAACTGCTTTTGCAAAAGCGGTACGAACACTTCGTTCAACGCC
ACGCCCAAAACGGCAGGTTCATCGGGCGGTTTGCCCGTGTAGGTGGAATGGTAAATCGGG
TTTTCGCGCATCGTGATGCGTTCGACCGTAAACACAGGGAAATGATCCTGCTCGTTGTAA
TAGCCCGTGTGGTCGCCGTATGGACCTTCCAACGCGGTTTCGTTCGGATGAATCACACCT
TCCAACACGATTTCTGCGCGTGCAGGCACTTGCAAATCGTTGCCGATACATTTCACCAGC
TCCGTCCGCGAACCGCGCAGCAGTCCGGCAAACTGGTATTCGCTCAAAGTATCGGGAACG
GGCGTTACCGCGCCCAAAATGGTGGAGGGGTCGCAACCGAGTACGACGGCGACGGGATAC
GGCGTATCGGGATTGAGTTTGCGGAATTCCTGATAATCCAGCGCGCCGCCGCGATGCGAC
AGCCAGCGCATAATCAGCTTGTTTTTGCCGATTAATTGTTGGCGGTAAATGCCGAGATTT
TGGCGTTTTTTGTGCGGCCCGCGCGTTACGGTCAAGCCCCACGTTACCAGCGGCGCAACG
TCTTCCGGCCAGCAATGCTGAATCGGAAGCTGATACAAATCAACGTCTTCGCCTTCCCAC
ACGATTTCCTGACACGGCGCGTTTTTCACCACATTCGGCGCCATGCTCCAAATGTCTTTC
AACAGCGGCAGTTTGGAAAACGCGTCTTTAATGCCTTTGGGCGGTTCGGGTTCTTTCAGA
TACGCCAGCGTCTGCCCGATTTCACGCAGCTTGGACACGCTGTCCGCGCCCATGCCCATC
GCCACACGTTCGGGCGTGCCGAACAGGTTTGCCAACACAGGATAATCGTAGCGCGTGCCG
TCGGGCTTAATCGGATTCTCAAACAACAACGCCGGCCCTTCGGCGCGCAGCACGCGGTCG
GCGATTTCGGTCATTTCCAAATGCGGGGAAACGGGGTGCGCGATGCGTTTGAGTTTGCCC
TGCTGCTCGAGCATAGCGATGAAGTCGCGCAGGTCTTTGTATTTCATATTTATCCTTTTT
GTCCTGAACAATCCGATTCGGATACCGCCCCTATCCTTGCCTGCGCTTCGGCATATTCTA
TGCCGTGATAAAAGTCGCGTACCAGCGGATGTCCGCCGCTTTGATGCAGTTGCAGCAAAG
GGCGTTGGTTGTCGGACTGGGTAACAACATTGCAATGCAGACCGAAGGTGTCGGTTTCAT
AAGGGGGCAGCCGGTTGCAGATCATCCCGAAATAAACGGCGTTTTCAGGGTTGTCGTAAA
AGTGGCTTTGATAGTCGTTAAAACTCTTTTCGCTGACAGATACCCACACGCCGTATTCCA
ACGTTTCCTGATGCCCGATAATCGGAATAGGCAGCACCGCGCGGATAAAGCGGTCGGTTT
GGTCGGGATAGCGGATGATGCAGAAATCAGAATCGCATTCCGCTTGATAAGCAATACGTT
CTTCTTCACTGAGTTGATTATAGGGATAGGGGGCGGTAAAGCCGATTGCGGGCATATCTT
CATGTTTTTCGCCGCAGGAAGTGCAAGTGTGCATAAGGTTTCAGACTTTCAAAACGAGTT
TGCGGTAAAGCCATTCGCCGGCAAACAGCATCCCCATCAATACATAGGCAATCACGCCGG
TATAAACCGCCCACCAATCATATCGCCCCAACCGAGCCAACAAAGCGGCAAGCGTCCCGT
TGATTATAAAGAATACGCACCAAACCTGCGTTACCCGGCGGGTATAGCGCACAGCTTTTT
CAGGCAGGTCGGGCTGTTGCAGCCGCGCGAGCCTTTCTATGACCGTCTGTCCGGCAAACA
GGCTGCCGCCGAACACCGCCAACATCATCAGATTGACGAGGACGGGATACCAATACATTG
AGTCGCGCCGCCCGAACACCAATACTGCGGCAAAAAACAGTGTAATAAACAAAGCCGCAT
AACGCTGTTGGGGCAGTTTGGCAGTCAGGGCGCGCAGCAGCCACAACCCGCACATCGCCG
CCGCCAGCCAAACAAACCAGCCCGCCTCCCTGCCGTAATACCATAAAGCCGGATAGGCAA
TGCTTAATACGGTCAGAAAAATATGTCCAAAAAAACCGGGTTTCATTTTGAATCCGCACA
AATGTTTTCAGACGGCATCCGATAATAATATGCCGTCTGAAAAATAATCAGAGATGCCGC
CTACCCCGCCTGAATCTTCAATACCGCCTGTACCACGTCGTTGACGGTGCGGACATTGCG
GAAATCTTCAGCCTGCAGCTTGCGGCCGGTTTCGCGCTTGATGCGGTCAATCAGGTCGAT
GGCATCGATACTGTCGATTTCCAAATCTTCGTAAAGGTTGGTATCGGGCGTAATCCGTTC
CGGTTCGATTTCAAACAACTCGGTCAGGGTATCGCGCAACAACCGGTAGATTTCTTGTTC
GGTCATATGTTTCATCCTTATGCTTGGCGGCTTTTGACAAAGGCGGCGAGTGTTTTGACA
TTGGCAAAATGTTCGCGCAAGTTCTCCTGCTCGCCGTCCAATCGGAAACCGAAATGTTTT
TGCACCGCCAAGCCCAATTCCAGCGCATCGACGGAATCCAAGCCCAGCCCTTCGTCGCCG
AACAGCGCGTCTTCGCTGCCGATGTCGGCGGCGGTTATATCCTCCAAAGCCAAACTGTCG
ATAATCAGTTGCTTGATTTGGTTTTCCAAGTCGTTCATATGGTTTTCCTTGTAAAATAGT
CCTGCAGATATTCATTCAGCCGCCGCGCCGCAATCGGCAACGGTTTCTCGGCGAGCCAGT
CTTGGGGGAGGATGTCGTCTCCGACGGTAATTTCATACCGTATCCTTTTCGGGGGGATGC
GGTACCACGGCTGCCCCTTTTTAAAATTGGGCGGATTCATTTTGATACATACGGGCGTAA
TCACTTCGGCATAGCGCAGCCCCAAAGAAACCGCGCCCCGGTGCATTTTTACCCGTCCGT
CCCAGCCTGTTCTCGTTCCTTCGGGGAACACCAGCAGGCTCTGCCCGCTGTCAAAAACCG
CCTTTACCGTTTCCAGCATTGCTTCCGACTCTTCGTTCGGAATATAGCCCGCACCTTTAA
TCTGGCTGCTCATTGCCGGATTGTGCTGCAAATCTTTTTTCACGATGCAATTCATTTCGG
GCACATGGCCGACAAGCAGCACCACATCCAGCAAAGACGGATGGTTTGCCAAAATCAACT
GTCCCGGGCGGTTGAGTTTTTCAACACCCCTGAACGATACCTCCAACACGCCCGACCATT
TCAGATAAGCGACAAACAAACGCCAAGATGTTCCGATAATCCGACGCGCCGCCAATTGGC
GGGCGACAGACCTTGAAGTGCCGTTTAAAGTGTAAGGCAGCAAAACCAATTTCATCATAA
TGCCGCCGACACCGAAAATCACAAATCCTAACCAAGTCGCCAAAAAACGGCGGCAATAAT
CCAATTTATCCATTCCGCTGCCACAGCCATTCACGATTGCGATATACCCGGCGGCATTCC
CGACTGCCGTTCAGCAGAAAGCGCACCCATTCCAAACCGCTCCAATATGCCTCGGGCAGC
ATACCGGCTTCAGACGGCATATCGTCCGAAGCAGACAAAGTCAGGCTGTAACGCGTCCCT
TTGGTCAGAACCATCGCCAAAGCATAAGCAAACGGCGCGCGCGTTGCCGATACGGCATAT
CCTTCCGGCAGCGGATCGTCCGCCACCAAAACCAAAACCGACCCGCATCCCTCTTCCAAC
AGTGATGCCGCTTCCGCCAATGCCGTTTCCACACCGTCGGCACACACGGCCAATGCCGTC
TGCTCGCTCATATCCTGACGCAATATCGACCATTGCCCAGCCGTCGCATTGTGCACCGAC
AAACCGAACGAAGTCGGCGACACGGTATGCGATTTCAACAGTTCCAACCACAAATCGAAA
CTGCGCGCCATTTCCCCGTCGTGCGAGGCATAAACTACCGGACTGCCGGGATGGGCGGAG
GCAATGTCCCAAGCCGCGTCGCATACCAAACGCGCCGCCTTACTCAAACGGCGGCGCTGC
ATAGCGGGCAGGAACGGCAATTCCCGCCTGACATCGGGCAAACCGTCGGCAAAATCCGGA
CATTCCGCCCATTTTGCCCACTGGGCCATATCGCGCATTTTGCCGCCCGAAACCCGCCAG
GCGGCGATGTCGAAGTGGAACCGGCAAATAATCGGCGGCATAGTTTCTTTCAAAAATTTA
CACTGTGCCACATTCTAACCAAAGCCTATCTGCCTGACAATGCCGAAAGCCAAACGCATT
TCTGCCCCCTTTCTCCGACAACGCCGCCTCTCGGCAAACCGCCAGAATTAGCCTGAATTT
ACATTTATCATTATAATGTCCGTATTTGCCAGCCTGCCGCCGCAATATATGGACACACTG
CCAGAATGCCCGATTACCGACACCGCCTCCCTGCTGCCGCACAGCGGGCGTATGGTTCTG
ATAGACCGCATTACCCGATACGGCGATGATTTTGTCGAAGCAGGGGCGCAGGTAAAACCC
GACCACATCCTGCTGGCCGGCGGCATGCTGCCCTATACGGCATTTATCGAACTGATGGCG
TAGGCTGTCGGCGCATATGCCGGCCTCCAAGCCCGAAAAAAGGCACGGCCGGTCCGGCTC
GGTTTCCTGCCCGGCACGCGCAAACTTGAAATCTTCGCCCAATCCGTCCCAGTCGGCACG
CATCTGCTGGCAACGGCGCATATGTCTATTCAGGATGCCGGGGGAATGGGCGTGTTCGAC
TGCGAACTGCGTTGGACAGACGCGCCGGAAACTTCGTCCGGAACACTCCCTTCAGACGGC
ATTTTGGCGCGCGCCTCACTCAACGTGTACAGCCCCGAACACCCTGTCAAAACAACTTAA
TGCCGTCTGAACAGGCACACACATACGGAGAACAACGATGACCGAAACCGTCCTGATTAC
CGGCTCCAACAGGGGCATAGGCAAAGCCGTCGCACTCGGTTTGGCGGAAGACGGCTTTGA
TATCACCGTCCACTGCCGTAGCCGCCGCGACGAAGCCGAAGCCGTGGCGGAAGAAATCCG
CGCTTTGGGCAGAAATGCGCGCGTGTTGCAGTTTGACGTGTCCGACCGCGCAGCCTGCCG
CGAGATTCTGACCGCCGACATCGAAGCAAACGGCGCGTATTACGGCGTGGTGTTGAACGC
CGGACTGACGCGCGACAATGCCTTCCCCGCGTTTTCAGACAACGATTGGGATGTGGTGCT
GCGGACTAATTTAGACGGTTTTTACAATGTATTGCATCCGCTGGTTATGCCGATGATACG
CCGCCGCAAAGCCGGACGGATTGTGTGTATGGCATCAGTGTCCGGTTTGACGGGCAACCG
CGGGCAGGTCAATTACAGCGCGTCCAAAGCGGGCATTATCGGCGCGGCAAAGGCCTTGGC
AGTCGAACTGGCGAAACGCAAAATTACCGTCAACTGCGTGGCGCCGGGTTTGATCGATAC
GGACATTGTCGATGAAAATGTACCCGTCGAAGAAATCTTAAAGGCCGTCCCCGCCGCGCG
TATGGGGCTGCCGGAAGAAGTGGCGCACGCGGTGCGCTTTTTGATGGATGAAAAAGCGGC
GTACATCACGCGCCAGGTGATTGCGGTGAACGGAGGTTTGTGTTGAATACCAGAAGGGTC
GCAGTAACAGGCATAGGCGGCATTACCGCCTTCGGCCGTGATTGGCAAAGCATACAGGCA
GCATTCAAAGCCGAAAAAAACGCCGTCAAATATATGGATTGGCGCGAACGTTTCCCCGAA
TTGGAAGCGCAACTGGGTGCGCCGATTGAGGATTACGCACCGCCGAAACATTGGACGCGC
AAGCAGCTCAGAAGTATGGGGCGCGTGTCGTATTTGTGCGTCGATGCGGCGGAGCAGGCT
TTGACGGATGCCGGTTTGCTCGGAGACGAAAGTATTACCGACGGACGGATGGGCGTTGCC
TGCGGCTCTTCCAGCGGCAGCACCAAAGACATCGGCGATGTGGGCGAATTATTGCTAACC
GGCACGTCGCGCAACTTCAGTGCCAACACCTATGTGCGTATGATGCCGCACACCACCGCC
GCCAATATCGGCATCTTTTTCGGGCTGAAAGGGCGCATCATCCCGACATCGAGCGCGTGT
TCGTCTGGCAGCCAAGGCATAGGTTATGCCTACGAAGCCATCAAATACGGGCTGACCGAT
ATGATGCTGGCGGGCGGCGGCGAAGAATTTTGCCCGTCCGAAGTGTATGTTTTCGACTCG
CTTTATGCCGCCAGCCGCCGCAACGGCGAACCGGAAAAAACCCCGCGCCCATACGACGTA
AACCGCGACGGGCTGGTCATCGGAGAAGGCGCGGGGATTTTCGTATTGGAAGAATTGGAA
CACGCCAAACGGCGCGGTGCGAAAATTTACGCCGAACTCGTCGGCTACGGTGCCAACAGC
GACGGCAGCCACGTTACCCAGCCGCAAAAAGAAACTATGCAGAAATGTATGGAACTTGCA
CTGCAAGATGCAGGTATTACGCCCGATAAAATCGGCTATGTAAACGGGCACGGCACAGCA
ACCGAAAAAGGCGACATCGCCGAAACGCTGGCGACTGAAGCCGTGTTCGGATTTGTGCCC
ATCAGTTCGCAAAAAAGCTATTTGGGGCACACCCTCGGCGCGTGCGGCGCGCTGGAGGCG
TGGTTCTCGATTGAAATGATGAACGGCGGCTGGTTTGCGCCGACCCTGAACTTGAACGAC
ATCGATCCGCGCTGCGGCAAGGTAGACTATATTTTAAGCGGCGGCCGTGAAATCGAAACG
GATTATGTGATGAGCAACAATTTCGCCTTCGGCGGCGTGAACACTTCACTGGTGTTCAAA
CGTTGGAAGGACGGATAAAACCGCACAATCCGATTACATCATATTGATTTAAAACGGAAT
AAAACAACAAACTGCCGCTTTCAGACTTCCTTGCCGCCTATCCGCTCGATATGGCAAACC
GTCCGGACGGCATCCGTTCCGCAATACTGCCAATCCAATTCGGCAGCTCCGCGCCACACG
CAGGCGACAACCGCGTCGCCGCACCAGATTGCGCTGACGGCGTGCCAACCGGTTCCGCCA
TCCGCGCGCAAGCCGCAAACCGCCGAACCGTCGGTCAGATAACCGACTTTCGCCATATCT
TGCGGAAAACCCAAACCGCAGGCTTTGAGCAGTGCTTCCTTAATGCACCACAGGCGGTAA
AAAGCCTCTGCCTGCCAACCGGAACGTGCCAAAAAAACCCGTTCTTCAGGGGAACAAACC
CATTCGGCAAGTGCCTGAAAATTGCGCGGACGGACCGTTTCAATATCGACACCGCAAACC
GTGCCGCCGTCGCAGACCAAAACCGCCGCCCGCCCTTTGCTGTGCGAAAGCGAACATATC
TTGCCGCCCTGCTGCTTCAGGAAGCGGCTGACCTGCCAATCCGTCCGTCCTGCCAATTTC
GGTGCGCGCAGCAAACGCGCCCTGTCCGCATCGTCCAGACAGGATTCCCGATAAGCGGCA
GCCGCCGACGCATCTGCAAGGCGGCACTGCAATACTGTTTTTTTATCCGGCACGACACCC
TCCGTTCTGCCATTTGGAATATATGACCCGAATGTTTGACATCAACTTCTCCGACAATAC
GCCGATTGCCCTCGACCCGCTGTGGACCCGCGCCGATTTTATACGCACGGTGCACGCCCT
GTCGTTAAAATTAAAGCAAAACAACATCCGTTCGGCGGCATTGTGGTTTGACGATGCCGC
GCTGTTCGCAGCCGCATTGCTTGCCGTTTGGAATAGCGGCGGCAAAGCCCTGCTGCTGCC
GAATACCGCGCCCGGAAACCTGACTTGGGCGGAATCCGCACAAATCCTGCTGACCGACAC
CGATATTGTTTCAGACGGCATCCGCGTTTGGCAAATACCAACCCCTTGCGGCGGTATGCC
GTCTGAAAGCCGCATACCGCAAGCATTGGACATCCCGCCCGAATCCGAAGTGCATTTGCG
TACTTCGGGTTCCGGCGGGGAAGCCAAAACAATCGTCAAAACCGCCGCGCAAATCGAATC
GGAAGCCCGCGCGCTGGCTGCGACAATCCCGTTCGGACGCGGCAAAACCGCCGTCCTCGG
CAGCGTATCGCCGCAACATATGTACGGACTGACCTTCCGCTTCGCGCTTCCGCTGCTGAT
GGGGTGGGCGATGGTCCGCAGGCAAAACGCCTATCCCGAACTGCTGCTGTCGGCAAGCCT
GAACGTGCCGTCCAATTATCAAAATGTCTGGATTGCCAGCCCCGCCCTGCTCAACCGTTT
CGGCGAAAATCGGGATTGGGCGGCGTTAAACGGAAGGATAGGCGGCATCGTTTCCGCAGG
CGGGGAACTACCACCGGAAACCGCCGCCCTGTTGGAACAATATGCGGTACGCCCTTATGA
AGTTTACGGCAGTACGGAAACCGGCATCATTGCATCCCGCCAAAAACAGACCTTATGGCA
ACCGTTCCCCAACGTCTCCGTCCGCAATACCGGCAAATCGGTGGAAATATCCTCGCCGTG
GACAGGCGGCGTGCAATACATTGCCGATTGCATCGAAACACACGAAGACGGTTTTGCCCT
GCTGGGCAGGCAGGACAGGATAATCAAATTGGCAGACAAACGCATTTCGCTCAACCAAAT
CGAACACGAATTGCTGAAACACCCCTGGATTGCCGACGCACATTGCGCCCTGCATCCGAA
ACACGGGCGCATTGCCGTTTGGGCGGCACTCGATACGGAAGGCATCACGGCGTGGCTGGA
ACAGGGGCGCACCGCCGTTATCGCCGCACTCAAGCAACACCTTGCCCAAACGCAAGACAC
GGCCGCCCTGCCGCGCTACTGGCGTTTTACAGACCGTCTGCCGCGCAACGGACAAGGGAA
AATTACCGCAGCGGACTTTCAGACGGCATTGGCAGAACCCGCCGCGCCGCAATGGCACAC
CTTGCCGTCCGAAGGAAACCGGTTGCGCTATCAAACACGCGTACCGCCGGATTTACCCTA
TTTCGGCGGACATTTTTCCACCTTCCCACTCGTCCCCGGCGCAGTCGAATTGGAATGGAT
ACGCCAGCTCGCCGCACGGCACCCCTTCGGCAGGCAAAACATTATCCGCATCGAAAACCT
GAAATACCAACAGTTTATCCGCCCGTATGACGACATTTCCGTAGAACTCGGATACGATGC
CGATAAAAACAAACTGTCATTTAAAATCCAAAAACAGGATGCCGCCTGCGCCTCGGGGAA
ACTGGTATTCGACACGCCGCAGGACAGTCCCGATCCGGCCGCAAGGGAAGAACGATGAAC
CGCCTTCGCACAGGCAAATAAGATTACCGCCTTACCTTGATATAAATATGAACATCCTCG
CCCTCATCCCCCATTACAACCACCCGACAACCGTCGGCACGGTTGCACGCGGCCTGCGCG
CCTGCGGTTTGGACGTGTTGGTCGTGGACGACTGCTCGCGCCCCGACTGCATACCCGTTT
TAGAAAATCTGGCTTCAGACGGCATCCGCATCATCCGCCGCACACACAACGGCGGCAAAG
GCGCGGCAGTACGCACGGGTTTCGAGGCGGCGGCGGAGCTGGGATACAGCCACGTCCTGC
AAATCGACGCCGACGGCCAACACTGTTTGGACGACGTGCCGAAGTTCGTCCGTGCCGCGC
AACTCAATCCCGAAGCCCTCATCTGCGGTCAGCCGCAATACGGCGGCGACGCGCCCAAAT
CACGATTGTACGGGCGCAAAATTACCGACTTTTGGAATATGGTCCATACCTGGTCGTCCG
ATATTAAAGACGGTATGTGCGGCTTCCGCCTTTATCCGTTGCCGCCTGCGTTGGCGGTCA
TACGCGGAGAATACGTCGGCAACCGTATGGACTTCGACATCGAAATCCTAATCCGGCTAT
ATTGGCGCGGCATCAAAATCGTGTGGATCCCCACGCCCGTCCGTTACGCCGCAGACGGCA
TTTCCCACTTCCGCGCCCTTGCCGACAACATCCTTATCAGCCAAATGCACACACGGCTGT
TTTTCGGTATGCTCAAATGGCGTTGGCGCATCTTGAAAGGCGCATTCCGATGAACGGCGC
ATCCCGGCACTGGGCGGAACAAAACGAACGCGGCAACCGCCTGTTCCTCAAGCTGACGGC
GGTGATTGTCCGTTATCTGCCCCCTTTTTTAATGAAACCGTGTATTTGGTTTGTCGTCCT
ATATTTTTACCTGACCTCGCCCCGGGCGCGGAAAAACCTCCATACCTACCAAAACCGCCT
GCGGCATACCTTTCCTGATGCTATGCCGTCTGAAAACCGCATATTCGCGCAGTTTTTGGC
ATTCGGCGAAGCCGTTTGCGACCGGTTTGCCGTATGGCAGCGCAAAATACGTTACGAAGA
CCTGATTATCGAAGATCCCGACAACCTGACCGCCGCTATGTATCAAAACGGGCGCGGGCA
GATTTTTGCCTGTTCGCACCTGGGCAATACGGAAATCTGCCGCGCACTGGTTTCCCACCA
CCGGAATTTCAAACTCAACGTCCTCGTACACAGCCGCCACGCACAAATGTTCAACGAAGC
CCTACAACAGGCGGGCGCGGACAAAATCCAACTGATACAGGTAAGCGACTTGGACGCATC
GCTGATGATGACGCTTAACCGGCGCATTGAAGCAGGGGAATGGTTGGCAATCGCCGCCGA
CCGCATTCCCGTCCGGGGAGAAAAAACCGTAACCGTCGATTTTTTGCAACACCGTACCGA
AATACCGCAAGGGGCGTGGATTCTGGCATCGCTGCTGAAAACCAAGGTCAACGCGCTGTT
TTGCATCAAACAGGACGGACGCTACCGCCTGAAACTTCGCCCTATGACCGACACATCGGA
TTGGACGCGGTCAGAACGCACGCAAAAAATCAAAGAATCCGCGCAACATTTCGCCCGCAT
TTTAGAAGAAGAATGCCGTCTGAATCCGCTGCAATGGTTCAATTTTTACGACTTTTGGCA
TACGGAGCACCATTCCTCATGAACAAAAAACACATTTTCTGCCGCCACAGCCACATCATC
CAAGTCCCGTTTTTCGATGTCGATCCGATGCGGATCGTCTGGCACGGCAACTACGTCAAA
TACCTCGAAGTCGCACGCTGCGCCTTCCTCGACAGCATAGGCTACGGCTACGATGAAATG
GGCAGGCGGGGCTTCAGTTGGCCCATCGTCAAAATGGACTTGAAATACATACGCCCCGCA
CGGTTCGGACAAACCATCCGCATCGATATGGCAATCGTCGAAATCGACACTTGCCTGCGT
ATCGACTACACTTTGTCCGATGAGCAAACCGGCGAAAAACTGACCCGCGCATCGACCACG
CAGGCGGCAGTATCCCTAAAAACCGGAGAAACACAGTTCCAAACGCCGGAAAGCTGGCTC
GAAGCCATACGGAGTCATCCGACTTTTCAAGCCGCATAAACCGCCGTCCGCTTTCAGACG
GCATTTTCCGCCCCATTATTACCACACCGACAGACAACCATGAAAAAATACCTGCTTGCC
GCACTCCTTGCCGCAACCGCCCTTTCCGCCTCAGCATTTTCCACTGCCGAACTGACCCGG
ATACTGCAAAAACCCGACAACATCCAAGGCAGCTTTATCCAATACCGCCATCTGAAATCC
CTATCCAAACCGATGGCTGCAACCGGAAAATTCGTACTGATGCCCAAACGCGGACTGCTC
TGGCAGATGCAAAAACCGTTTGCCGCCACCCTGCGCGTCCGTTCAGACGGCATCAGCCAA
TGGAACGGCAAAGGCTGGATAATGCCCGATACCGGAAAATTTTCCGGACAAAGCAGGCAA
ATCAAACTCTTTCTCGACCTGATCGGCGGCGATACGCAAGGGCTGGAAAAACAGTTCGAT
CTGAAACTCGAAGGGTCGGCGCAAAAATGGACGCTGCAACTCACACCGAAAACACTGGTG
ATGAAACAAATCTTCAACCATATCGACATCAGCGGGGACAGCGTCGTCCGCCGCATCGAA
CTGCACGAAAAACAAGGGGACAAAACCGATATGCGGTTTGACAGCATCACCGTCGGCAAC
CCGCCGGACAAGTTTGCCGAACAATCACTCTGACACTGTCCGAACCGCTATGACCCGCCT
GATTTACACCCTGCTGATGTCGGCACTTGCCGTCTTTGTCTGTTACAGCATGACAACGCG
CGCCTGGCTGCAGACCGACCTGACCGAACTGCTGCCCCAAAGCAGCCAAGATACCGTTTT
ACAGGCGGCGGAACGCGCCGGCGACGCGCAAATCAACAGCCAAATCATCCTGCTGGCCGG
CAGCCCCCAACCCGAAACCGCATTTCAGACGGCATCGGAAATCGCCGGCTTGTGGCGGCA
AAGCGGGATATTTTCCGAAGTAAACAGCCAAATCAGCCCCGATCTTGCACAAATCCGCCA
AGACATCGGCAGAATCAGCTTGGCCGTCCTGCCCGAAGCCCAACGGCGTTTGCTGACCGA
AAAACCCGCCGATTATTTCCGCCAACGCGCCGAAGATGCCGCCAACCCGTTTGCCGTATC
CCCCCTGCCCTTAGACGAAGACTGGCTGGGTTTCGGACGTTTCGTTGCCGGCAAAATCAA
TCCCCAAACCCGTCTGCAATGGCATCCCGAAAACGGTATGCTGTTCAACGAAGACAATGG
GAAAACCTGGGTGTGGATACGTGCAAAGCTGCCCGACAATGCCCTTCCTCAAGATGCCTT
GGGTCATTTGTTCCAAAAAACACAGACATTAGCATCCGGCAGGCACGCCGAAATCCTGAC
CGGGGGCGGCGCACTTTTTGCAGCAGCCGCCAAAGCCGATGCAGAAAAAGAAAGCCGGAT
AATGGGTTTTGCCGGCACCGTCCTGACCGTCGCCCTCATCTTGTGGGTTTTCCGCAGCGC
GCGCACTTTCTGGCTGCTGCTGCCGCCTGCGGTGGGAATGCTGGCGGGTTTGGCGGCGAC
GCTGGCGGTATTCGGGCATATTCACGCCCTGACGCTGGTTATCGGTACGAGCCTGATCGG
GATGCTGGTCGATTTCCCGCTGCACTGGCTGACCCCGTCGATATTTTCGCCGTGGCAGGC
GAAACCGGCGATGAAACAGGTATTGCCCGCCTTTGCCGTCAGCCTGCTGATTACCGTTTC
GGGATACGCGCTGCTTTGGTTCACACCTTTGCCGGTTTTACAGCAAACCGCCGTTTTCTC
CGGATTTTCGCTGCTGGGCGCATTCGGCGCGACCATCTGCCTGCTGCCGCCCCTGTTTGC
CCGTTATCAGGCGAAACCCGTACCTTTTGCCGCCTTAAGTACCATACTGGGCAGACATAT
CAAGAAACAGCTCCCCCCGTCCTTCCGTTATCCCGCAGCAGTTTTCCTGATGGTTTTCGC
CGCCGTCGGACTGTGGCGCAGCAACTGGCACGACGATATCCGCCAATGGGTGAATATGCC
GCCCGGACTGTTGTCGCAAATACAAAAAATCGGCACATTGGGCGGAACCGATTTCAGCGG
TCAATATCTGGTTGCCGAAGCCGCAAGCGAAGACGCGCTGCTGTTAAAAAATTCCGAGTT
GCGCCGCGCCCTCGCCCCCCTGATTCGACAAGGCAAACTGAAAGGCATCCAATCGCTGGA
TCAGTTCATCCTGCCGGCAGCCGAACAAAACCGCCTGAAACAACATTTGCGCACCATTGC
AGACAAACCCGGCAACTACCGCGCCCTGCACAAACTGGGCATTCCCGAAGACACGCTGAA
ATCCGCCCTACTGCAAGCAGCCGACACGCCCGCCCTCACGCTTTCAGACGGCATCGCCCT
GCCTCTGGCACAGGCTTGGAAACCCCTGTATCTCGGCGAAGCCGCACCGCACCGTTATAC
CTCCGTTATCCGCCTGAACGGTATGACCGACCCGGAAACCGTCCGCAAAACGGCGGAAAC
CATTCCGGGAATCAAATGGGCGGACAAACGCGGCAGGCTCAACGAACTGTTCCGCCATAC
GCGCAATCAGGCGGCTTGGCTGAAATTGTCGTCTTACCTGCTGGCCTGGCTGCTGCTGTG
GCGGCTGTTTGGCGCACGGCAGGGTGGGAAAATCCTCGCCGTCCCCATTGTTGCCGCCAT
CGGCACTGTTGCCGTATTGGGTTGGCTGGGCATTCCCGTCAGCCTGTTTGCCATGTTCGG
ATTGCTGCTGGTTTCCGCCATCGGCATCGATTATGCCGTTTACGCGCTCAATGCCGGACA
CAGTACCGATGCGCGGCTGGGCGGTATGCTGCTTGCCGCGCTCACGACAGGCATCTCCTT
CGCCATACTTGCCTTCAGCGGCACACCGGCCGTCGCCGCATTCGGCATGACCGTCGGCAT
CGGGGTCATATTGAACCTGTGGCTGGCGGCACGGCTGATGTACTCGGTCCCGGATACGCA
ACATCCACACCGTTAACCGCCCTGCCGCCGTTTCCGCTTCAGACGGCATTTTTGAAAGGA
ACTTATGCGCCCGACCACGACCCTGCTTGCCCTATTGACCGCAAAACTGCTCGCCGCCTG
CTCCTCATACACCCTACCCGTCCCCCAAACCCAACCACGTCTTGTCGAAGACGTACAATG
GTTCAAATGGGAACGCTACAATAAGGGGCAAGAACCGGTACAAACCGGCATACTGGCGGC
CGAACAGCTTGAAGACGGCATCCGGTTTGTACAAACCGACATATTGGGCGCACCGGTTTC
ACGCCAGACTATCAGCAGCGGCGGCTGGAAAAACGACGGATTTATCATGCCGAACATGTC
GTCTCGACTACTGTTTGCCGCACTGCTCCCGCTGATAACCGCCGAAAATACCGCTCCCCC
CTATCCCGGCCTTAAACAGGCAGACGGCGGCGCATCCTTCTGCAAAGAAGGAACATTGTT
CCGCTACCGCAATCGGGACATATGGTGCATCAACCATATTGGCGGACAGTTCCTGATTAC
CCTACCCGACCAAACCCGCTGGTCGGTTACACCGATTGAACCATTATGAACATACCTGTT
TACCTCGGCAGCCCTGCACTCACCAGCGCGTTGGGCAGCGGACTGCACACCCACATCGAT
GCCCTGCTGTCCCCTTCTTCCAAACCGGCACTGACATTTTCATCCGATTGGGTTGACGGC
AAAAACCTTGCCTTCGGTATGGTAAAAGAAACCCTGCGCCCCTTTTCAGACGGCACGCCC
GCACACTGCCGCAGCCGCACCAACAGGCTGCTTTGGCACACGCTCGAACAAATCGAACCG
CAAATCCGCGCCGCCATACGGCGGTACGGCGCAAACCGGATTGCCGTCGTTATCGGCACA
TCCACCGGCGGCGCGGACGAAAACATCCCGATGTTCCGACAGGCAGTGCAGGGAAAAGCC
TGGCAAGGCCTCACGTTCAACCAATGCCAACACCTTATGAACGCGCCCGCCGATTTCATT
GCCGATGCTTACGGGCTAAACGGCCTGCGTTACGTCGTTTCCACCGCCTGCACTTCCGGC
GCGCGCGCATTAATCAGTGCCGCACGCCTGCTTCGCGCCGGTATGTGCGATGCCGTCATC
TGCGGCGGCGCGGACACACTCTCGCCGCTGACCGTCAACGGATTCGCCTCACTGGAAGTC
TTGTCCCCAAACATTGCCAATCCCTTTTCCGCCAACCGCGACGGCATCAATATCGGCGAA
GGCGCAGCCGTATTCATCATGACGCGCGATGCGGATTTTTCCGGCAGTATGCGGCTTCTG
GGTTACGGCGCAAGCAGCGATGCCTACCATATTTCCACGCCGCGCCCCGACGCTCAAGGC
GCAATTCTTGCCTTTCAGACGGCATTGCAGCACGCAAACCTTGCGTCCGAAGACATCGGC
TGGATTAACCTGCACGGCACCGGGACGCACCACAACGACAGTATGGAAAGCCGTGCCGTT
GCAGCGGTTTTCGGCAACAATACGCCCTGCACGTCCACCAAGCCGCAAACCGGACACACG
CTGGGCGCGGCGGGCGCAATCGAAGCCGCGTTCGCGTGGGGCATTGCCGACTGGCAAAGC
AATCCCGAAGGAAAACTTCCGCCCCAGCTTTGGGACGGGCAGAACGACCCCAACCTGCCC
GCCATCAACCTGACCGGCAGCGGCAGCCGCTGGGAAACCGAAAAACGCATTGCCGCCAGC
TCATCGTTTGCCTTCGGGGGAAGCAACTGCGTTTTACTTATCGGATGAAATAAGTTTGTC
AATCCCACCGCTATGCTATACAATACGCGCCTACTCTTGACGGGTCTGTAGCTCAGGGGT
TAGAGCAGGGGACTCATAATCCCTTGGTCGTGGGTTCGAACCCCACCGGACCCACCAATT
CCCAAGCCCAGACGTATGTTTGGGCTTTTTTCTGCCCTGTGAAACCAAAATGCTTTGAGA
AACCTTGATAATGAAAAAAGTCAGCGTATTGATTGTTGCTAGAAATGAAGCAAACCACAT
TCGGGAATGTATTGAAAGTTGCCGTTTCGATAAAGAAGTTATCGTTATCGACGACCACAG
CACCGACAATACTGCCGAAATTGCCGAGGGTTTGGGCGCAAAAGTCTTCAGACGGCATTT
GAACGGGGATTTCGGAGCGCAAAAAACATTTGCCATCGAACAAGCAGGCGGAGAATGGGT
TTTCCTGATTGATGCAGACGAACGCTGCACACCGGAACTATCTGATGAAATCTCAAAAAT
TGTCCAAACCGGCGATTACGCCGCCTATTTTGTCGAGCGCCGCAACCTTTTCCCTAACCA
TCCCGCCACACACGGCGCGATGCGTCCTGACAGCGTATGCCGTTTGATGCCGAAGAAAGG
CAGTTCGGTGCAAGGCAAAGTACACGAAACCGTACAGACCCCCTACCCCAAACGCCGTCT
GAAGCATTTTATGTACCATTACACATACGACAACTGGGAACAATATTTCAACAAATTCAA
CAAATATACTTCCATTTCAGCCGAGAAATACCGAGAGCAGGGAAAGCCCATGAGTTTCGT
TAGGGACATTATCCTCCGCCCGATTTGGGGTTTTTTCAAAATTTATATCCTGAACAAAGG
GTTTCTCGATGGGAAAATGGGTTGGATTATGTCCGTCAACCACAGCTATTACACGATGAT
TAAATATGTCAAACTATATTATCTGTACAAATCCGGCGGAAAATTTTAAATGGAAAAAGA
ATTCAGGATATTAAATATCGTATCGGCCAAGATTTGGGGCGGGGGCGAACAATATGTCTA
TGATGTTTCAAAAGCATTGGGACTTCGGGGCTGCACGATGTTTACCGCCGTCAATAAAAA
TAATGAGTTGATGCACAGACGCTTTTCCGAAGTTTCTTCCGTTTTCACAACGCGCCTTCA
CACGCTCAACGGGCTGTTTTCGCTCTACGCGCTTACCCGCTTTATCCGGAAAAACCGCAT
TTCCCACCTAATAATACACACCGGCAAAATTGCCGCCTTATCCATACTTTTGAAAAAACT
GACCGGGGTGCGCCTGATATTTGTCAAACATAATGTCGTCGCCAACAAAACCGATTTTTA
TCACCGCCTGATACAGAAAAACACCGACCGCTTTATTTGCGTTTCCCGTCTGGTTTACGA
TGTGCAAACCGCCGACAATCCCTTTAAAGAAAAATACCGGATTGTTCATAACGGTATCGA
TACCGGCCGTTTCCCTCCCTCTCAAGAAAAACCCGACAGCCGTTTTTTTACCGTCGCCTA
CGCCGGCAGGATCAGTCCGGAAAAAGGATTGGAAAACCTGATTGAAGCCTGTGTGATACT
GCATCGGAAATATCCTCAAATCAGGCTCAAATTGGCAGGGCACGGACATTCGGATTATAT
GTGCCGCCTGAAGCAGGACGTATCTGCTTCGGGAGCAGAACCATTTGTTTCTTTTGAAGG
GTTTACCGAAAACATTGCTTCGTTTTACCGCCAAAGCGATGTCGTGGTTTTGCCCAGTCT
CGTCCCGGAGGCATTCGGTTTGTCATTATGCGAGGCGATGTACTGCCGAACGGCGGTGAT
TTCCAATACTTTGGGCGCGCAAAAGGAAATTATCGAACATCATCAATCGGGGATTCTACT
GGACAGGCTGACGCCTGAATCTTTGGCGGACGAAATCGAACGCCTCGTCTTAAACCCCGA
AGCAAAAAACGCACTGGCAACGGCAGCTCATCAATGCGTCGCCAACCGTTTTACCATCAA
CCATACCGCCGACAAATTATTGGATGCAATATAAGCCGCTTTCAGACGGCATATGCCGTC
TGAAAGCCTTTGATGCAACAAACCACCAAATTATATTCGTTCATTGGAAAAAAACACCCC
GAATCCATCCTTCAAAATAAGAAAATCCCAATATCCCCCGATATCGCGCAGCCTATTGGC
AAAGTTTTGCAGCGTCTTCCCCGGCTTGTGCCGCCGCGTCAAGTGCTTTGTTACAATGTA
TAGTGGACTAAATTTAAACCAGTACGGCGTTGCCTCGCCTTGCCGTACTATCTGTACTGT
CTGCGGCTTCGTCGCCTTGTCCTGATTTAAATTTAATCCACTATACTACTTTCACATTTC
TTAATAAATTTTATGAGTAACCATACTTCTTGGTCGTCCAAAATCGGTTTCGTCCTTGCT
GCGGCAGGTTCGGCCATCGGTTTGGGCGCGATTTGGAAATTTCCTTATACGGCAGGCACC
AACGGCGGCGCGGTGTTTTTCCTACTGTTTTTGATATTTACTATCTTGGTCGCCCTGCCC
GTTCAGCTTGCCGAATTTTATATCGGGCGCACGGGCGGACAAAACGCCGTCGATTCCTTC
AGGGTTCTGCGTCCGGGCACGCAATGGCTTTGGGTCGGGCGTATGGGCGTTGCCGCCTGC
TTTATTTTGCTGTCGTTTTACAGCGTGGTCGGCGGATGGGTATTGAATTATGTCGTCCAC
AGTTTCACGGGGGCGGTTCATACCGGCGCGGACTTTGAAGCCCTGTTCGGCACAACGATT
TCCAATCCGGCAGGTTCGCTGTCCTATCAGGCACTGTTTATGCTGATTACGGTTTGGGTG
GTCAAAGGCGGGATTTCAGACGGCATTGAAAAGGCAAACCGTTATCTGATGCCGGGGCTG
TTTATCCTCTTTATTGCGCTGGCAATCCGTTCGCTGACGCTGCCGGGTGCAATGGAGGGC
GTGTCTTTCCTGCTCAAACCGAATTGGTCGTACTTTAAAGCCGATACGATGATTACGGCT
TTGGGCCAGGCGTTTTTTGCCCTGAGCATCGGCGTTTCCGGCATGATCACCTACGCTTCG
TATTTGGGAAAAGATCAGGATATGTTCCGTTCCGGCCATACGATTATGTGGATGAACCTC
TTGGTTTCGCTGTTGGCAGGTTTGGTGATTTTCCCGGCGGTGTTCGCCTTCGGTTTTGAA
CCGAGCCAGGGGCCGGGATTGATTTTTATCGTATTGCCCGCAGTGTTTATGAAGATGCCG
TTCGGTACGGTTTTGTTTGCGGTATTCATGCTGCTGGTCGTTTTCGCCACGCTGACTTCC
GCATTTTCGATGTTGGAAACGGTCATTGCCTCAACCATCCGCCAAGACGAGCGCAAACGC
AAAAAGCACACTTGGCTTATCGGCACGGCCATTTTCATTATCGGCATCCCGTCCGCACTG
TCTTTCGGCGTATGGGGTGAGTTTAAGGTTTTCGGCAAAACCATTTTTGATTTGTGGGAC
TATGTTATTTCCGCCGTCATTATGCCGATTGGTGCTTTGAGTGTTTCCATCTTTACCGCC
TGGATTCAGGACAGGCAGTCTGTGTTAAAAGATGCCGGATCGGGCAGCACCGTACCACGG
GCAGTGCTGCTGCTGTGGCTGAATACCTTGCGCTACCTCGCCCCGATTGCCATTATTATT
GTTTTCATCAATTCTTTGGGTATTCTCTAAAAAGTCCTTCAAGTGGTATCAAAATGCCGT
CTGAAACTGTTTCAGACGGCATTTTACTTTTGGTTCAGCCTATTTCGTTCAAAGTATTGT
CCGGCATGACCAGCCAAACTTTAAGCCGCCTGCTTTCAGCAACCGACCGTATCAAAGGCA
AATCCATAATGGAAAACGCCGTCGACAAGGCATCGGCAATCGCCGCATCATCCGCCATTA
CGCTCATGCTTTTATAACGCGGCGTACTCACGCCGGTCCGCGGATCGAACAAATGGGTAA
ACCTGCCCGCTTTGTCCATCACCGTCCCATAGCCGCCCGAAGTGGCAAACGCCTTGTCTT
TCATCGTGATATTTGCCAACACGCCTTCTTCGTCGTCCGGATTGCGGATGCCGATATTCC
AAGTCCGTTTACCGTTTGTATCAAACCCCCTGATTTCGCCCATATCGGCCAGCGCGGCAG
GCACGCCGTTTGCCTTCAGCAACGCGACGACCTTATCCGTAATATAGCCTTGCGCGATGC
CGTTCAAGGACAAACCCATACCCTTTTCGGCAAAACGGATTTCACGGTCATCAAACACCA
ATTTGTCAAAGCCGACCCGCTTCAGGGCTTCCTTCACGCTATTCTCCGGCGGCGGCGTTT
CCGCATCGGGATGGGCGGCAAAATAATCGGCATACAGTTTCCACAAAACCTGAACCGTCG
GATCGAATGCCCCTCCGGTCAAAGTATGCATATCCCGACAAATGCTCAACAGTTCCAAGA
AATCCGCCGGCGGCGAAGTCAGATAACCGTCATGGTTCAGGCGGCTGATCAGGCTATCTT
CACGGTAAAGGCTGAACATTTTTTCCAAACGCGCCACTTCCGCCAAAACCTTATTGACCA
AATCCGCCGCACGCCTGTCGTCCACACCGAACAGGCGCAGCTCCGCGCCGGAACCCAGCG
CGACACCTTTCCAGAAAAACACATTTTCATCGCGTTTTTCATCCCCGTTGCGTTTTTCAT
CATCGGCGGCAAAAGGATTCTGCAAAAAAGAAACCGCCGCGCCCGCCGCCGCAACGGCGG
CAACCGTCAAAAAACGCCTGCGCCCGAAATGCCTGCCCATACCGCCTCCTAAACCGACAC
TGCCGCCTTGATATGCGGATGAGGGTCGTAACCTTCCAACTCAAAATCTTCAAATTTGAA
AGCAAACAAATCTTTGACTTCAGGATTGATTTTCATCACAGGCAAGGCACGCGGTTCGCG
TTCCAACTGCAATGCGGCCTGCTCGAAATGGTTGCGGTACAAATGCGCGTCGCCAAACGT
ATGGACAAACTCGCCCGCCTCCAATCCGCACACTTGCGCCATCATCATCGTCAACAGCGC
GTAGCTGGCAATATTAAACGGCACACCGAGGAAAATATCCGCGCTGCGCTGGTAAAGCTG
GCAGGACAGTTTGCCGTCGGCAACGTAAAACTGAAACAGCGCGTGGCAGGGCGGCAGTGC
CATTTCATCGACCAAGGCCGGATTCCACGCCGACACAATCAGGCGGCGCGAGTCCGGATT
CTTCTTGATTTGTTCCACCACGTTGGCAATTTGGTCGATATGCCTGCCGTCGGGTGCAGG
CCAGCTGCGCCATTGATAGCCGTAAACCGGGCCCAAGTCGCCGTTTTCGTCCGCCCACTC
GTCCCAAATGGAAACATTGTTGTCCTTCAGGTATTTGATATTGGTATCGCCTTTGAGAAA
CCAAAGCAGCTCGTGGATTATCGAGCGCAAATGCAGCTTTTTGGTCGTCAGCAGCGGAAA
ACCTTTGCCCAAGTCAAAACGCATCTGATAACCGAATACGGAGCGCGTGCCCGTACCGGT
GCGGTCTGATTTGTCCGTACCGTTGTCGAGGACGTGGCGCATCAAGTCTAGATAGGCCTT
CATAATATTCTTTCATCAAGTTGAACGGCGCATATTGTAACATTTCCGGCCAACGCCCGA
GTCCGGACAAACGCGCAGGCCGCCCCGCCTGACGATAAAAACGCGAGTACGGTCAGACAG
GATTGTTGACAATTTTAGTCATTTTCCACAGTAAAACCCGGATGGAAAACAAAATTACCT
TGATTGGAATCAAAAAATCTAGTTTAATTACTTGAAATAAAATTCCAATAATATTTTTAT
TTGCGAAATTAATTTATGATTATTGGTTTATTATCGGCAATAAACATCAAACATTGAAAA
TATGGAAAAAATAATGTCAACAATTTGTGCCAAATCGGGCGTGGCATCAGAAAAAAATAG
GTTTATATTGCTACCTACAAATTTGTTTTCCCATTAGTACAATATCAACCAAAAGGAGTA
TCCGAATGACTGACCTGAACACCCTGTTTGCCAACCTCAAACAACGCAACCCCAATCAGG
AGCCGTTCCATCAGGCTGTTGAAGAAGTCTTCATGAGCCTCGATCCGTTTTTGGCAAAAA
ATCCGAAATACACCCAGCAAAGCCTGCTGGAACGCATCGTCGAACCCGAACGCGTCGTCA
TGTTCCGCGTAACCTGGCAAGACGACAAAGGTCAAGTTCAAGTCAACCGCGGCTACCGCA
TTCAAATGAATTCTGCCATCGGTCCTTACAAAGGCGGCTTGCGCTTCCACCCGACCGTCG
ATTTGGGCGTATTAAAATTCCTCGCTTTTGAACAAGTCTTCAAAAACGCACTGACTACCC
TGCCTATGGGCGGTGGCAAAGGCGGCTCCGACTTCGACCCCAAAGGCAAATCCGATGCCG
AAGTAATGCGCTTCTGCCAAGCCTTTATGACCGAACTCTACCGCCACATCGGCGCAGACA
CCGATGTTCCGGCCGGCGACATCGGCGTAGGTGGCCGCGAAATCGGCTACCTATTCGGAC
AATACAAAAAAATCCGCAATGAATTCACTTCCGTCCTGACCGGAAAAGGTTTGGAATGGG
GCGGCAGCCTCATCCGCCCCGAGGCGACCGGCTACGGCTGCGTCTATTTCGCACAAGCCA
TGCTGCAAACCCGCAACGATAGTTTTGAAGGCAAACGCGTACTGATTTCAGGCTCCGGCA
ACGTGGCGCAATACGCTGCCGAAAAAGCCATCCAACTGGGTGCGAAAGTACTGACCGTTT
CCGACTCCAACGGCTTCGTCCTCTTCCCCGACAGAGGTATGACCGAAGCGCAACTCGCCG
CCTTGATCGAATTGAAAGAAGTCCGCCGTGAACGCGTTGCCACTTATGCCAAAGAGCAAG
GTTTGCAATACTTTGAAAATCAAAAACCGTGGGGTGTTGCCGCCGAAATCGCCCTGCCCT
GCGCGACCCAGAACGAATTGGACGAAGAAGCCGCCAAAACCCTGTTGGCAAACGGCTGCT
ACGTTGTTGCCGAAGGTGCGAATATGCCGTCGACTTTGGGCGCGGTCGAGCAATTTATCA
AAGCCGGCATCCTCTACGCTCCGGGCAAAGCCTCCAACGCCGGCGGCGTGGCAACTTCGG
GCTTGGAAATGAGCCAAAACGCCATCCGCCTGTCTTGGACTCGTGAAGAAGTCGACCAAC
GCCTGTTCGGCATCATGCAAAGCATCCATGAATCCTGCCTGAAATACGGCAAAGTCGGCG
ACAAAGTAAACTATGTCAACGGTGCGAACATCGCCGGCTTCGTCAAAGTTGCCGATGCGA
TGCTAGCGCAAGGTTTCTAAGCAAACGCGACCAACACGCAAACAAAATGCCGTCTGAACC
GCAAATACTGTTCAGACGGCATTTCCTTATCCGCCCGTTCGAATCGGGTGATACTACCGA
TACATCCGAATATGCCAGACCGTCTGAACGGCATTCACACCGCCCAATCCTGCACGCGCT
TCAAATCGTTTTGCGCCAAAGTATCCGCGTGGCGGTTACGGCTCTGATATTCCCTGTCTT
TCAATATACTGCTCGCCACATAATTCAAATGTGCCTTTGCCGCCTCCGAAGCCTCGCCCG
GCCGACGGTTTAATATCGCCTCATACAATACACGGTGCTGCGCCATCAGTTTCGGACGCG
GATCCTCTTCCTGATTCAAATAGATAATGCTGCTGCGCGTCTGCCGGTAAAGCATTTTCA
ACAAACTGCCCGACAAATGGCTGAACAGCAGGTTGTGCGCCGCATCGGCAATCGTCTGAT
GAAAGCTTACATCGGCTTCGCTCTGATGTTCCAAATTGCCGCTTTCGCACGCCTCCTCAA
ACTTTTCAAGCCAAAACCCAATCCGCTTCAAATCCGCATCCGTGCGGCGTTCTGCCGCCA
AACCCGCCATACAGCCTTCTATATGGCAGCTGAAATCGAAGACATCCTGTTCCCAATTGG
AATGTTTGCCCAAAAGCTCCTGCCAACTTTGCAAAAAATCCTGCTGCGGCTTGACCGAAA
CATAATAACCGTCTCCCTGCCTTGCTTCCAAAACCTGACGGGCAACCAAAACATTCAATG
CCGACCTGACCGACGGGCGCGAAACGCCAAACTCTTCCGCCAAAACACGCTCCGGAGGAA
TCTTGCCCCCTTCCGCGTAAACCCCTTCCACGATACGGCCTTCCAATACCGACAATACCT
GATCGCTGATTTTCTGCGGCCTTATCAATTTCATAATCGCATTCTCCTTCTATCGGTTTT
CTGCCAAACTTTCTCCGAAATATAAATAAAATTGGACTGACCAACAAACATAAATTCTAA
TAATACAACACTCCCACCGTCAACCGCATTACAGGCCCAACATGGCAACCCCCTTCAGAA
CTACATTCAATTACATTTTTAAATAAAATACTATCTTGATTATTAAGGAATAAAATTAAT
ATTCTTTTAAAAATCATCATTTGTATTGAAAAATATATTGACTGGTATATTAAAGTTTCG
TAAAGTAGCGTCGTATTATCTTAATTGGTTTGACCAATTTTATTATTAATCATAAAAATA
TTTTCGGAGATGCTCAATTATGGAAACTTGGGTTCAAAACTACACGGCAATAGGAGGCAG
CCTGTATCTGACAGCAGCCGCAGCCCTCTTGCCCATCATTTTTTTCTTCACTGCCCTGAC
AGTCCTGAAACTCAAAGGCTATCAGGCAGGCCTTTACACGCTGCTGATTGCACTGGGTGT
CGCCATCCTCGGCTTCGGCATGCCGGCAAGCATGGCTGTTTCTTCCGCACTGTTTGGTTT
TGCCTACGGCTTATGGCCGATTGCATGGATTATCGTTACCGCCGTATTCCTATATAAAAT
TACCGTAAAAACAGGGCAGTTCGATATTATCCGCGCCTCCGTTATTTCAATTACAGAAGA
CCAACGCCTGCAAATGCTCTTGGTAGGTTTCTCTTTCGGAGCTTTCTTGGAAGGTGCGGC
AGGTTTCGGCGCACCGGTGGCGATTACCGCCTCTTTGCTGGTAGGCTTGGGCTTTAATCC
GCTCTACGCCGCCGGTTTGTGTTTGATTGCCAATACCGCGCCCGTGGCTTTCGGCGCGAT
GGGTATTCCCATCTTGGTTGCCGGTCAAGTGTCCAATCTCGACCCTTACCATATCGGTCA
GGTAGCAGGCCGCCAGCTTCCCATCCTGTCAGTTATCGTACCCTTCTGGCTGGTTGCCAT
GATGGACGGTATGCGCGGCATACGCCAAACTTGGCCTGCCGTTCTGGTTGCCGGCGTATC
CTTTGCCACAACCCAATTCATTACCGCCAACTTCATCGGCCCCGAGTTGCCTGACGTTAC
CTCCGCATTGGTCAGCCTGATTTGCCTATCTGCCTTCCTGAAAAAATGGCAGCCTAAAGA
AATCTTTACATTCAACGGCATGAAAAAACCGTCCGAACGCAAAGCGGGCGAATACACTGC
CGGACAAGTCATTAAAGCTTGGTCGCCTTTTGCCATCCTGACCGTTTTCGTCAGCGTGTG
GACGATTAAAGGCGTTAAAGAGGCTTTGGGCGTTGCCACCATCAAATTCGACTGGCCGAT
GCTGCACAACTTGGTACAAAAAGCCGCGCCCATCGTCAGCGAACCGACACCATACGCCGC
CGTATTCAAAATTGACTTCCTCGGCGCAGTCGGTACGGCAATCCTGTTTGCTTCCATCGT
TTCCGCCGCTTTACTGAAAATGAAACCTTCCGAAGCCGTCGGCACTTTCTTTGAAACGCT
TAAAGAACTGCGCCTGTCCATCCTGTCTATCGGTTTGGTACTCGGTTTTGCCTTTGTAGC
AAACTATTCGGGATTGTCATCCATACTGGCGCTAATCCTCGCAGCAACAGGAACCGTATT
CCCGTTCTTCTCACCGTTCCTCGGCTGGCTGGGCGTATTCCTGACAGGTTCGGATACTTC
TGCAAATGCCTTATTCAGCTCTTTGCAGGCAAGTACGGCGCACCAAATCGGCGTTACCCC
CGAGCTGACCGTTGCCGCCAATACAACCGGCGGCGTAACAGGCAAAATGATTTCCCCTCA
ATCCATCGCCATCGCCTGTGCGGCAGTAGGCTTGGAGGGCAAGGAATCCAACCTGTTCCG
CTTCACCGTGAAACACAGCCTGATTTTCTGTAGCTTTGTCGGCCTTCTGACCCTCCTGCA
GGCATATGTTTTGCCGTGGACACTGATTTTCTTTAACAAATAAAACATCCGTAAAAATGC
CGTCTGAAACAGGTCATGTTTCAGACGGCATTTCTTTTGTGCAGCCCATATCTTTCTTAT
TGATATATGTTAAAAAAAATATAATTCCCCTTTTAACATACAAACTAGTCCTATATACTA
CCTAAGTAGTATTAACGTAAAACCTTCTATATAGAGAAACTGATATGAAAACTACCCACT
TCCTACTCCTTCCCCTCGCAGCCGCGCTCAGCCAAGCATGGGCAGCCCCTGTTGCGGAAG
AAACCGCCGAGCTCTCCCCCGTTACCGTTACCGGGACACAGCAGCAAAAAGCCAATACAG
TCAAATTCAATCCTAAAGCCACCCTCCAGCCCCTACCGGCAGGGGATGGCGCAGACCTTT
TACAATCTGTCCCCAACATGAGCATCATCCGCAAAGGCGGCAGCTCGGGCGATCCATTGT
TCCGAGGTTTGGGCGGCTCGCGCCTTGCCATCAACGCAGACGACCAATTCGTTTACGGCG
GCTGTTCAAACCGCATGGACCCGCCCACTTCCTACATCCACCCCAGCACCTTTGACGAAG
TTGTCGTAACCAAAGGTCCGCAAACCGTTACCCAAGGGATGGGTTTGATCAGCGGTTCGG
TTCATTTCGTCCGTAAAGATCCGACCTTCCACGAACAACCCTACTCCTTCAACGGCAGCA
CCACATTAGGCAGCAGCGGCAGACGCGATGCCTCCTTTGAAGCCGGTGCAGGCGGCAAAT
ACGGTTATGCCCGCCTCAATGTCTCACATAACGAATCCGACGACTATAAAGACGGAGCAG
GCAACCGCGTACATTCCAACTTCAAACGCGACGGCCAAATGGTTCAGTTGGGCGTTACCC
CGACCGAAAACACCACCATCGCCGGTACATACGAACGCAGCCGCGGTAAAGCCGCCTACG
CCGACCGTATGATGGACGGCAGCAAATTCGACCGCGACGCGTGGAATGTCCGCATCAGCC
AACGCAATATCACACCTTGGTTGAGCGAAATCGAGGCACGCTACGGATCCAGCGAAATCG
ACCACGTGATGGACACCTACAGCCTGCGCCCCGTCGGTATGATGGGCAAGGCAGCCATTA
ACCCCAAACGCCGCACCGATACCGGCAATCTGAAAGCCACTTTCGATTGGGACAACGTCA
ACCTTCAAACCGGCATCGACTATATGCGCGACCGCCATACCGAACGCAACGGCAATGAAA
ACTACGCTTCGAGTCCTTTCAAGCCTACCCAAAGTTTTGACCAACTGGGCGGCTTTGCCG
AAGCGGCTTGGCAACGTACCGACAAGCAAAAACTGATTGCCGGTTTGCGGCACGACCAAG
TAACAGGCACATACGAAGACAAGGCCGACTCCGATCCCCTCAAAAAAACCAAATATCCTT
TGACTTCCGGCTTTTTCCGTTTCGAGCAAACAACAGGCAATACCAAATACTACGCAGGTT
TAGGCATCGCCCAACGTGCGCCCGACTACTGGGAACGCAAAAAATCCGAAAACCTCCGCA
AAGAAACCAACCGTCAACTTGATGCAGGGCTGATTTGGAACAGTGGAAATTGGCACGTCT
CCGCCTCTGTGTTTGCAGGTAAAGTTGACGACTTCATCATTGTTGAGACAAAACCGATGA
TGATGCATCATGCCGCTGGCAGCACGACGGCACATAGCCATATGGCACACCATCACGCAG
GACACGCCGGCAGCCATACTCCGGCGGCACCGGCAACAGGCGGACACCCCGGCAGCCATG
CTCCGACAGCTCCGGCGACAGGCGGACACTCCGGCCATCATCATGGTGCAGACTTAAGCG
CGCGCAATATCGATGCCATCCGTCTAGGCGGCGAACTTGAAGTGAAATGGCAGTTTGCCC
CGAACTGGAGCATCAGCAGCAACCTAGCCTATACCTACGGTAAAAACCGTACCGACGGCA
AACCGTTGGCACAAACACCTCCGCTCGAATGGAACAACACCCTTGCCTTCGACAACGGCA
AATTCAGCGCGGGCGCATTGTGGAAACTGGTTGCCAAACAAAACCGCTACGCCAAAGGAC
AGGGCAACATCATCGGTCAGGACATCGGCGCATCCGCGGGCTTTGGCGTACTTTCCGTCA
ATGCAGGTTGGAAATTCAACAAATACGCCACCCTGCAAGGCGGCGTGGACAACGTCTTTA
ACAAAACCTATGCCGAATTCGTCAGCAGAAGCGGAGGATTTGTCGATCCTGCCGCCGGTA
TCAAAACCACCCGCGTCAACGAACCCGGCCGCACCGCTTGGTTAAGGCTGCAAGCCAAGT
TCTAAACGCTTGCATTTTAAAAAGCCGTCTGAAACGAAGTCCGTTTCAGACGGCATTTAA
CTTGAAGCACAAACCCGACACTTAGAGTTACCCTTAGCAAATCACACCCAAATTACCCCG
TTTAATCAGATTTAAAAGCTTTTCCAGCTGTTGTTTCCCACAACACATACAAAACTTCAA
CGGAATATCGATATAAAATTCTTTATTTTTCATACCGCATACAAAACTTCCTTAACCGTA
CCGACTTCTAAACCACAAAAAACCGGCATATGAAACATATGCCGGTTAAACAGTCAGTTC
GGTCGGTTACCAGAAATATCCTAAGCCCGCACCCAAACTTACATCATGTTGGGAGTTGGC
TCCAAACGAGAACCTCATACCATACTTACCGTTATCAGACATAGTGGCATAACCCACTGC
AATCGCAGTCTGACCATTATGATTTCCAACAGCAGCGGTAGCCACAGACTGACCCGGATG
ATGAGGTTGCAACAGATTGGCCGTCGCTAAAGCTCCTGCTACCCCTGCATCAGCACGTTT
GCCCAATTTATCTACTTTATCTTGCAGACGGTCCACACGACTGCTGACAGCATAAAGTTG
TGAGCCATTGACTGCATCCGTACTAGTCGGCGTAACCATACCGGCAGCTACCCCTCCAAT
ACGAACTTCACCATTTGGACGATCGGCCGCTGGCTTACCTTTAAAAGTAACCATTGTACC
ATCAGGCTCTTCCGTACGGGTAAACGGCAAATCTACCGAGAGGCCATCTTTATCGACTAT
GATGCCGCCGTTATCTTTGACCTTCACTTTCACGCCATCGGAACCTACTTCGATACCGTT
ACCAGCTTTGACAGCCAGGCCGCTGTCGGTTTTCTCTAAACCTTTGCCGTCTGCAACTTT
CGCTGCAACTTTGTATGTCTTGCCATCTGTATCAAGCTCAACTTCCGTTGTATTGTCTTT
CGCTGCAACTTTTGTTTTTGCTTCATTAATCGCACTAACAACATTAGCTACCGTGGTGAG
TTTATTATCATCACCAGTTTTCGCTTTCGCATTGCCAGCGTCGTTTTCAATCGTACCCGT
TACCGCTGAGACTTTACCTGTCGCTGTATCTACCGCAATGGTCGTACCATCAGTATCTAC
AGAGACACCTGTTCCATCAACTTTGATACCGCCGTTGTTTTTCGCATTAACAGAGACACC
ATTCGCATCTACAGTAATACCACCGTCAGTTTTCGCATTAACAGAGACACCATTTGCATT
AACTGTAACCCCATCTCCAGCTTTTACTGACAACCCTGCAGCACCGCTCTCTAAACCCTT
ACCCGATTCAACTTTCGCTGAAACCGTATAGGTGTTAGTCGCTTCATTATGAGAAACGTC
AGCACCATTACCTGCGACAACTTTCACTTTCGCATCGTTAATCGCTTTAGCTACATTAGC
CACCGTGGTGAGTTTATTCCCATCACCATCTTTCGCTTGCGCTTTGCCCGCGTTGTTTTC
AATCTCACCCGTTACCGCTGACACGTTGCCCGTATCATCCAGTTTAATCGTTGTACCATC
GGTATTTACAGAGACACCATCTGTACCGACAGTAAGACCACCCTTGTCTTTCGTATGAAC
AGATATACCATCAGCACCTACAGTAATACCACCGTCAGTCTTCGCATTAACAGACACACC
ATCAGCACCTACAGTAATACCAGAACCCTGTTTTACCGCTAAACCATCAGTGGTTTTATC
AAGACCTTTGCCGTCTGCAACTTTCGCTGCAACTTTGTATGTCTTACCATCTGTATCAAG
CTTAACTTCCGTTGTACTGTCTGCGTTCGTTACGACTGTCTTCGCCGCATTAATCGCACT
AACAACATTAGCTACAGTGGTGAGTTTAGCCTCATCACCCGTTTTCGCTTTCGCTTTGCC
AGCTTCATTTTCAATCGTACCCGTTACCGCTGATACCTTGCCATCTGCAACATTGATAGT
CTTTCCATCAGTTACTACCGATACACCATCAGCATCTACAGTAATACCACCGTTGGTTTT
AGATTTAATCGCTAAACCATCAGCAGTCTTTTCTAAACCTTTATCAGATGCTACTTTTGC
TGCCACCTTACCATCTGTGCCAACTTCTATTGTCGTACCATCAGTATCTACAGAGATACC
ATCTCCATTAACTTTGATACCGCCGTTGTTTTTCGCATTAACAGAGACACCATTCGCATC
TACAGTAATACCACCGTCAGTTTTCGCATTAACAGAGACACCATTTGCATTAACTGTAAC
CCCATCTCCAGCTTTTACTGACAACCCTGCAGCACCGCTCTCTAAACCCTTACCCGATTC
AACTTTCGCTGAAACCGTATAGGTGTTAGTCGCTTTATTGTGAGAAACGTCAGCACCATT
ACCCGCTTCAACTTTCACTTTCGCCGCATTAATCGCTGTTGCTACACTGCTTACTGTCGC
AAGTTTATTACCATCTCCATTCGCAGCAATGGTATCACCTGTTTTGTCATCTTTACTAAA
CGTACCCGTTACCGCGGAGACTTTGCCATTTGCGACATTAATCGTTGTGTTATCTGTATC
TACAGAGACACCACTTCCATCTACAGTAATACCACCGCCAGTTTTCGCATTAACAGACAC
ACCATCAGCACCTACAGTAATACCAGAACCCTGTTTTACCGCTAAACCATCAGTGGTTTT
ATCAAGACCTTTGCCGTCTGCAACTTTCGCTGCAACTTTGTATGTCTTGCCATCTGTATC
AAGCTCAACTTCCGTTGTATTGTCTTTCGCGGCAACTTTTGTTTTTGCTTCATTAATCGC
ACTAACAACATTAGCTACCGTGGTGAGTTTAGCCTCATCACCCGTTTTCGCTTTCGCTTT
GCCAGCTTCATTGCTAATCTCACCCGTTACCGCTTTCACATTGCCTGTCGCTGTATCTAC
CGCGATGGTTGTACCATCCGTATTCACAGAGACACCATCTGTACCGACAGTAAGACCACC
TTTGTCTTTCGCTTTAACGGAGACACCACTTGCATCTACAGTAATACCATTTCCATTTTG
TACCGATACGCCATCAGCACCTACAGTAATACCACCGTTGGCTTTCGTATTTACAGAGAT
ACCCTCTCCATCCACTTTGATACCACCATTGGCTTTAGATTTAATCGCTAAACCATCAGC
AGTCTTTTCTAAACCTTTATCAGATGCTACTTTTGCTGTCACCTTACCATCTGTGCCAAC
TTCTATTGTCGTACCATCAGTATCTACAGAGATACCATCTCCATTAACAGTCAAACCACC
TTTGTCTTTCGCTTTAACAGAGACACCATTTGCATCAACTTTGATACCACCATCAGTGTT
CGCATTAACAGAAACACCCTCAGTACCTACAGTAATACCACCGTTAGCTTTGGATTTAAC
AGAGACACCTTTATCATCAACTGTAACACCTTCTCCAGCTTTTACCGACAACCCTGCAGC
ACCGCTCTCTAAACCCTTACCCGACTCAACTTTCGCTGAAACCGTATAGGTGTTAGTCGC
TTTATCGTGAGAAACGTTAGCACCATTACCTGCGGCAACTTTCACTTTCGCTGCATTAAT
CGCGTCCGCTACTTCACCTGCTTTCGCTAACTTGTCTTTATCTGCATCTTCAACACTTGC
TTCATTCCCTGCCTTAATCGTACCCGTTACCGCTGAGACTTTACCTGTCGCTGCATCTAC
CGCAATGGTTGTGTTATCTGTTGTTACAGAGACACCATTTGCATCTACAGTAAGACCACC
GTTGGCTTTCGTATTTACAGAGATACCCTCTCCATCCACTTTGATACCACCGTTGGTTTT
AGATTTAATCGCTAAACCATCAGTAGTCTTTTCTAAACCTTTATCAGATGCTACTTTTGC
TGCCACCTTACCATCTGTGCCAACTTCTATTGTCGTACCATCAGCATCTACAGATACACC
ATCTGCATCTACAGTAATACCACCGTTGGTTTTAGATTTAACAGAGACACCTTTATTATC
AACTGTAACTCCATCTCCAGCTTTTACTGACAACCCTGCAGCACCGCTCTCTAAACCTTT
ATCAGATGCTACTTTCGCTGAAACCGTATAGGTGTTAGTCGCTTCATTATGAGAAACGTC
AGCACCATTACCAGCAACTACTTTAGTTTTCGCCGCATTAATCGCTGATGCTACATTACT
TACCGTCGCAAGTTTATTTCCATCACCAGTCTTAGCTTCTGTAGCACCTGTCGTTGTATT
GGTCGTAAAACCACCCGTTACCGCGGAGACTTTACCTGTCGCTGTATCTACTGCAATGGT
TGTACCATCGGTATTTACAGATACACCTTCTCCATCGACAGTAAGACCACCTTTGTCTTT
CGTATTTACAGAGATACCATCAGCACCTACGGTAATACCACCGTCAGTGTTCGCTTTAAC
AGAAACCTTATTACCCTTAGAAACTGAAATTCCATCTCCTGCAGTAACAGGGGTGCTACC
ACCCGCAGCTGTACCGCCTTGTGGTTGTTCAGCCTTAATAGTAACTACGTGTTTACCAGT
AGCAGAATCAGTTGTGGTAGTTACGGTAACACCGTCACCTTTAAATTCTACTTCTTCGCC
ACTTTTTACGATTGAAGCTGTACTGCCACTGCCATTTGCAGAAACTTTCCAACCCAATTC
ATTTAACGCGGTCGATAAATCTCCTGCATTAACAAGTTTTTTCTTGTTCGCATCGTCAGG
GGCGGTTACTTTGCCGTTAGTAACAGTAAGTTCAACAGTGTCGGCAGCGACTTTGTTACC
CTCATCAATTTTTAACCCATCACCAGTATTTACGCTAAATTTAGCTGAACGTCCAGTTTG
ATCAATCTTAACACCCTTACCCTCAACTAAATAAAGGTAGCTGGTTTCATTCTTTGGTGG
TTCTCCATCATGATCTGTATTCGGTTCCACGGTAATAACAGTACTTTTCTTATCATCATC
GGAGGTATTCTCATCATTAATTTCCACACCTTTTTTAATTTCTTTTCGCTTCCCGTCTTT
ATCAACAACAACAAGACCGAAACCCAATCCACTTAATTCATCGCCATCTGAACCTGGACC
CGGAATATCATCCTTTCTAGGTGTTTCATACCCACCTGCAGGATTATCAGAGTCTACCCC
AAACCCTGATGCCGACTTACTCGCCTCCGCGAAGGGAGAAAGCATACCAGCAACAAGGCA
ACTGCAACGGCGGTTGCAGAAGCACGTTTTTTGTGTGATTTAGTCAGTTCAGATACAGCT
ACCCATGCACCCAGCGCATGATTAAATACTACTTTATAAACTCGGTTCATAATTATTCTA
CTTAACTATAAAATTTTGAATTTTGTAACTATAACACGATTAGCAAGAAACAAAAATATG
CCCATTAATTTAACCTATCATACCATTTACCCAAGCCGTGGATAAAAGCCTTATAAAAAA
ATGCCGTCTGAAACAGAGTCCGTTTCAGACGGCATTTTTTGTAAGGTGCAACAATCCGAC
AGCACGCTAGCATTTCCTTTTGCCCCTCCTATAATGGGTTATAGTGGATTAACAAAAACC
AGTACGGCGTTGTCTCGCCTTAGCTCAAAGAGAACGATTCTCTAAGGTGCTGAAGCACCA
AGTGAATCGGTTCCGTACTATTTGTACTGTCTGCGGCTTCGTCGCCTTGTCCTGATTTTT
GTTAATCCACTAAAATATAAATACTTATAACTAGATAACTAGATATATTTTGACAACAGT
CAAACTAATCCTAAATAATATTTACACTAACTAGTATAATTACAACATTTTGCTAAAATC
CCGCCGCTAAACCACTAAAAGGAAAAATCATGCGTACCCCACACCCTTCACGCACTGCGC
TTGCCGTATCATCCGCACTCATGCTGTTATGCGCCGCGCACGCCCCCGCCGCAGATATTG
CCGCCCTTCCGGAAATACACGTCAAAGAACTGGGAAAACAAACGGCTTCCAACTACACCA
TCCCCGCCTCATCTGCAGCCACAGGCATCAAGCTGACCCAGCGTGAAACACCGCAATCCC
TGTCTGTCATAACGGCAAAACAAATCGAAGACCAAGGCTTGGACAGCCTGCAGGACGTAT
TGAAACAAACACCGGGCGTGTTCCACAGCAAAATGGGCAACAACGTATCCGGCCATAGCC
AATTTATTTCGCGCAGTCAGGCGATTGACAGCATTTCCGTAGATGGCGCGCCCAAATTCC
TTTACGACTACAAAGCCATCCGCCGCGGCACCAACAATCTGGACAGCGAATTGTATGACC
AAGTCGTCGTCGTGCGCGGCGCAAGCGGTTTGTCCAACGGCGGCATGGGCGAGCCGGGCG
GCACGGTTGCTTTGGAGCGCAAAAAACCGACTGCCAAGCCTGCCGTCAGCGTCGAAGCCG
GAGTCGGTTCGTGGAAGCACTACCGCTTCGTCCTTGATGCCAATCAGCCTTTGAATGCAG
ACAATACCTTGCGCAGCCGCACTATTTTGGTCAGCGACCACGGCGGCGATTACCTGCCGA
ACACTTCGCGCCACAATCATACGTTCTACGGCATTCTCTCCTACGACATTGCCCCTCAGA
CCCAATGGAATATCGGTACGGAAATACACCGTTTCCGCAATAAGGGTAGCTCGCGTTTCA
GCTATCTGACGGCAGCAGGCAATAAGAAAGATGGTTTCATACCGTTTGAGGCTTCGCCGC
GCAGCAATTCCTCGGCAAAATGGGCTTACGGCAAAGACACCAGTGCCGAAGTGTTCACTT
CCCTCAGCCATGAATTTGACAACGGCTGGAAACTGACAGGCAATTACAGCTATCTGGCAG
GTAAAAGCGACATCGTTTCAGGCATTGCCGGTACATACAAAATCAATACCGACTACTCCG
CGCTTTTCACTTCAGACCGCGACCACAGCAAATACCGCGACCAGAATTTTTCCCTGACCT
TGGACGGCGACTATCCGGCATTGGGCCGCTCGCATGAATTTAATGCAGGCATCAGCTATC
AGGACAACAAAGAAAACCTGTCTTTCTATGAAGAAGGCGAGTCGAAAATTCCTGATTTGC
GCCTCTTTAACGGCAACATTGCCAAACCCGATATGCCGTATTCGCGCGATGGTTTTACCG
ATATGAAAAACCTGTCGGTTTACGGCTCGACCCGTTTCAAACTGACCGACAAGCTGGCAT
TGATAGGCGGCGGACGTTTTGTAGATTGGCGGTACCGTTACAGCACTGACCGTAACAAAT
TCGCTTACAGCAGCCACAAACAAAACGTTTTCATTCCTTATTTGGGTGTAACTTATGATC
TAGACGACAACCTGACTGCCTATGCGTCCTACACCACCATCTTCCGCCCACAAGTGCGCA
ACCTGACCAAAGACGGCAAACCGCTCGAACCGCAACGCGGCAAAACCTACGAGACTGGTT
TGAAAGCCTCGTGGTTTGAAGGCCGTCTGAATGCTTCCGCGTCTGTGTTTATGAACAAAC
GCGACCATTTGGGCGTGGTTGAAGGCGAATTCGCGAATGGCGATGAATACTACCGTGCAG
TCAACAACACCACGACAAAAGGCGTGGAACTCTCTGTCGGCGGCCGCCTAAGTGATAAAT
GGCTGCTGAATGCGTCTTATGCACGTTCCAAAATCAAAAACAGCGAAGGAGTTCAACTGC
ATCCGTCTTATCCGGTTCATTTGTTCAAACTCTTTACCGCGTATGACCTAACCGACCGTT
TGAACCTGGGCGCAAACGTCAACTGGCAAAGCCGCAGCCACACGCTGGACGAATACCCGG
CAAATATCAACCCTGCCGCCGCAGCCGCATTGACCCAACGCCCCTACGCCACGCTGGATT
TGACCGCGCATTACAAAATCGGCAAATCCACCCGCATCGGTTTGGACTTTGAGAACGTGT
TCAACAAACGCTACCGCACCATGCCCGACATCCATGTTTACGGCACGCCGCGCAGCCTGA
CCGCAACCGTCAAACATACCTTCTAAACGGATACGGCCTGCCGTCTTGAAAGGCAGGCCG
GCACCGGAAACCGTTTTAAAGAAAGAAATGCCGTCTGAAACCTTATCGTTTCAGACGGCA
TTTGGTTGCCCGGGCGGTTATTTGTCGGTTTGGGTATCCCGTTTCAATCCGCCGCCGAGC
GCCTTGTACAAATCGGCAAGGTTTTCGGCGCGGGTCAGTTGTGCCGACAAAGCCGCACCC
TCCGCCGCATAGCTGCTGCGTTCCGCATCGAGCAAATCGAGCGCGCCGGATACGCCGTGT
TTGTAACGCAGGCCGACCAAGCGCAACGCTTCTTTAGAGGCGCGGCTTTGTTTGCTTAAA
GCGTCATAGGCTTTATCCAGCTGCTCGCGCGCCGCCAATGCGTTTGCCACGTCTTGAAAG
GCGGATTGGACGGCGGCTTCATAGGCAACGATTTGTGCCTGTTGGCGCAGCTTGGCTGCA
TCAAGGTTGGCTTTGTTCGTACCCCAGGTAAAAATTGGCAGGGTAATAGACGGCGCAAAC
GACCAAACGCCGGTGCCGCTTTTGAACAGCCCGCCCAATTCGGCAGAACCCGTACCGACG
CTTCCAGTCAGGCGGATGGATGGGAAAAAGGCGGCGCGTGCCGCACCGATATTGGCGTTT
GCCTGTTTGAGCGCGTGTTCGGCGGCACGGATGTCGGGACGGTCGAGCAATACTTCGGAA
CTCAAACCGGCCGGCAGTTTTTCAACAAAAAACTGCTTGTCCAGCGGCAAACCGGCGGGC
AGGTCTTCGGGTATCGGTNGGTTAATCAGGGTTGCCAAGGCATTGCGCGCCTGCTCGCGG
CTGCGCGCGGCATGGGCATAATCGGCTTTGGCGGATTCGATTAGGGCTTCCTGCTGACGT
AGGGCGACGGCAGAAATCACACCTGCCTTGTAACGCAATTCGGACAGCTTGTAGGTTGCT
TCACGCGTTTTCAAAACACGCTGCGCCAAAGACATCGCTTCTTCGGCATAACGCTCGTTA
AAATAGGCTTTGGCAACGGTGGCAATCAGGCTCAAATGTGCCGCATCGCGGTTGGCGACA
CTTGCAAAATAGCCTTGCAGTGCCGCCTCGCTGCTGCTGCGAACGCGTCCGAACAGGTCG
AGTTCGTAAGATGCCGCACCCAGTCCGACATTGTAGCTGCTGCTGACATTGCCGCCGCTC
AAGCTGCCTTGGCGCGAGCCGTTCGCATTGGCGGCAAGCGTGGGCAGAAGGTTGTTGCGT
TCAATCATGTATTGTTTGCGGTAGATTTCGCTGTTCAATACGGCGGTACGCAAACTGGTA
TTGCGCTCGAGTGCAATGTCGATCAGCTTTTGCAGGCGCGGGTCGGCAAAATAGTCGTGC
CAACCCAAATCGACCGCACGGATGCCGCTGTCGACAGTATCGTTTTTAAACGTTTCCGCA
ACTTCGACTTTGGGCTGCTCGTATTGGGGAATCATGGTGCAGGCAGACAATGCAAAGGCT
GCTGCAACAGAAGTCAAGGTAGTTTTCAATGTAGTATCCATAAAAAAGTCCTGATGCCGT
CTGAAAACCTGTGGGCGTTCAGACGGCATGGTTGCTTAATGTTGGCTGTCGTCCGAACCG
GTGATGCCCGCTTCGGCGGCGTGTTTTACTGCCATTTCGTGTTCGTGTGCGGTTTCTTTG
AAGAATTTGCGCACCACCACATAGAAAAGCGGAACAAGGAACACGGATAAAAGCGTGCCG
ATGAGCATCCCCCAGAATACGGTTGTACCGATGGCGCGCTGGCTGGCAGAACTCGCACCG
CCGGCAATATACAGGGGAACCACGCCCAAAATAAAGGCAAACGAGGTCATGATAATCGGA
CGGAAACGCAGGCGGGCTGCCTCCAAAGCGGCTTCGACCGCGCTTTTCCCTTGCGCTTGA
AGGTCTTTGGCAAATTCGATAATCAAAATCGCGTTTTTCGCACTCAAACCCATCACGGTA
ACGAAACCGACTTGAAAGTAGATGTCGTTGGCAAATGCAGGAATACCGCCCAACATCAGC
TCGGTCAGGTTACGCCCGGTTACACCTGCCGCCGCCCCTGCCAAGCCTAAAGGCATTACA
AGCAGAACGGCCAGCGGAATAGACCAGCTTTCATAAAGTGCGGCAAGCACCAAGAAGACT
GCAACGGCGGCAAGCGCGTAAAGGGCAATAGTTTGCGAACCGCCTTTTGCCTCTTCGCGC
GACTGTCCGCCCCACTCCAGGCTGTAACCGCCGCCCAATTCGTCAACCATTTTTTGAACC
GCCTCCATGGCCTGACCGGTGGAAACACCTGTTGCGGGCGAACCGGACAGTTCCATAGCG
GGATAACCGTTGAAACGGACGCTCTGTTCCGTACCCATCTGCCACGAAACGGTGGCAATC
GAAGAAAGCGGAACGGCAATGCCCGAGCTATTCGGCACAGTCAGATTCAAGATGTCGGCA
GGCTGCATACGTGCCGAAGCATCCGCCTGAACCATCACGCGCTGCAAACGGCCTTGGTTC
GGGAAGTCGTTGACGTAAGACGAACCCAGCGCATTTGCCAGTGCGGTACGGATGCTGGCA
AAAGAAATACCTTGTGCCGAAGCCGCCGAACGGTTAATGTCGATTTTCAACTGCGGCGCG
TCTTCCAAACCGCCGGCACGGACGGTGCTGGGATTAAACAAACCGCTGGTACGCATTTTC
TGAATCAACTCGTTGCGTTTGGCCAGCAATGCGGCATGACCGGTATTGTTGCGGTCTTGC
AGGTTGATGCTCAAACCGGAACCGTTGCCCAACTCCATAATCGGAGGCGGAACGATGGCG
ATGCCGAAACCGTCTTTAAGCGTCCCCATCATCATGCCTGTCAGCTTGCCGGCAATCGCA
ACGGCATCGCTGCCGGGGGCGGTACGTTCGTTCCAGTCTTTGAGCATGGCAAAACCCATC
GCCATGTTCTGACCGTTACCCGAGAAGCTGAAGCCGGAAACGGTAATGATGTTTTCAATT
TCGGGAATGCTTTTTGCCAACTGCGTTACTTGCGCCAGCGTCGCATCGGTACGCTCTTTG
GTCGCACCCGCAGGCAGTTGCACGCTGACCATGACGAAGCCTTGGTCTTCGGTCGGCAGG
AAAGAAGTCGGCAGGCGCATAAACAGGAATACGCCGACAACCGCCAAACCAACGTAAACA
ACCATCATGCGCAAAGTCTTGCGCAATACTTTGGCAACCCAGCCTTCGTAGCCGTGTGTC
CAGTTGTCGAATTTTTTGTTAAACCAACCGAAGAAACCTTTTTTCTCTTCGTGATGCCCT
TTCGGGATTACCTTCAACATTGTGGCACACAAAGCAGGGGTAAGGGTCAGCGCAAGGAAG
GCGGAGAAGGCTATCGATGCCGCCATAGTCAGTGCAAACTGTTTATAGATATTGCCCGTC
GCCCCGCTGAACATAGCCAGTGGAACGAATACAGACATCAAAACAGCAGTAATACCGATT
ACCGCACCGGAAATCTGACCCATTGCTTTTTTGGTTGCAGCCTTAGGCGGCAGACCTTCA
CCCGCCATAATGCGCTCAACGTTTTCAACCACCACAATCGCGTCATCGACCACGATACCG
ATGACCAAAACCATCGCAAACATGGTCAGTACGTTAATCGACATGCCCATATAAGAGATG
AAGGCGAAACCGCCCAATAGGGAAATCGGTACGACGATAGTCGGAATCAGCGTATAACGG
ATGTTTTGCAGGAAGAGATACATTACGACAAAAACCAGCACCATCGCCTCTAACAAGGTA
TGGATGACTTTTTCAATCGAAATTTCGACGAATTTGGAAGTATCGTAAGGGGTTTTCCAG
CTCATACCCTGAGGAAAGTATTTTTCCAACATCGCCATGCGTTCTTTAACCGCCTTTGCC
GTCGCCATCGCATTACCGCTATTGGACAGCATCACCGCCATACCGGTGGTATTTACCCCG
TTCAGACGGGTTGAGGAAGAATAGTCTTCCATACCCAATCCGACTTTCGCCACATCCTTC
AGGTAAACATTAGAACCATCAGTATTGGCGCGGAGGATGACGTTGCCGAATTCTTCGGCC
GTACTCAACTGCCCTTGCGCCGTTACGGTAGCCGTAACAGTCTGCCCCTGAACAGCGGGA
AGCGAACCGATGGAACCTGCGGAAATCTGGATATTCTGAGCCGACAGCGCACTGCCGACA
TCGGCAAACGACAAATTATAGTTCTGCAGTTTCTTAGGATCGACCCAAATCCGCATGGCG
CGTTGCGCGCCGAACAACTGAACCTTGCCCACCCCGTCGATACGTTGCAGTTCGGGCACA
ATATTGCGCTGCGCGTAGTCGTTCATCTCCTCGGTTGACTGTACGTCTGACGACAGCATC
ACAATCATCAAGAAATTGGAACGCGCTTTGGATACGGTAACGCCGTACTGTTGAACGGTT
GCCGGCAACATACTCAATACTTCGGAAAGCTTGTTTTGCACCTCCACCTGAGCCAAATCT
TCATTGGTTTCAGGCGTAAAGGTCAGGCTCACGCTGCCGCTGCCGCTCGAATCGGCAGAA
GTGGACATATAATCCAAACCTTCCACGCCGTTCATATTCCGCTCGATAACGGAAAGTACG
CTGTCTTCCATCACTTGTGCGGATGCACCCGGATAAGTAGCCCTCAGGGTAATATTCGGA
GCGGCAACAGACGGATATTGCGAAACAGGCAGGCTTTTAATGCCGAAAATACCCGCCGCA
ATAATGAAAATCGAAATAACCCACGCAAAAATGGGGCGGTCGATAAAAAATTTAGCCATC
AATGCCTTCCTTATTTCGCTTCAGAAGCAGGTTTGGCTTCAGATGCCGTCTGAACGCCGG
CTTGAGGCGCAGAGGCTTGGTTTTCAGACGGCATCCATTCTTTAGGCGTTACTTTTTTCG
CACCCGTCATGCCGGCGATACTGATTCCTTCCACAACCACCTTGTCCCCGTCCTTCAGAC
CTGACGTAACAATCCAATTCGCCCCCTGCTGTTGTGCAACCGTTACCTCGCGGGGTTCCA
TACCGCCTTGGGCGTTCACAATTATCACGGTATCTTTCGTACCGCGCGTTACCGCCTGCT
GCGGAACGATGAATGCATTATCCACCGCCACTTGATCCATCAGCACGCGCACATACAGGC
CGGGCATCAGGATATTCTGATCGTTCGGTACGGCGGCGCGCAGGGTAATCTGACCGGTCG
ATTCGTTGACGGTCGGATCAGCAAACAGCAGGCGGCCTTTTTCAGGGTAAACCGTACCGT
CGTCAAATTTGATGCCGACCGCTACCGCACCGTCTGCCGCCAGCAGCTTGCCTTCGGCTA
TCTGCCGGCGCAGTTTCATTACTTCGGATGCAGACTGGGTAACGTTCACATACATCGGAT
TAGTTTGGCGGATGGTCGCCAGTACGGTCGCATCGCCGGCGTTCAGCAACGTACCTTCGG
AAACTTTGGACTGGCCGATAAAGCCCGAAATCGGTGCGGTAATGCGCGAACGGTTTAGAC
TGATGCCGGCGGATTTGATTGCCGCCTGTGCCGCTTTGACGCCTGCCTCGGCAGAACGTT
TCGCCGTTACCGCCGCATCGTACTCTTGTTTACTGATGGCATCGGCGGAAACCAGCGGTT
TGTAACGCGCCAAGTCGGCATTGGCTTTAGCGAGGGTCGCCTGCGCGCTGGCTAATTGGG
CGCGCGCGCTTTCCAGACCTGCTTCATAAGTGGAACTGTCGATCTGATACAGCGGCTGTC
CGGCACGGACATAACTGCCTTCTTGGAACAGGCGTTTTTGGATGATGCCGCCAACTTGGG
CGCGGACATCGGCGGTACGCAGCGATTCCAAACGTCCCGGCAGCTCGACGGTCAATGCGA
CGGTTTGCGGATGGACGGTTACGACACCGACGACGGGCGCAGGGGCTTCCCGACCCGCAG
GCTGCCCACCCTGCGCCGCTTCATCCGCTTTGCCGCAGGATGACAGTGCCAACGCGACAG
AGGCCGCCAACGCGGCGGCACGCATCGCCTTAGAAGCATAAAAAGCCATTATCTATCCTA
TCTGTATGATTTTATTAAAGGATTTTAGATTTAACAGAAATTCCCGTTTCAAAATACAAA
ACCGCCTGCTTCGGCATCCCTGTATTCAAACGGGTTGCAAAGCAGGTGGGTTCGGCACTT
CGGCACTGGGAAACTGTCTCAATTTCAGGGGCGTTATTATACATACACGATTGCACGGAT
ACAAAGTCTTTTTTTTATAATCCCAACCGTCAAACCGCGACGGAACGAAAACGCCATTAT
GAGAAAAACCAAAACCGAAGCCTTGAAAACCAAAGAACACCTGATGCTTGCCGCCTTGGA
AACCTTTTACCGCAAAGGGATTGCGCGCACCTCGCTCAACGAAATCGCCCAAGCCGCCGG
CGTAACGCGCGGCGCGCTCTATTGGCATTTCAAAAATAAGGAAGACTTGTTCGACGCGCT
GTTCCAACGTATCTGCGACGACATCGAAAACTGCATCGCGCAAGATGCCGCAAATGCCGA
AGGAGGATCTTGGACGGTATTCCGCCACACGCTGCTGCACTTTTTCGAGCGGCTGCAAAG
CAACGACATCCACTACAAATTCCACAACATCCTGTTTTTAAAATGCGAACACACGGAGCA
AAACGCCGCCGTTATCGCCATTGCCCGCAAGCATCAGGCAATCTGGCGCGAGAAAATTAC
CGCCGTTTTGACCGAAGCGGTGGAAAATCAGGATTTGGCAGACGATTTGGACAAAGAAAC
GGCGGTCATCTTCATCAAGTCGACCTTGGACGGGCTGATTTGGCGTTGGTTCTCTTCCGG
CGAAAGTTTCGATTTGGGCAAAACCGCCCCGCGCATCATCGGGATAATGATGGACAACTT
GGAAAACCATCCCTGCCTGCGCCGGAAATAATCAAGCCTTGGTAAAAATGCCGTCTGAAA
CCCTTTTTGCTGTTTTCAGACGGCATTTGTCTTTCTATCCTGTTATGCTTTTTCTATGCT
GCTCCGGCCTCTTCCTTTTTTTCCGCTGCGGCAAGCGTGTCGGCAAGCAGGCGGACGAGG
TTTTCAAACAGGGGCTGTTCGAGCGGGTTTTGGCTTGCGTTGCCGAACACGAGGGCGACT
TCGGTGTAGTCTTTCTGCCCTTTGCTGACTTTGTTGCCGTGGTAGGCGGTTTGGGCTTTT
TTCAGGGCGGCTTCCCAATCTTGTTTTTGGGCAAACGCTTCGGCGGCGGCAAGCGAGGTT
TTGGCAAAAAACGGCAGCGGGCGGTTTTGCCCGATATTGAAAAACGCCATCCATTCCAAC
AATAGCTGCAATGCCCTGTCTTGCGCGATTTCCGCCAATATTTCGGTTTCTCCGGATTGG
ACGATAAAGGTTTGCCGCGTTTCGGCTTCAGACGGCATAACGGCGCAAAATATCAGGTGT
TCCAACAAAAAAGCCACACGTTGCGGCGCATTGGGTTTGCCGTAGGCGTAAAACACCTGA
CCGCAGCGGTACAGATTGCCCAAGCTGCCTTTCAGGATTTGCCCGTCCGACGGTATGGCG
TATGAAAGCGGTGGCAGTTTGGGGCTGTTTAAAACCGCCGTGTCGATTTGTTTGGCAGCG
GTTTGGAAGTCCTGCTGCCAAAGTCTGCCCAACTCTCCCGACGGCAGCAGGCTTTCTGCC
CCGATACGGGCGGCGGTTTGGGCAAAATCCCGTCCTTCGCGCCGTGCTTCGATGTAGGTT
TCGGCGATTTGCTCCGCGCGTTGCGGCTCGAAGGGTTCGGCAGGCTCCCAGGCTTCGCCG
ATATGGGGTTCGCTCCACGCAAGCTGCTGCTGAAGCCATACTTTGACGGGGTTGCGCCAG
AAGCGGATAAATTCGTCCTGTCCGATTTCGGCAACGGGTTCGGCGTTTTCTACGGGTTGG
TCGAAAAAGGGTTGTGGCGGTTCGGGCGTTTGTCCGAGCGCGGCGGCGTAGTCGGTACGC
GTGCCGAATATGCCGTCTGAACGTCCGCCTTCTTGGAAATATCGGCGCGAGAAGGCTTGC
AGCGGATGCTGTTCTATCCAATTTTGTGCAAGTTGGCGGCTGCCGATGCCCGCCATAGCG
GCAACGGTATCGATGAGTTCGCCCAACAGCGAAGACGGGGCAAGCTCTTCGTCTTTGCGG
ATATCGCGCCCGATGTAGGACAAATACAGGATTTCACGCGCGCTGATGAGAGCTTCAAGG
AACAGGTAGCGGTCGTCATCGCGACGGGCTCGGTCGCCTTTGGCGGGATGTTTGGCAATC
AGGTCGAATACGGCGGCTTTGGTATTGCGGGGAAAATCTCCGTCGTTCAAACCCAACAGG
CAGATGACTTTGAACGGCAGGCTGCGCATCGGCACCATACTGCAAAAGGTGATGCCGCCG
CGTAAAAAGCCTGCCTCGCTTTCGCTGTCGAGGAAACGTCGGATATGGCGGATGACGGTT
TGTTGTGGCAACTGTCCGACGAACCCAGCCAGAGCACTCTCTTCCTGCCATTTGACCCAT
TCGTTTTCGAGATTTTGGACTGCCTTTTGGTCATCGGCTTCGGCTTGGAACAATATTTCA
AGCAAATCCCGGCAACGCGCCACCCATTCGCCGACCGTCGCAGGTTGCCGCCATATCCGT
ACAATATCCGACAGGGTTTCGAGGAAGGCGGCAAAACGTCCGAACATGGCGGTTTGATTC
ACGTCGGCATACCACGCGCTGACATCCTGCCACATCGGATTGCCGCCTTCGGGCAGCATC
CAGCCCAATATCATGCGTTCTACCGCCTGCTTCCAGGTGAACAGCTGATCCGTGCCGCCG
CGCATTTCTCCGTCCAAACCCCAGTGAACGTTCAAATCGGCAACCATATCGTGCAAAAGC
GGTAAATCGTCCTCAGTCAGTCCGAAACGGCGCAACACGGGCGCGGTTTCTAAAAGCACA
AGCACTTTATCGACTTCAAATCGGCTTTCCAACAAGTCGAACAGGCATGACAAAGCATGA
AACAGCGGTTGGCGGCGGCTGATTTTCACGTCTGACACGGAATACGGCAATGCCTGCGCG
CCGGGCTGCGCCTGTCCGAACACGGCCTCGATAAAAGGCGTATAGGATTCGATATTCGGG
GTTAATACGGCGATATCATGCGGCTGCCAATCGGGATGTTCATGCAGAATTTTCAACAGC
TTGTCTTTGAGTATCTGCAATTCGCGCAAAGGGCTGTGTGCGGAGACGATGCGTATCGAG
CCGTCGCCCGTGTTGACGCTTCCCGCCATTTCAGACGGCATTTTCAGGTTTTGAATATCG
GTTTGCAGGGCGTGCAAAAGCGTATCGCGCCCGCCTTCTTCAAATACCGGCGTTTCTCCT
TCTATTTCCATTTCGTTCAAAAAGTCGAAAAAGTCCCGCCCCTGCTTGCCCAATGAGGCG
AGCAGCGGATGCCCTGCCTGAGTTAAATCGGGATCGCCGCCGCCTTTGAGGATTTGCGCC
GCTTCGATGACGTTGCCCCAATGCATCCCGCTCGGATTGAGTGCGAACACGAACACGTCG
CAATGTTCGGACAGCTTGTGCAAAAGTTGCAAATACATCGGTGCCATCGTGGAAATGCCG
AACACGAAATAACGCTCGGGCAGCTTATCACTGCTCAAAGATTCCAACAGCTTTTCCCAC
AACGCGACACGGTGCGGCGCGCTCTGCCTGCCGTCGTCGAGGTAACGCCACAGTTTGAAC
TGCCAGATTTCATCGTCGCCCAAACCGAGTATCCTGCCCTGCTGCCACGCGTCTATCCAC
TGGGGACGATAGACGAGGTATTGGTCGAATATGTCCGCAAGCTGTCCCGCAAGCTGATAA
TCTGCCGATTCGCCGCTGCCTAGATAGTCTTGCAGCACATTCCTCACATCTTCAAATTCT
GCCGTATTCCGAAATGCCTCGCTGCGGAACAAATCCAACAGCCGCCAGCGCATCACTTCA
GGCGCAAACGGGCTGAGTTCCGGAATACCGGGAATCAGTTTTTTCATCAACTTCCACGTC
AGGCCGGCGGGCAAGCTGAACGCCAAATTCGCCGCCACGCCCAAATCGCGGGCGAGNCAG
GTGTTGAGGTAGCGGCGCATCCCCTGACTCTGCACAATAATCTGTTCGGGCTGTAAAGCC
CATTTCAGCGGTTTGACTTTTTGAATGCGGGCAAACAGTGCCGCCAGCGTTTCAAGACGG
TTGGATTGATACAGATAAAACATGATTTCAAACAGAAGCTGTGGTCAAGTATTCGGGATT
ATATAGCCTTTCCCCCGCCCGCCTTCAAACAAAATGCCGTCTGAACGCTTCAGACGGCAT
CGGGTCATTTAAACCATCTCCTCAAAACAGGAATCCGCGACAGCAGCAAGGTATCCAGCA
GCCAAATCACGGCAATGGCAAGCAGCGCGGTCGGGAAGATCAATGCGATTGCCAATAGCG
GCAATGCCATCATCCACCAAACCGGCAGCTTGACTTTCTGTGCCGGCGGAACCATGCCCA
CCGCGCCGGTCGGGCGGCGTTTCCACCACATCACGCAGCCGCTGATGCCGATAAAAATCA
CGGCAAGGCAGAACACGACGTTCGCCAACACGCTCCACCAGCCCAGAGTACCCATATGTA
GCGCAATGCTTGCCGCCATGAATTTACCGAACGGGTTGTAATCGTCAAAGCGGATGTCAG
CAAGAATTTTTCCGCTGTACTGGTCGATATGCACCGTGCGATCGGCAAACGGACTAATCA
TATCGTAACTCATAGAGTCTTGCGACAAAGTCCATACGCCGTCCTCGCCTTTGGGCAAAT
TCAGCTGATAACGCCCTTTGAAACCGATTTCCCGCGCGAAACGGTCGACGGTTTCCAATG
TCATCGGCTCGTCAGGGTTAATGCCGTCTTTGCCCACAGTCGTCCCTGAAACAGGCATAG
GCGTAAGCTCCAAAATCCACGGCACTTCCTTAACCTTGCCGTCATTCAATACCTCGCCGT
GGGTCGGCACAACTGAAACAGGGTTCGGTTCGACACCCCATTTGCCGGCCGGGAACTGAC
TCCAAGCCTGCACGAACTTGCCACCCCAAATACCTGCCCAAGCAATTCCGGACAGACAGA
ACAACAGTAAAATCAGCGACACCCAAGTTCCAAACGCGCCGTGCAGATTCCGCCACCAAG
AACGCGCCCTGCCTTTGGGCGGCAGTAGCATCGCTTTAATACCGCGCTGTTTCGCCCACC
AAAGGTACAAGCCGCTGACAACCATAATAATGGTCAGTGAAGCCGCCGTTTCCAAAAGAT
AATCGCCTGCCGCACCGAGCATCATATCGCCGTGGATTTCATCCATCGTGTGATACCAAC
CCTGATTGCGCGGCATGGTACTGACCACTTTTGCCGTATAAGGATCGACCGCAACCATGG
TTGCCTTGCCCTCATTGTTGACACGGAACACGGCAACCATATCATCGGCACGCGGTGCAA
TATATTGGACGACGGACGAAGTCTCCGGATTAACGGCACTGCGTGCCGCTTCTGCCTGAA
CAGACAGAGGTTGTACCGTTGCCTGCGGCACAACATGAATCCGCTCGCCCTCCTTGCCGG
TAATATTGGCAAACAGCAGCATACCCAAGCCTGTAACGGCAAGCAGGGTAAGAAAAGGCA
TAACCAGCAGACCGGCATAAAAATGCCACCTCCAAACGGTCAGATAACGCCGGTTATTCT
GCTGACCGGCTTCAGTTTTGATTTGTGTATCCATTTATCGTTCTTTTGAAATTAGAGTTA
TCGTGATGATGCGCGATTATAGACAATAAAGACTAATTCTTTATGACTAAAATCAATATT
TTTTGCAACATATGAAAAAAGATTCAATTTTGAAGAAACAAACCTATATGCCGTCTGAAA
GCATCAAACAATGCTGTCCGACACCCAACCGCACCATTCTTTAAACCATACAAAAATATC
AGTCGGTCTGACCGCTTAAGCATCAAAATCCCCACTTTCAGACGGCATAAATCAAAAACA
GGATTTCCGTTCAAAATAAAAAATCCGGATTCGATATGAATCCGGATTTCTGCATCCGAC
AAAGTCGGAAAACAACGGTTAGAATTTGCCGCCTGACTGGTTGACCATATAGTCAACTGC
AGCTTTCACCTCATCATCGCTCAAATCGCCGCGACCGCCTTTTGCGGGCATCGTATTGAA
ACCTTCGATTGCGTGTTTGTGCAATGTGTCCTTACCTTTTTTGATGCGGTCGGCCCAGTC
GGCTTTCGTGCCGACGTGGGGAATACCCGGAATCGCATTGCCATGGCAGGCGGCACAAAC
GGTTTCATAAACCTGTTTGCCGTCTACTTTGGCAGCAGGTGCGGCTTTTTCCTCGGCTTT
AGGTTCTGCTGCGGCAGGTTTAGCTTCAGAAGCGGCTTGTGCTGCTTCTGCAGGAGCAGA
TGCTGCGGGTTCTGCCGCCGGTGCGGGAGTCGGTGCAGGCTCGGCTTTTTTCACCGGAGC
TTTACCGTCTTTATTGGAAAGACCCCATACATAAGCAGTCATAATATGCAGTTTGTCTTT
ATCCAAGAAATGTCCCCACGCTGGCATTTGGCTGCTGCGGCCGTTGGTAATGGTTTCGAT
AATGGATTTTTGCGTACCGCCCCACAACCACACGTCATCAGTCAGGTTCGGACCCAAACC
TTGGATACCTTGTCCCTTATCGCCGTGGCAAGTGAAACAGTTGGCAGGCGGACCGCTGAA
TAAGGCTTGTCCGCGTGCGGCACGTTCCTCATCATACTGGCCTTTGGGTTTTGAAAGGGA
CATCACATAATGCGCAACGTCTTTTACGCCTTCCTCACCCAAAGCAGGACCCCAAGCAGG
CATGGTAGCAACACGGCCTTTTTCAATGGTCTCGTGGATTTTATCGGGATCGCCGCCCCA
CAACCAATCGCTGTCGGTCAGATTCGGAAAACCTTTAGAACCTTTGGCATCAGAGCCGTG
GCACTGGATACAGTAGGTATTGAACAGGTTTTGGGCGATTTGCTTGGCCTGTGGGTCTTT
TGCCACTTTTTCAATCGGCATATCCGCAAACTTGGCATACAGTTTGCCGTATTGCTCATC
GGCTTTTTTGACCTCTTTTTCATATTGGTTGTGGCTGGTCCATTTCAGCAGGCCTTTGTA
GTCGCCGACACCCGGATACATAACCAGATAACCGATACCGAACAGCCATGTCAAAACATA
CAGCCAAAACCACCAGCGCGGCAGCGGGTTGTCGTATTCGGCAATACCGTCCCACTCATG
GCCTGTAGTTTGTACTTCTTCGCCCTTTTTCGGACGTTTGACAACATTTTGAGACAGCAG
AAGCCAAGCCAAAGCGATAAAGCTCAGTAAGACAATAACTGCAATATATATATTCCAGAA
GTTACTGGTAAATTGGGATGTTGTGTTCATTGTTTTGCTCCGTTATCACAATATTAACGG
TTTTCGCTTTTCTTATCTTGCGCATCTTGGTTTTCATCAAAAATGCTGTTTGCGGCATCA
TCGTAATTTTTCTTATTCCGCCTGTTGAAGACGATATAGAGTACCAACAGGAAACAGATA
AAGATCCATACCGTGAAAAGAGCGCGAATACCGTTAATATCCATGATGTTACCTTACGTT
TTTCAAAGCCAGACCCAATCCTTGCAGATAGGCGACTACAGCATCCAGCTCGGATTTGTT
TGCCAAAGCCTCAGGTGCTTTCGCAATTTCCTCATCACTGTAAGGAGTACCTACTTTACG
CAAAGCCTTCATGTTGGCAACAGTTGCATCGACATCGACTTTATTGCGTGCAAGCCATGG
GAATGCCGGCATATTGGACTCAGGCACGACATCACGGGGATTCAGCAGGTGGATACGGTG
CCATTCGTCGGAATAGCGGCCGCCCACACGTGCCAAATCAGGACCGGTACGTTTGGAACC
CCATTGGAACGGATGGTCGTAAACCGACTCTCCGGCAACAGAGTAATGACCGTAACGCTC
GGTTTCCGCACGGAACGGACGAATCATTTGAGAGTGGCAGTTGTAACAGCCCTCACGGAT
GTAAATATCGCGTCCGGCAACCTGCAGGGCATTGTAAGGCTTCACGCCCGGTACCGGCTG
TGTTGCCGCCTTAGTAAAGGCTAAGGGCACAACTTCAATCAACAGACCGACACTGACTAC
AAGCAGGATAAACACAATCAGGATGCCGATTTTTTCTTCGGCCAATTGTTGTAATTTCAT
TTTGGTAGCCTATCTTCCTTAGTATTTTAGTGGTGCTGTGTTTGGGGAACCGCAGGGATT
TCAGCATCGACTGCTTTACCACCGATGGCTGTGCGGTACACGTTGTACGCCATAATGCAC
ATACCACTCAGATACAGCAAACCACCTGCAAAACGGATCATGTAATAAGGCATAGTGCGT
TTTACGGATTCGACAAACGAGTAGGTCAGCGTACCGTCATCATTCAAAGAACCCCACATC
AAACCCTGCATCACACCGGCAATCCACATCGCGGCGATATACAGTACCACGCCGATGGTC
GCAATCCAAAAATGCGCTTCTACCAGCTTGGTGCTGTGCATCTGTTCTTTGCCGAAGAGG
CGGGGAATCATGTAATAGACAGAACCGATGGTTACGAAGCCTACCCAGCCCAACGCACCC
GCATGAACGTGCGCAACGGTCCAGTCTGTATAGTGGCTCAATGCGTTGACCGTTTTAATC
GACATCATCGGACCTTCAAAGGTAGACATACCGTAGAAGGACAGGGAAACAATCAGGAAT
TTCAGAATTGGGTCAGTACGCAGTTTGTCCCACGCGCCGGACAAGGTCATAATGCCGTTA
ATCATACCGCCCCAAGAGGGTGCGAACAGAATCAAAGACAGAACCATACCCAAAGATTGT
GTCCAGTCAGGCAGCGCAGTGTAGTGAAGATGGTGCGGACCCGCCCACATATAGGTAAAA
ATCAACGCCCAAAAGTGAACGACAGACAAGCGGTAGGAATAAACAGGGCGACCTGCTTGT
TTGGGTACGAAATAGTACATCATACCCAAGAAGCCGGCAGTCAGGAAGAAGCCCACGGCG
TTATGCCCGTACCACCATTGAACCATAGCATCAATCGCACCGGAATAGACGGGATACGAC
TTCATCAAACCTGCCGGAATGCTGATGTTATTGACGATGTGCAAAAGTGCGACCGCCAAA
ATAAAGCCGCCATAGAACCAGTTGGCAACATAGATATGTTTGATTTTACGTTTGGCAATC
GTACCGAAGAATACGATGGCGTATGCAACCCAAACCAAAGTAATCAGAATGTCGATCGGC
CATTCGAGCTCGGCATATTCTTTACCTTGAGTCCAACCCATAGGGAAGCTGACAGCGGCG
GCAACGATTACCGCCTGCCAGCCCCAAAAGGTAAATGCCGGCAGCCAGCCACCAAACAGG
CGGGTATTACAAGTACGTTGGACAACGTAGTATGATGTGCCGATCAGGCCGCAGCCTCCG
AATGCGAAAATAACCGCATTGGTGTGCAGCGGACGCAGACGACCGAAGTGAAACCAAGGA
CCGATGTCCGATAAATCAAGGGCGGGAGCAAACAGTTGGGCAGCTACGATAACGCCGACC
AACATACCCACGATACCCCAAACTACAGTCATGATGGCGAACTGGCGCACCACTTTGTAG
TTGTAAGTTTGTGTGTCCATGAGAGTCTCCATGAATTATGGGAATAAAAATTTTTTATCC
TGCCCACCTTTGCGACCTCTTAAGGTCCAACTTGGGCAAGCATAATTTTTTCTAAATTTA
ACATATCTGCCTTATTACGCCAAGCGGAATTACATTCCCACCGCCGGAGTACCTATTTCT
TAATTTGTTTTTTTATTATATATAAATCATATTGTTATAATAAATTATAACCCGTTTGAC
ATTGCTTTGTTTTTCAAGCCCCCTTTTTTATAACACTTTATTGATGTAGATTAAGCTGCA
TTTTAAAGACATTTTATCAATAATATTTAACGATATATTTAATAGCCATGATTAATTATA
AAATTACCCCCTCCCCTCTAGACCATGAATGGCACATCCTGCTGACATTCACACAAGATA
ATGATTTTCCTATAGAAATAAGCCTGCCNAACTGGGTACCGGGCAGCTATCTGATTCGGG
ATTTTTCCCGCCACATTACATCTATCGATGCATCCTGCAACGGTGTACCCGTCCGACTCG
ACCAAATTGCAAAAAACTGTTGGCGTGCCGCCTCCATACGCGGCGAGTGGCAAATCTGCT
ACACCGTATATGCATTCGATTTGTCGGTTCGAGGTTCTTTCCTGTCGACGGAACGAGGTT
TTTTTGACGGATCATGCCTGTTTTTGAAAGTCGAAGGAACGGAAACGCTGCCGCACCGCT
TGGAATTGACGGGCATTCCACCCGAATGGCGTATTGCCACAACCCTACCCGAAACAGACC
GATATATTTTTCAGACGGCATCCTATGCTGAATTGATTGACCGCCCTGTGGAAATGGGCT
TGATTGAATTTTTAGATTTTGAAGCGGCAAGAATTCCGCATACGCTCGCCCTAAGCGGCA
TCTATCCAGACTTCGACCACAACAGGCTGATTTCAGACCTCAAAAAAATCTGCGAAACTG
AATTGGCAATGTTTTCCTCCCCTGCCCCGTTTCAAAAATATTTGTTCCTGCTCCACGTCG
GCGACCATATTTACGGCGGTTTGGAACACGCCGACAGCACTGCCCTGCTCGCCGACCGCC
ACAGCCTTCCGCTGTTCGATATGACCGATGCCGACGATGCCTACACCACATTGCTCGGAC
TTTTCTCCCACGAATATTTTCACGCGTGGAACGTCAAATCCATCAAACCTGCCGCGTTCG
CCCCTTATGACCTCGACAAAGAGAACTATACCGAACAACTATGGGCATTCGAAGGCATTA
CATCCTATTACGACGATTTGTTTTTGGCACGCAGCCACACTATCTCGCCCGAATCTTATT
TAAACCTGCTGGCACAAGGCATTACGCGCGTACAACAAACCCGCGGCCGTTTGAGGCAGA
CCTTGGCGGAATCGAGTTTTACCGCGTGGAACAAATTTTACAAACCGGATGAAAACAGCC
CCAACGCCATCGTCAGCTACTACCAAAAAGGCGCACTTGCCGCATTGTGCCTTGATTTGC
TGATACGGAACAAAAGCGGCGGCAGACATTCTCTCGATACGGTAATGGACAAACTCTATC
GGGAGTGGAGGGACACACACTCGGGTATTCCGGAAAAACACTGGCAAATCCGCTGTCAGG
AAATAACCGGCTTGGATTTGGAAGATTTTTTCCAAAAAGCGTTATACAGCACCGAAGATT
TGCCGCTTGCCGAATGCCTGGCAACCGCAGGCGTGGGACTGACCTTCCTACCACTTCCCC
GACAACACGGCGGCGGATACGCGGAACACATCTGCCCCGTCCCGCCGACAGGCGATTTCG
GCGCACGTTTCAAACAAAACGCCGACCACATCGTCCTGACCCATGTCTTCAACGGCGGCA
GCGCGGAATCTGCGGCACTGTGCCCGCAAGACAAAATCATTGCTTTAGACGGTTATGCCT
GCACCGACTTTGCCGCACAATGGGCCCGATACCACGTCAATGCAAGAATCAATATCCACT
TCTTCCGTGCAGGCATATTGCGTCAAACCGTCTTGACGGTTCAGGCAGCGGCGGCGGATA
CTGCCATCCTACATATCACAGACCGGAACCTGTTGGAAAACTGGTTGTTCGGTTAAACTT
TCAGACGGCATTGCACACAAAATGCCGTCTGAAAACCAACCGCAAAACAAAGGAAATAAA
ATGGCGATTCTAAAACTTGACGAACATCTCTACATCTCCCCACAACTGACGAAAGCCGAT
GCGGAACAAATCTCGCTACTGGGTATCAAAACCGTCATCTGCAACCGCCCCGACCGCGAA
GAAGAATCGCAGCCCGACTTCGCCCAAATCAAACAGTGGCTGGAACAAGCAGGCGTTACC
GGATTCCATCACCAACCCGTTACCGCCCGCGACATCCAAAAACACGATGTCGAAACCTTC
CAACAACTCATCGGACAAGCCGAATATCCCGTCCTTGCCTATTGCCGAACCGGTACGCGC
TGCTCCCTCCTGTGGGGCTTCCGCCGGGCGGCAGAAGGTATGCCGGTTGACGAAATCATC
CGCCGCGCAGAAGCGGCAGGCGTAAATTTGGAAAACTTCCGCAGCCGTTTGGAAGACGCA
GCGGTCAAACCATAAAACCGACCGATACAAAAATGCCGTCTGAAAGGCGTTCAGACGGCA
TTCGTTCAAACGTCAAACTTTATTGAGCCTTGGTTTCCGTTACAAAACCAATTTTGGTAA
TCCCTGCCTGACGGGCGGCCTCCAACGCTTTGTTTACATAATCGTATTCCACCGCCTTGT
CTGCCGCAATTGCCACAATCACGTTTTCATTCTGCTCCTTGGCGGCTTTCAGACGGCTTT
CCACTTCCCCGATTTCCACTTTGCTTGCAGAATCTCCGCCGACATAATAACCACCGTTTG
CATCAATCGTCAGGCGCAAGGGATCTTTAGGCTGTTTATCCTGCTTGTTTGCCTGCTCGG
ACGCGGTCGGCAATTCCAAAGGAATGGAATGCGTCAGCACCGGCATGGTAATCATAAATA
CAATCAGCAAAACCAGCATCACGTCCACCAACGGCGTAACGTTGATGTCGGACATCGGCG
AGTCATCGCCGGAATTCATCGAACCGAATGCCATTTCATTAATCCTTTTGGTTCAACAGG
CGGACATGCAAATCATGCGCCATCGCATCCAAATCCTGAGTCAGCGTCTTCGCACCGCGA
TTGAGGAAGTTGTACGCCAACACAGCAGGAATCGCCACAAACAGACCCGCCGCAGTAGAA
ACCAATGCCTCGCCGATCGGACCGGCAACCGCCGCAATACTCATCTGTCCGCTTTGTCCG
ATATTGATCAGGGCATGGTAAATCCCCCAAACCGTACCAAACAGGCCGATAAACGGTGCG
GTCGCACCGATGGAGGCAAGCGCGGTCATACCATAATCAAAGCGACGCATAATCTGGGCC
ATACTGTTGCGGATTTGAATGACCAAATACTCGTTCAACGGCAGCACCTGAGCCAATTTG
GAAGCTTCATTTTGACGGTAGTTGCGGTACGACTGCAATGCCTCTTGCACCAGTTTGGAC
AGGGGAGCGTCAACGGCACGCACTTTTTCAAGCGCATCGTTCAAAGACAAAGTATTGCTC
ATATGCTGCTTAACAACCGTATTGCCTTTGCGAGCCTGATACAGCTTAATGCTGCGTAAG
ACAATCAGACACCATGTTACGATACTCATCAACAGCATCAACACAAACACACCGATCAGG
ACGACATCGCCTGATTCAAACACTAATTTCAAATCCATAATGATTCCAAAACTGATAAAA
ACAAATCAAAAATCCAAGCTGCCGCAAACTGCCGCGACAACAGCCTAATTCAATTCAAAT
TTAACGGGGACTTTAAACTCCGTCCAGGCATTGGCTTGAAAATGCCCGTTTTGCGCCGCC
TTGCGTGCTGCATTGTCCAAACGGGAAAAACCGCTGCTTTTCACCACTTTGACGGACTCG
ACATGACCGCCCGGAGACACCATCACACTCAGGACAACCGTACCCTGTTCATCGTTTTCC
ATAGAAAGCGTAGGATAAGGCGGTCGCGGAATACTGCCGTTGGCACGCAGGGGATTGCCT
TTACTGCTGCCGGCACCTGTTCCGCCGCCGCTGCCGCCGGTTCCTTCCCCATGCTCGCCT
TTGGCTCCGCCGCTGCCTTTACCGCTGCCTTCTCCACGCCCCGTTCCGTCACCTTTGGTA
CCGGTTCCCTTACCTTCTCCCCCGCCGTGCTCGCTGCCGGCTTTGGCGGAAGTATTGCCG
GGATATTCGGCAGGTTTTTCAGACGGCTTCTCTACCGTTTTCTCAACCGGTTTGGGAGTC
GGCTTCGCTTCCGGCTTAGGCTCTGGTTTCGGTTTTTCTTCGGGTTTCGGCTTTTCCTTG
GGCTGCTGAATATCTGCATCCGCCTTTTTTGTAACCGCCGGCTTCAAAACCGGCTTGGGC
GGTTCGACAGGTTTGGGCGGATCGGGCGCGGGTTGCGGTTCGGGCGCGGCAGGCGCGCCT
GCGCCTTCGGGTGCGCCGCCCCCTCCGCCAAAATCGCCCAAATCGACAAATTCGATAACA
TTTCCTGACTCTATCACGGGCAGCTTGTGCGCCTGCCAGAGCAATGCCACTATTGCCAAA
TGCAGCAGTGCGACGGAAAACACGACTGCGGGGGTTAAAATTCGTTCTTTATCCATAATT
CGGGCATAATAATAGCAACAATTCCTATTTGCAACCTATTTTTATTATTTACCTTTATCT
GAATACTGTTTTCATATTATTAAAATCCATATTAAAACAATATGTTATGACAAATTATCA
GATACCGTCAGACAAACGGAGCGGATCTGCCTGTTTTCCCATTCCAACAAAATCGGGTTA
AATGATATATTGCCCCCTTCATCCGGCAGCCGGTTACGGCTGCGTACCACCTGTTTTAAA
GGAAAATCATGTTTCGGAATTTTGACTTGGGCGTATTCTTGCTTGCTGTCCTGCCCGTAC
TGCTTGCCATTACCGTCAGGGAGGTGGTACGCGGCTATACGGCGCGCTACTGGGGAGACA
ACACTGCCGAACAATACGGCAGGCTGACACTGAACCCCCTCCCCCATATCGATTTGGTCG
GCACGGTAATCTTTCCGCTGATTACGTTGATGTTCACACCGTTTCTATTTGGTTGGGCAC
GTCCTATCCCTATCGATTCGCGCAACTTCCGCAACCCTCGCCTTGCCTGGCGTTATGTTG
CCGCATCCGGTCCGCTGTCGAATCTGGCAATGGCGTTTTTGTGGGGGCTGATTTGGGTAT
TGGCCCCATTCATCGGCGACGCATACCAAATGCCGCTGGCAAAAATGGCAAATTACGGCA
TCCTGATTAACGCCATTCTGTTCGCGCTCAACATCATCCCCATCCTGCCTTGGGACGGCG
GCATTTTCATCGACACCTTTCTGCCGACGAAATATTCGCAAGCGTTCCGCAAAATCGAAC
CCTATGGGACGTGGATTATCCTGCTACTGATGCTGACCGGGTGGTTGGGTGCATTTATCG
CCCCTGTCGTACAGCTGGTTATGATACTGGTTCAGTCCCTCATCGGATGGTTTATTTGAA
TTTACGGTTTTCGGACGATACCGCCGTATTTGCCAACCACAAAAAAACGCAGCAAGGCTT
CCCTGCCTGCTGCGTTTTTCTGTTTTACAATGCCCTGTCAAAATAAAGCGGCACGCCTGA
TTTTTCACTCATACCGATTAAATAATCCATCGTCTTCCGAGGGAACGCGATGCCGCGCAC
CACGGTCAGATTCCTCAAAACGGGGAAAACCAAAATATCCTCCATGCCGATTCCGCCGTT
GATGCCGTCTGAAGTACCGTCCATCAAATTCTCCAACTCTTGCAAATCTGCGTTTATCCG
TTCGAGGTATTGGGCGGTTTTATTCAAATTGGCAGAAAAGCTGCCGATGCTTTTCTCTTT
TTTATCTGTAAAATATTTAACCGCTTCGGCAGTAGCGAACTCGGACAGACCGATTTTAAC
AGTACGCGGCTGAACCAGTTTATTGTTGTAACTGCCGACTTTGTCCAGCCATGCCTGTAT
CTCGGGGCGGACTTCGTCTTTCAGACGGCCTTCTCGGTCGAAATGGCGCACAATGTCCAA
ACTCTCGCCCATAAACGAACCGTTCTCTCTTTCCAGGATGGGCACTTGTTTCGCACCGAT
CATACCGATCGGCGTTGCCTCGTCGTCGTTTGCCAGCACGGCTTCTTCAACGTCCGCGCC
AAACAGCCCGGCAGCCATCCGCGCACGCACGCAAAACGGGCAATGGTCGTAAATATACAG
TTTCATCAAAATATTCCTCGTCAACCTGTCGGTACCGGCTACCTTAACACCCCGCTCCGC
CCGAAACAAGTTTATAGTGGATTAAATTTAAATCAGGACAAGGCGACGAAGCCGCAGACA
GTACAGATAGTACGGCAAGGCGAGGCAACGCCGTACTGGTTTAAATTTAATCCACTATAT
CTTCCCGCCTATGCACCGTAAATAAATAAGCTGTTACAATTAACTCGTTTTTATCGGAAC
GGAAGATCCCATCATGACCGCCATCAGCCCGATTCAAGACACGCAAAGCGCGACCCTGCA
AGAATTGCGCGAATGGTTCGACAGCTACTGCGCCGCGCTGCCGGACAACGATAAAAAACT
TGTCTTAGCCGCCCGTTCGCTGGCGGAAGCACATTACCCCGCCGATGCCGCCACGCCGTA
TGGCGAGCCGTTACCCGACCACTTCCTCGGTGCGGCGCAAATGGTCCATGAACTCGACCT
GCTGCCCGATGCCGTCGCCGCCACCCTGCTTGCCGACATCGGACGCTACGTTCCCGATTG
GAATCTCTTGGTTTCCGAACGCTGCAACAGCACCGTCGCCGAGCTGGTCAAAGGTGTGGA
CGAAGTGCAGAAACTTACCCACTTCGCCCGCGTGGACAGCCTCGCCACGCCGGAAGAACG
CGCCCAGCAGGCCGAAACTATGCGGAAAATGCTGCTGGCGATGGTTACCGACATCCGCGT
CGTGTTAATCAAACTGGCGATGCGTACGCGCACCCTGCAATTTTTAAGCAACGTCCCCGA
CAACTCCGAAAAACGCGCCGTCGCCAAAGAAACCCTCGACATCTTCGCCCCGCTCGCCAA
CCGCTTGGGCGTGTGGCAGCTCAAATGGCAGCTCGAAGACCTCGGCTTCCGCCATCAAGA
ACCCGAAAAATACCGCGAAATCGCCCTGCTTTTGGACGAAAAACGCACCGAACGCCTCGA
ATACATTGAAAACTTCCTCAATATCCTGCGTACGGAACTGAAAAAATACAATATCCACTT
TGAAGTCGCCGGCCGCCCGAAACACATCTACTCCATTTACAAAAAAATGGTGAAGAAAAA
GCTCACTTTCGACGGTCTGTTCGACATCCGCGCCGTGCGGATTCTGGTCGATACCGTCCC
CGAGTGTTACACCACTCTGGGTATCGTCCACAGTCTCTGGCAGCCCATCCCCGGCGAGTT
CGACGACTATATCGCCAACCCCAAAGGCAACGGCTATAAAAGTTTGCACACCGTCATTGT
CGGCCCGGAAGACAAAGGCGTGGAAGTGCAAATTCGCACCTTCGATATGCACCAATTCAA
CGAATTCGGTGTCGCCGCGCACTGGCGTTACAAAGAGGGCGGCAAAGGCGATTCCGCCTA
CGAACAAAAAATCGCCTGGTTGCGCCAACTCTTGGATTGGCGCGAAAACATGGCGGAAAG
CGGCAAGGAAGACCTCGCCGCCGCCTTCAAAACCGAGCTGTTCAACGACACGATTTATGT
CCTGACCCCGCACGGCAAAGTCCTCTCCCTGCCCACGGGTGCCACCCCCATCGACTTCGC
CTACGCCCTGCACAGCAGCATCGGCGACCGTTGCCGCGGTGCGAAAGTCGAAGGGCAAAT
CGTGCCGCTGTCCACCCCGCTTGAAAACGGACAGCGCGTCGAAATCATTACCGCCAAAGA
AGGGCATCCTTCCGTCAACTGGCTCTACGAAGGCTGGGTCAAATCCAACCGTGCCATCAG
CAAAATCCGCGCCTATATCCGTCAGCAAAACGCCGACACCGTACGCGAAGAAGGCCGCGT
CCAGCTCGACAAACAGCTTACCAAACTCACGCCCAAGCCCAACCTGCAAGAGCTTGCCGA
AAACCTCGGCTACAAAAAACTCGACGACCTCTATACCGCCATCGGACAAGGCGAAATTTC
CAACCGCGCCATCCAAAAAGCCTGCGGCAAGTTGAACGAACCGCCACCCGTGCCCGTCAG
CGAAACCACCATCGTCAAACAGTCCAAAATCAAAAAAGGCGGCAAAACAGGTGTGCTCAT
CGATGGCGAAGACGGCTTGATGACCACGCTTGCCAAATGCTGCAAACCCGCGCCGCCCGA
CGATATTGTCGGCTTCGTTACCCGCGAGCGCGGCATTTCCGTCCACCGCAAAACCTGCCC
CTCTTTCCGACACCTTGCCGAACACGCGCCCGAAAAAGTACTGGACGCAAGTTGGGCGGC
GTTGCAGGAAGGGCAAGTGTTCGCCGTCGATATCGAAATCCGCGCCCAAGACCGCTCAGG
GCTTTTGCGCGACGTATCCGACGCGCTCGCCCGCCACAAACTCAACGTTACCGCCGTGCA
AACCCAGTCCCGCGACTTGGAAGCCAGCATGAGGTTCACGCTCGAAGTCAAACAAGTCAA
CGACCTCCCGCGCGTCCTCACCAGCCTCGGCGACGTCAAAGGCGTATTGAGCGTTACCCG
GCTTTAAATACAAAAATGCCGTCTGAAAGACGAATATCGTTTCAGACGGCATTTTGATTA
CTGGTTTTTTATCCGGCCTGCCAGACAGTACTCGCACGATTTATATCTAAATAATCAATA
CCCGCTTTATCTAATTTCGTTTCCAATTCTTCTACCGAATGAGTATCTAGAAAAAGCCTC
TCTTGACGAGTAATCGGCAATAACCAGAAAAATCGGACATTATCCATATATTCCAACTCT
TGCCCATAAGGATAAGGCAGAGAAATCAGAAAATGCCGGAAGGATGATTGCTCGACCCAC
GGTCTGCCGATATTGACAGTTTTCCCTAATTGAAATTGATCAGGATAATGCATACTTGCA
GATGCCAGCATTGCCAAGGTCTCAATATGTTCAGGTGTTTCAAACGGGCTGATGATAAAA
AACTCCTGCCCTAAAAATTGACCTATCCCAGAGCTGACATAAACCCAAGGCTCATCTTCA
TGATTAGGAATCACTTGGAAAACTTGGAAATCGGGAAGTTCTTCAACAATCCTTCCTAAA
GTCCAAGTAAATCCTTTAATATCATAATGTTTCCAAAATTTTTGCAAGTGAGATAAAACA
GTTTGGTTATAGTCCATGCTTTTTAGCCTGTTCTCTCGAATATCTTGACATCATCGCACC
CTCTTTCCTTTGACATGTTAAACATTGAGTTCCTTTTATGCTTTCCTTGGCATGTTTCGC
TCGATCAGCATTGCTCATGGAGTGACCACCATGTTCATAGTAATGTTTTACTAATGGGGG
TTCATGTTGCGGACTTGGTGCGGTTTTCGTACCAGATAACTGAATTCTACCGCAAGTTGG
ACAAGGTTTACCTTCTCCTGCCTGTCTTGCTGCCTGAGCCTTTGCCCCATCTGTTTGAGA
ACCTCCATAATGCGTTTGACGATTATAACGTTCTGTTGGTTTTAGTTTGGTTGGACAATC
ATTATGAACCCAAACCCCTTCCGTTTCCGCCCGATTGCCCTTGACGAAGTAAGTATGCCA
GTCGGCAACGGTCAGGTTGTAGGCTTTGAGCGGCTGCTGTTTGAGGGTAATGTTTTGAAC
CGTCTGTTTTGCACCGCTTTCGGAAAGCAGGGTGTCGCCTTTTTTCAGACGACCTGCCTG
TATCCATTTTCCTTGACTGTAAAACGGGTGGATTTTATTGGAAATCAGGGTTTGGCTGTT
ACCGATGCCGTCTGAAACTTCAATGTAAACGGTTTCCCGATACGGATTGCCGTATTGGGC
GGTAACGGGTTTGTATCCTGTTTCCCCGCTTGCCTCGTCCTTGGTGANGACGCGGTCGCC
GGTTCGGATACGGGCAATAGCTTTGTAGCCGTCTGCCGTTTTGACCAAGGTGCTGCCGTG
GAAGGAGCAGGTGTAGGATTTTGAGAAGTCCCCACTAACCGCAGCTTTCCCCGGTTTTGC
CTCCCTTCCTAGTTTTGCCGCCTTCCCCAGTTTCGCCAACTTCTCAGCTTTGGCAAACGG
CAGGATGTTGGCCAGGGCTTCGACGGTTTCGGCGGCATTGGGATTTTCCTGTATCCACCG
GTCAACGGC
>NODE_3_length_84266_cov_17.5637
CAATGATTTAAGCATATAATAATAAAAATTATATACTCGCAAAATGGAAAACTAATGAAA
CAAAAGAAGACAGTTCAATGCATCTTACTTGGCTTCGCGGCCGCTTCTATGCACGCTCAA
GGGGCGGACGCAAATAAAGGAACAATCGTTAAAGAAGACAACTACACCCTCGTCCTCGCA
CAAAAAGGGCAAGAGAACAACTACACCTACGATGGCGAAACCGAAGTCAAACCCTTAAAT
TCCCTCATCATTGCCGCCAACGGCGGTACGAACAACATTACGATAAAAGGCAAATTGGCA
GACGGTTCTGCCGATGCCCCGCCGACGATTGACAATAAATCGATTGAAAGAAATATAAAT
ACAAACGGTTATACATACGAATTAACCGAGAAGTTCCAATCAGGGAAACATAGAGGCGGC
GCGGTGATGTTGGCGGATCAAAGCTATGAGGGTAAAAACAACATCACTTTTGAAAACGTA
ACCATAGCCGCCCATAACGCGCCTTACGGCATTTTGTCTTATGACAAAATCAATACGCAA
AAATCCGAAAGCTTGGCGCCGGCAACGCTTACCTTTAAAGGGCGCAATACCATCAATGCA
GACGCGGACCCGAATGCCAATCCCAGGGTCGAAGGTATTACATTGCTTAATAATGGTGAA
AAAGTGGGGGAATATCGTCTTGTTTCCGAAGAAGGCTCGACGCTGAATATCAACATCAAA
TCAGGAAAAAATATAGGACAAGGCATTACCGCCAACCACTATGGTGACTACGGCACCAAC
CTCAACAACGCTTCTCCAAGCATCACCACGATGGAGTTCAAGGGCGATGTAAACATTAAA
ATCGATAGGAACGGACAGGAAGAGGCGGAAGCAAACGGTTTTGGCTTCTATTCAAGCCGC
AGACTAGGCAATAAGAAGCAGATTCCGGAAGGTTCTAAGATGGAAGCGATTTTCCGTGGG
AATGTCGATATCGTTGCAACGCCGGTTTATGACGAGCAAGGCAGACCCAAAAGTATAGGC
AGCGCGTTTGCGATTGACGGGAAAAACAGCAAAGTCGAGGTTGTCGGTGGGGAAGACAAG
GTTGTCAAAATCAAAGGCGATATTTTCGCCTATAACGGCGGCAGCGTGAGCGTGAACCTC
GCCAACAAAGACTCTTATTTTGAAGGGGAAGCCCATATCGGGAAAAGGAGCTTTGCCAAA
GGGAAAGATATGTTTGCCTTAACCGTGGATGCGGACGGATATGAATTAACCCCCGATACA
AAGTCGATTGAAAAGAAAAAGAAAGAGCTGGATACTAAGCAGAAAAGATTGCCCCAAAAA
AAAGCAGCTTTGGATAGATTCAATCAAGATTTGGATAAATACAATCAAGAATTGGATAAA
CTAAATAAAGAATTGGCTGAACTAGGTGAAAATGACAACCAAAATAATAAAAAGAGAAAA
GAACTAGAAGTAAAAGTAAAACAGCAAGAAAACAAAATTCGGAGCAAAAAAAGGCAAATA
GAACATATAAAAGAAAACGACATAGAAAGGGTTGCGGTACTCGAAGAAGAAATCAAAAGA
TCTGAAGATTTCTTCGATGAAAACGGTTGGATTAAAGACAGCGCAATCGACGACAAAACC
AACAACACCGTCAACCTCAAAATAAGCAACGGCGCACGCTGGAAGGTGACCAATGATTCG
ATGCTGAAAGAATTGGATTTGTCGAAAGGCGCGCGGGTCGAATTTAGCGACAACAATAAA
TTTGTCAAAGTGTCTGTGAGCAAGCTCAAGGGCGATGGGGGCGTTTTGACGATGTACGGC
GACATCGTCAAAGGCGAATCGGACCGGCTGGTTACTCGGAAAGGCAGCGAAGGGACGCAC
ATCATCGAATATAAAGACAATGCAACTGCCGAAACAACCGGTAAGGAATTTTTAAAACTG
GTCGAAAACAAGGGCAATCAAGAAGACAATAAAGCGACATACAAATTGAATGTCCGTTGT
ACGGAACAGGGAGGGTGGTGCTACTCTTTGGGCGGGTCGGGCGAATCTAAAGAGGTTATG
ATTACCCCCGACGCCAAAAACGATTTCTACCTCTATCCGTCCACATTGACGCCGGGCGCG
GGCAGCAGCGTCCTTTTCGGCGAGGCGCTGTATCAGTTGAACGCGGTTGCCAACGCGATT
TCCGATGAAACGCTGGTGCAGCGTATGGGCGAAATCCACGCCGACGAAACGCCGCAGAAA
GACAACAACGTTTGGATCAAACGCGTCGGCGGAAAATTTACCGGCAGCCGCAGCGATGAC
AGGATAGGCAGGTACAGCAACCGCTATTGGGGCTTTGCCGGCGGCTTCAACAGGACGGGG
TTCGGCGACAAATGGATTCATTACAAAGGGCTGATGCTCCGCCACCTCCAATCGTCCTAC
ACCCCCGAAGACTATGCCGGCAGCGGCAAAATCTACGGCAGGTCGGCAGGCGTTTATTCC
ACCTGGCTCAACCGGGAAAGCAGGGCTTATTATGATTTGGTCGCCAACATCGCCCGATAT
AAGGGCAGCTACGGGCTGACCAATTACGTCGGCAAACGGGTCGAATCGAACGAGGCGCGC
CTGAATGCCTATATGCTTTCCGCCGAAGTCGGCAGGCGGATGGAAAAACAAGACGGCGGC
AAAACCTATTGGTGGCAGCCGGAAGCGCAGTTGTCCTACTGGTTTACGCGAGGCTACGGC
TTTTCGCTGTCAAACGGGCTGTCTACCGAGACGGACAATTTCCGCAGCCTGATGGGGCGG
TTCGGCTTTCGGGCGGGCGTGGACGGTTTGGACGGCGGCAGGCTGAACATCTACGGCAAG
CTGATGTACAAACGCGAGTTTATCGGCACGATCCGCCACAGGTTCAACGGCTCTGCCGTG
GAGGAATTCAAACACCGAGGCGGCTGGTTGGAATACGGCTTGGGCGTGGTACACCGCAAT
GCCGAAAACGGACGGCAGTTTTATTTTGAGGCGCAAAGGTCTTCGATGCACACGATGCGC
CAGAATTGGCAGGTCAATATGGGCGTGCGCAGTATGTTCTGATGCGCGGATGCGCCTGAA
AACAATCCGGAACGGTCAGACGCGTTCCGGATTGTTTTTTTGTCGGGGGGATTTGTTGAT
TGGGTCGGTTTTTTTGTTGGGGCGGGGGACGGAGTTTCAGACGGCATCCGCGCACGCCGT
TATCACGACTTTTCGTTATTTCCACACTCTTCGTCATTCCCGCGAAAGCGGGAATCTAGA
ATCTCTAAATTTTCAGCCAACCTTTGAATATTGCCGCTATCCCAAGGGCCGGATTCCCGC
CTGCGCGGGAATGACGGTGGGGGACGATGCCGTCTGAAACTCCGTTATTCCCGCCACTCT
TCGTCATTCCCGCGAAAGCGGGAATCTAGAATCTCAAACTTTCAGATAATCTTTAAATAT
TGCCGCTATCCAATGGTCTGGATTCCCGCCTGCGCGGGAATGACGGGCTAAATAATATCA
AACCATAAATCCCGCCAAGAAACATTATTTTCTTCAATCAGTTGCAATTTCCAAGCCCTG
TTCCATTTCTTCAACTGTTTTTCCCGAGTAATTGCACTCTCCATCGTAGGATGCAGTTCA
TACCAAACCAGCATAGTAACGTTGTACCGTGATGTAAATCCCTCAATCAAATGCTCCCTA
TGTTGGTAAATACGTTGCACCAAATCAGATGTAACGCCAATGTATAACGTGCCATTACGT
TGGTTTGCTAAAATATAAACCGCAGGCTGCATATGATACCCTTTTGAATTATTTAAATTT
ATATTCCCGCGAACACCATCCCGTGATTACTTTAACCCTTCGTTATTTCCATAGCTTTCC
ATCATTCCTGCAACTTTTCGTCATTCCCGCGAAAGCGGGAATCTAGAATCTCTAAAGCTT
CAGCTAACCTTTGAATATTGCCGCTATCCCAAGGTCTGGATTCCCGCCTGCGCGGGAATG
ACGATTTGGAAATTACCCGAAACCCAAAAACAACTGAAACCGAACAGACCGGATTCCCGC
TTGCGCGGGAATGACGGTGGAGGGTGGACGATGCCGTCTGAAGCCCGACAAGGCATTTGA
TGCCGTCTGAAACTCCGTCATTCTTGCAACTTTTCGTCATTCCCGTGAAAACGGGAATCT
AGAACCTCAAACTTTCAGATAATCTTTAAATATTGCCGCTATCCAATGGTCTGGATTCCC
GCCTACGCGGGAATGACGGCAAACGGGGGATGGGGCATCACGATGCGGCGGCAATGTGTC
CGGAATGGGGCGGTTTATCCGAAAAAGCCCATTTTGACTTGGATGAGTTTTTCCAGTTCG
TTCAGGATGCGCCGGCGCGAGACGAAAAAGATGATGTGGTCGCCGTCTTGGATGACGGTT
TCGGTATGGTGGCCCATAATGGTTTCGCCGGTTTCGGCGCGGACGACGGCGGCAATGTGG
CAGCCTTCGGGCCATTTGATGCCGCTGATGCGCCTGCCGATGATGGCGGAAGTTTTTTTG
TCGCCGTGCGCGATGACTTCGATGGCTTCCGCCGTGCCGCGCCGGATGGGGTGGACGGCA
ACGATGTCGCCGCGCCGGATGTGGGCGAGTATCGAGCCGATGGTGATGAGGTGGGGGGAG
ACGACGATGTCGATTTTGTTGCCTTCGAGCAAATCGACGTAGCTTGAGCGGTTGACGATG
CCGATAACGCGCTTCGCGCCGAGGTTTTTCGCCAAAAGGGCGGACATAATGTTGCTTTCG
TCGTCGTTGGTCAGGGCGCAGAATACGTCGATTTCGTCGATGTATTCGTTGTCGAGCAGG
GTTTCGTCGGTTGCCGAACCTTGCAGGACGAGGGTGTTGTCGAGGTTTTCGGCTATCCAT
TCGGCACGGCGCGGCCGGCATTCGATGATTTTGACGTTGTATGCGTGTTCGAGCTGCTTG
GCGAGGCGGTAGCCGATGTTGCCGCCGCCGGCAATCATGATGCGGCGGGGGCTGGTTTCT
TTGGGGCGCAATTCGGGTATGACCGCCCCGATGTTTTCGGCGGCGGCGGCAAACAGGATT
TCGTCGCCTTCGATGATGACGGTTTGCGGCGCGGGGACGATGAGGCGGTTGTTGCGGTAA
ACGGCGCAGATTTGGCAGTCGGCCCCGTCGGGCAAATCTTGGGCGATGTCGGCAATTTCG
CGGGTGACGAGCAGCCCGCCGCGCCGCGCCTGTATGATGAACATCCGCACGCGGTCGTCT
GCAAAACGTAAAACCTGCAATGCGCCCGGGCAGTCTATCAGACCGGCAAGCTGTTCGGTA
ACGAGCTGTTCGGGGCTGATGGTTTCGGTTATGCCGAATATGGAAAGGCTGCCGTTTTCG
TTGTTTTCGAGCTTGGGGCTGAGGTATTCGAGGTATTCGCTGGAACGGACGCGCGCGATG
CGGCCGGGGATGTTGAACAGGTCGGCGGCAACTTTGCAGGCGACGATGTTGGTTTCGTCG
CTGCGGGAGAGCGCGAGCAGCAAGTCGGCATCTTCCGCACCAGCGCGTCCTAATGTGAAG
GGGGATGCGCCGTTGCCGAAAACGGTTTGGACATCGAGGCGGCTGCCTGTTTCCTGCAAT
GCTTTTTCGTCGATGTCGATAACGGTTACGTCGTTGTTGGGTATGGCGGCAAGGTTTTGT
GCGACGGTAGAACCTACCTGCCCGTTGCCTAAAATGAGGATTTTCACGGTATGGGTCGCC
GAGTGATGAAATGGGGGATTGTACCGCAACCGGGGGCGGAAATGCCGTCTGAAGGCAGAT
TTTGCGTTCAGACGGCATTGCGCCTCAAGATTCGACGGGGATGATGCCGATTTTCGCCTG
CCATTTGCGCGGGGCGGTGGCGTGGATGGATTCGCCTTTGCTGTCCACGGCGACGGTTAC
GGGCATGTCTTTGACTTCAAATTCGTAAATGGCTTCCATACCCAATTCGGGGAACGCCAA
GACTTTGGAAGATTTGATGGCTTTTGCCACGAGGTATGCCGCGCCGCCGACCGCCATGAG
GTACACGGCTTTGTTGTCGGCGATGGCTTCACAGGTGGCCGCACCGCGCTCGGATTTACC
GATCATGCCCAAGAGGCCGGTTTGTTCGAGCATTTGGCGGGTGAATTTGTCCATGCGGGT
GGCGGTGGTCGGACCTGCCGGGCCGACGACTTCATCGCCGACCGGATCGACGGGGCCGAC
GTAGTAAATCAGGCGGTTGGTGAAATCGACGGGCAATTCTTCGCCGTTGTTGAGCATATC
GACGAGGCGTTTGTGTGCGGCATCGCGGCCGGTGAGGATTTTGCCGTTCAGCAGCAATAC
GTCGCCGGTTTTCCAGCTGGCGACTTCTTCTTTGGTCAGCTTATCGACATCGATGCGTTT
GCCGTTGTCGGGGCTGTAAGTCAGATCGGGCCAGTCTTCAACGCGCGGCGGGGTCAGTTC
GACAGGGCCTGAGCCGTCTAATTCGAACTCTACGTGGCGGGTGGCGGCACAGTTGGGAAT
CATGGCAATCGGTTTGGAAGCGGCATGGGTCGGGTAATCGAGGATTTTGACATCCAACAC
GGTGGTCAGACCGCCCAAGCCTTGTGCGCCGATGCCCAGCGCGTTGACTTTTTCAAAGAG
TTCGAGGCGCAGGGCTTCGGTGGTGGACAATTCTGCGCCGGACGCTGCTTTTTCCTGCAG
CTCTTGAATGTCGATGTGGCTCATCAGGGATTCTTTCGCCATCAACACGGCTTTTTCAGG
CGTGCCGCCGATGCCGATGCCCAAGATGCCGGGAGGACACCAGCCTGCGCCCATGGTTGG
GATGGTTTTCAATACCCAATCGACGATGTTGTCGGAAGGATTGAGCATGGCGAGTTTGGA
TTTGTTTTCAGAGCCGCCGCCTTTTGCCGCGCAGGTTACTTCGACTTTGTCGCCCGGCAC
GATGCTCATATGAATGACGGCAGGGGTGTTGTCTTTGGTGTTTTGGCGTTTGCCCGCGGG
GTCGGCGAGGACGGAGGCGCGCAGCGTATTGCCTTCCCAAGTGTAGGCGCGGCGTACGCC
TTCGTTAACCATTTCTTCCACGCTCATGTCCGCATCCCATTGGACGTTCATGCCGACTTT
GAGGAAGACGGTCGCGATACCGGTATCTTGGCAGATGGGGCGGTTGTTTTCCGCACACAT
ACGGCTGTTGACCAAAATCTGCGTCATCGCGTCTTTGGCGGCAGGATTTTCTTCCTTCTG
CCACGCCTTATAAAGCGCGTCGATGTAGTCTTTCGGATGGTAGTAGCTGATGAATTGGAA
GGCATCGCAAATGCTTTGGATAAAGTCTTCTTGCTTGATGACGGTCATGATTGTGTTCCT
TTTCAAAGTTATGGTAGCAGGTGGTTTGGCTGTTGTTTTAAAACGTATGGCGTGGATTGT
TCATTTGAAATGTAATCGTGCTGGTAGTTATCTGGTAAGGCAATGTAAAAATGATAATAT
TCTGATTTTAATGACCTGCCGCAATGCCGGTTTCAAGCCTGTGATTTACGGCTTAAACTT
TGCCGACATGGCGAAACAGTAGAAGGCAGGTTTTATTACGGGCTTGCCCCAAATTTGATT
TTCAGTACCGGCAGCGTTATTTTACGGGAACTTCCAAGCTATTGGGCGTAGTCTACAATA
GTTTGTCGGATGAGCAAAGTTGCCCGTATATCTTATTTCGTGTTTTCAGACGGCATGGTT
GGGAAAGATATGAATGAACCTTATTCAGAGGATGGTATATGCGGTTTTATTTGAAATCGG
TGCGCTCTCTGTTTCTTATGAGAAATGCCGTCTGAAACGGTTTCAGACGGCATTTTGTTT
AGACGGGGCTTATTTTGCGGCCTGTTCGTCTTCTTTTGCAAAATATTTGGCGTAGATTTT
GTCGTATTCGCCGCTTTCACGTACTTTTTTCAACGCATCGTTCAGCATTTTGACGGTCGC
TTCGTCGCCTTTGCGTACCGCGATGCCGTAGTGTTCGGTGGTAAAGTCGGGCAGGGTAAC
GAAGTCCATCCCTTTGGCCGGGTTGTTTTTCACATAATTGGCAATGACCGCGCTGTCGCT
GACTACGGAATCCAAGCCGCCGTTTTCCAATTCTTTGATAATCAGGGGAACGCTTTCAAA
GCGCGCGATTTTCGGATTGTCGCTGCCCAAGAGTTTGGATACGGAGAAATCGCCTGTGTA
GCCGGTAACCACGCCGACTTTGTTCATCTTTTTCAAATCGTCGGAAGAAGATACTTTTTT
GCCTTTCGGAACGAGGACGACTTGGGTGATTTCAAAATATGGGTCGCTGAAGTCCATAGA
CTGTTTGCGGTCGTCGGTAATGGTTACGCCCGACATCACAACGTCCGCATCGCCGTTGTT
CAAGGCGGGGAAAAGGCTGTCCCACGGCTGGTGTTTGAATTCGATTTTAAAATTGCCCGC
CTTCGCCATTGCGTTCATCAAATCCACATCGAAACCTTCGACATTGCCTTTCGAGTCTAA
AGATTCAAAAGGGGCAAACTCGGCGTTGGAAGCCACGCGGTACACTTTGTCGGGGTTGGC
GGCAGGCGCGGCGGCATCTTTGCCCTGACCACCGCAGGCAGACAGCGCGAGTGCGGAACA
GGCAAGGGCGGCGGCAATCCATTTTTTCATATTCATCAATATTCCTTTCGGTAATCAAAA
AGCCTAAAAAATCAGTTTAACACAAAATTAATGTTCTTTTTCACGGAAAAACGCATAAGT
AACGTCGTGGAACAAATCCGTATGCGGGCTGTCCTCATAGCTCAATTCTGCCAAGGCGTC
CTCAAAAGCAAGCTGAATCGACTCGACCGCGATTTCGGCGGTGTCTGCGGGAAGGGCGCG
GATCAGGGCTTTGAAGGCGGTGGACAGGACGTGGTTCTGCATACGCAGCACATCGTTTGC
TTCTTCCAGATATTCCAAACGCTGTTCGATGCTGCCCATGATGTATCCTCGCGAATCTGT
TAAAATGCGCCATTATATCAAACTGCGCTTTGGGCGCGGGTTTGCCCGCCTGCAAAGATT
ATAGTGGATTAAATTTAAACCAGTACAGCGTTGCCTCGCCTTGCCGTACTATCTGTACTG
TCTGCGGCTTCGTCGCCTTGTCCTGATTTAAATTTAATCCACTACAAGAACCGGAAGCCG
AAAAAATGGATACAAACAATCAGGATAAAGAGCCGAATTGGGAAAAACGCCTGGAAAACC
TGCGTCAGACGCGCCGTATGAATACCGCGCCTGCCTATGCGCCGCTGACCAAACCCTCTG
AAGTCGGAAAGGAAGAGCCGATACCGAAATTGGACGATGCAAACCGAGATCGTGTGTTAA
AGGCTTATCTGAAGAAATGGCAGGAGGAACACAACAGCACCGTTGCCGATTGCGGAGAAG
AAGTCGAAACCGACCCGATGGTCATGCTTCAGGAAAACTGGCTCAATGCACAGGCTTCCC
TGCAAATGTCGGTTTCGGAAAAACACATCGAATCGCAGCGGAAAATCTGGTTCAATGCAA
AAAAAGACAGTGTCGAATTTGAAACCGCACAGATTGAGGGCGGGGAAAACGCCGACGAGG
CAGAGTCCGGCATGAAGGAGCAGGCGGTTTCGGAAAACGGGGAAAACGATGAGGAAGAAA
CATTGATGCCCGTCCAAATCAATATTCTGAATCCGAAAGCCGTCAACCGGCGCGAAGTGT
TCTGCCTGTCCGAACAGGAGCTGACCGAGCGGCTGATCAANCGCCTGCGCCCACATTTGA
CCGATACCGTCAACGGCATCATCCGAACGGCGGTGCAAAAGCAGATGGCGCTCTTTACTT
ATCAGCTCCAGCAAATGCTGCACGAGCAGGCGGGTGCGGTAGTCGAAGACGTGTTGGAAC
ACGATGTCCGCAAAATCCTCAACGACATCAAGTACGAATTAAAATACAAACGCTGATTGC
CATGCCGTCTGAAAGCCGTTTCAGACGGCATTTGCATTCTCATCCGACTTGAAAGCCTTA
TGGAACAGGCGCAAAATATTAATAAATTAAACAACGGGCGCACGCCCCGTTGCCGAACGG
ACAAAACCGAGGAATTACCGATGAGCAAAAAACTCCACCCGCAGACGCTCGCCATACGCG
GCGGCAAAGAACAAACCGGATACCGCGAACACAATCAGGCCTTGTTTCTGACCAGCAGCT
TCATGTGGGACAACGCCCAACACGCTGCCGATTTGTTTTCAAAAAAAATCAAAGGGTTCA
CTTATACCCGTACCGCCAACCCGACCACAGCCGCCTTTGAAAAACGCATCGCCGCTTTGG
AAGGTGCGGAACGCGCGGTCGCCACTTCGACGGGTATGTCCGCGATTCAGGCGGCGTTTT
TCACCTTCCTGCAGGCGGGCGACCACGTGGTTTCCAGCCGCAGCCTGTTCGGCACGACCG
TCGGCTTTATCAATAACATCGTTACCAAATTCGGCATCGAAGTGAGCCACGTGTCGCCGA
CCGATATAAACGAATGGAAAGCCGCCGTCAAAGCCAACACCAAACTACTGTTTTTGGAAA
CGCCGTCCAACCCCTTGGGCGAAGTAGCCGACCTGGAAGCCTTGGCGGAATTGGCGCACG
GCATCGGCGCGCTCTTGGTGGTGGACAACAGCCTCTTGTCTCCAGTCGGCTCTCAGCCTT
TGAAACACGGTGCGGATATTTCCGTTTCCTCCGCAACCAAAGCCATAGACGGACACGGAC
GCGTGATGGGCGGCGTGTTGGCGGGTTCGGAAGAACTGATGGCACAGGTCGCCATGTATT
GCAACTCTTGCGGGCTGGCAATGTCGCCGTTTAATGCGTGGCAGTTGTTGAGCGGCGTGG
AAACCCTGTCGCTGCGTATGGAAAAACAGTTCGACAACGCCCTGAAAATCGCGCAATGGC
TGCAAGCGCAGCCGCAGGTTCAAGCCGTGTACTACACCGGATTGTCCGACCATCCGCAGG
CGGCGCTTATCCGCAAACAGCAAAACGGCGGCGGCATCGTCATCGGCTTTGAAGTTGTCG
ANCAAGAAGCGGCGTGGAAAGTTGTGGACGGCGTGGAACTCTTTTCCCGTACCGCCAACC
TCGGCGACGTGCGCTCGACCATCACCCATCCGTGGACAACCACGCACGGCAGGATGCAGC
CCGAAGAAAAACTCGCCGCCGGTATCCGCCCCGGATTGGTGCGCCTGTCGGTCGGTTTGG
AATATGTTGGCGATTTGATTGACGATTTGAAACAGGCACTCGCGCGCTGATTGTGTGTTT
CAGACGGCATTGGACAGCAGATGCCGTCTGAAACCCTTATCGCGTATGGCATACACATCA
ACAATAGGAAAAAATATGGATGAAGCAGTTTTTGCCGATTGGGCGTTGAAAATCTGTCTG
ACCGGCTTGATTATTTTTTTAGGTTTTATCGTTTGGAATTTGGGCAAGGAGTCTAAAGCG
GGCAAATTCGGCATCGCCATTTTGTTTTTGGTCTTGGGCTTGGGCGTGTTCGGTTTTGTG
TTCAAAGAGTTATTGATTAAGTTTTTGGTATTGCCGAAATAGGTTTGCCGCCTGTCAAAA
TGCCGTCTGAAATCATAAAAAGTAATCTGCACCCTAAAAGTTTGATTTAACCGCCAACTG
ATTAAGGTGCGGATTTTTATGACAAAATATAGTGGATTAACAAAAACCAGTACGGCGTTG
CCTCGCCTTAGCTCAAAGAGAACGATTCTCTAAGGTGCTGAAGCACCAAGTGAATCGGTT
CCGTACTATTTGTACTGTCTGCGGCTTCGTCGCCTTGTCCTGATTTTTGTTAATCCACTA
TAAAAATCATCTTTCCGCAGTCATTCCCATGGACGCGAAAGCCTGTCTTTTTGAATCCCG
GATAATTTTACATCGTCATTCCCGCGTAGGCGGGAATCCAGATCATTGGGTAGCGGCAAT
GTTCAAAAGTCGTCTGAAAAATCAGAAGTTCTAGATTCCCGTTTTCACGGGAATGACGGA
ATTTCAGACGGCATCCTCCCACCTCGTCATTCCCGCGCAGGCGGGAATCTAGTCCGTTCG
GTTTCGGTCATTTCCGACAAATTCCTGTTGCCTTTCATTTCTAGATTCCCACTTTCGCGG
GAATGACGGAGGAGCGGATAAATTCTCGCAATCTAAAACTTCGTCATTTCCATAAAAAAA
CAGCAACCCGAAACAGCAACTTAAAAACAGCAACCTGAGACCGCGTCATTCCCGCGCAGG
CGGGAATCCAGATCATTGGGTAGCGGTAATGTTCAAAAGTCGTCTGAAAAATCAGAAGTT
CTAGATTCCCGTTTTCACGGGAATGACGGAATTTTAGACGGCATCCTCCCGCCCCGTCAT
TCCCGCGCAGGCGGGAATCTAGTCCGTTCGGTTTCGGTCATTTCCGACAAATTCCTGTTG
CCTTTCATTTCTAGATTCCCACTTCCGTGGGAATGACGGAGGAGCGGATAAATTCTCGCA
ATCTAAAATCTCGTCATTCCCGCGCAGGCGGGAATCTAGTCCGTTCGGTTTCGGTCATTT
ACGATAAATTCCTGTTGCTTTTCATTTCTAGATTCCCACTTCCGTGGGAATGACGGTTTG
GAAGTTGCCTGAAACTCGAAAACAACTGTAGTGGTTTAAATTTAAATCAGGACAAGGCGA
CGAAGCCGCAGACAGTACAAGCAGTACGATAAGGCGAGGCAACGCTGTACTGGTTTAAAT
TTAAACCACTATAAAACTGAACGAATCGGATTCCCACTTCCGTGGGAATGACAAACTTTA
AGGTGTGATGACTTATCCAAAACAGTCGAAACGCAAAAACCGGTTTCTCGTTTGCATAAG
AACGGCAAATTTTTCGGTGTCTTGTTTTATGGGCGTTATCCCTTGTCCGTCCCGTAGGGC
AGGTAAACGTCGAAGCGGGTGCTTTTGCCGGTGTATTGGTAGGCAGGAGCTTGTCCGGCA
AGGTGTTCTCCCAGGCGCGGGCGTTTGACGACGACGCGTTTTTTTGCAGTCTGTCGGGCG
GTATGGAGAAGGACGGCCTCATCTTGCGCCTCGCCGACGAGCCGGTGGAAGTAGGCCATT
TCTTTTTTGACGGCGGCACTTTTGCGGCGTTCGGGATACATGGGGTCGAGATAGACGATG
TCGGGTTTGCCTTGTGTTTGAACAAGTGCGGGCATCTGTTCGGCGGCGTTGCCGAAATGG
AGGTTGATGCGGGCGGCGGTGTCTTGCGTTTCGGGATTGAGGAGGGCGCGGCGGATGCCG
TCTGAAAGCAGGCAGGCGACGGCGGGATGCTGCTCGAAGGCGGTAACGGACAGTCCGAGC
GAGGCGAGGACGAAGCTGTCACGCCCCAATCCTGCGGTTGCATCCCATACGGTGGGGTGC
GCGGTATGGTTGACGGCTTTGGCGATGAGTTCGCCTCCGCCTTTTGTGCGCCGGTATTGT
GCGGCTCCCGAGGCAAAGTCGACGATGACGCTGCTTTTTTCCCCGACAAGCCTGAGGCTG
ACGGTATCGTGTTCGGCAAGGAGGTAACTGCCTTGTTTGGGCGGTTGGGAAACGGGCACA
AGGGGGAATGCCCGTATCAGGGTGCGGACGGTTTCGGTGGCGGTGTTGTCAATAAGGATG
TCGGTCATGGCAGTTTTGTTTGTTCGGAAGCAAGGGGCGGGACCCGCTTTCCCGTGCCGT
TTCAGACGGCATTTTTTCGGGTGGGCGGAGATGGTGCGGATGCCGTTTTGCCGTCAGCCG
ATGTTGAGGCGTTCCATACGGTAGCGCATGGAACGGAAGCTGATGCCCAAGCGTTTGGCG
GCCTGCGTGCGGTTGCCTTCGGTTTGTTTGAGGGTTTGTTCGATGATGTCGCGTTCGATT
TTGTCGAGATAGTCCTGTATCTGCATGGTATCGGGGTCGAACGGGAGAAGGCGGGACGGT
GCGGCGGCTGTTTCAGACGGCAAGGTATCGGCAACGGGGACGGCGGTTTCCGTCCGGACG
GGTTTGTGGCGCACATCTTGGATTTGCAGGTCGTCGATTTGCACGGTATGTCCGACGCAC
AGGGCGACGGCGCGTTCGAGGATGTTTTCGAGTTCGCGGAAATTGCCCGGATAACTGTAA
TTCAGGAGCATCTGTTGCGCGGCGGGGGAGAGTGTGTAGGGCCGGTTGTTGTGGCTGTGT
TTGTACAGGAGGTAGGGGGTGGGCAGCTTCAAATTTTCGCGCATTTCACGCAGGGACGGC
ATATTGAGGCTGACGACATTGAGACGGTAATACAGGTCTTGGCGGAATGCGCCGCTTTCG
ACAAGGGCTTCGAGGTTTTTGTGGGTGGCGCAGACGATGCGGACATCGACGGGCTGCTCG
GTCGCGTCGCCGATACGGCGCACGGCTTTTTCTTGAATCGCGCGTAAGAGTTTGACCTGC
ATGGAAAGGGGCAGGTCGGCCACTTCGTCGAGGAAGAGCGTACCGCCGTCGGCATGGCGG
AAGAAACCGGCATGGTCTTTGTCGGCACCGGTAAAGCTGCCTTTGCGGTAGCCGAAAAAT
TCGCTTTCCATCAGGTTTTCGGGAATCGCGCCACAGTTGACGGCGACAAAGGGTTTGTCC
GCGCGGTCGGACAGTTCGTGTATGGTGCGCGCCGCTTGTTCTTTACCTGTACCGGACTCA
CCGGAAATATAGACGGGTACGTTGCCGGGCGCGAGGCGGCGGATGAGGTGGCGGACTTCG
ACCATCTGCGGAGAGCTGCCGAGCAGACGGGGCATATCGGGTTCCGCATAGGGAAGGGCG
GCGGAAACGGGCGGTGCCGTCGGTATCGCGTTTGTAGGTTTCGGGGCTTCAGACGGCATG
GGGGAAGAAACGGGGGATGCCGTCTGAACAGGCGGTTCGGCGATTTTGTTTTGGTTTTCG
GAAACGGAAATTGCCGATTTGACGAGGGAACGCAGCCGGGCGAGGGTGATGGGTTTTTGG
ATGTAGTCGAACGCGCCGCAACGCAACGCTTCCTGTGCCTGATCGGCATTGCCGAAGGCG
GTGATGACGGCAACCGGCGTATCGAGCAGGCGGCTGTTGATGTGTTGGACGACTTCCAGC
CCCGAGCCGTCCGGCATACGCATATCGGTCAGGACGAGCGAATAGCGTTGGCTGTCGAGC
TTGTTTTTTGCTTCGGTAACGCCTGACGCGGTATGGACGCGCAGCCCCATTTTCATCAGG
GTCATTTCCATCAGGTCGAGAATATCGGTTTCGTCATCGACGACGAGAACGGGATGTTGC
AGTTCAGTCATTGCTTTTTTCCGGTAATGCGAGTTCGAAACATTTGGCTTCGGGCAGGTA
GGTCAAATCGCCGAAGTTGGCGTGTGCCAGTTCGCGGGCGACATACAGTCCCAAGCCGGT
TCCGTTTTTTGCTGTGGTGTAAAAGGGTTCGAACAAGTGCTCCTGCACTTCGGGCGGAAC
GCCGCCGCCGTCGTCGGCAAACAGGATGCTGATGGTGTTTTTTTGCGCGGGGCGGATGGT
GACGGAAATCGAGCCGTTACGTTTGCTGCTGTGCCGCCATGCGTTGTTGCACAGGTTCCA
CATAATTTGCCTCAAGTGGGCGGAATCGAAATAGGCAGTCAGGTGATTGCCCTGCATATC
CAAGCGGATGCAGCCGACGGCATCGGGATTGTTGAGCAGGAATTCCTGTTTGAAGCCTAT
CCAAAACTGCATCAGGTCGATGGCTTCGCGTTCGGTTTTGTTGCGTTTGTTGAGCGAGGA
GATGTCTTCGAGCATTTTGTCGATACGGCGGACGTTGCCGTCGATGATTTCGCAAAGTTT
GACCTTGAATGGGTCGGTTTCTTCTTCCTCTGCATTTTCGCGCAACAGGTCGTTCGCATG
GCGGATGGCGGACATGGGGTTGCGGATTTCGTGGGCGAGGTTTGCGGTCAGTTGTCCGAG
TGCGGCAAGTTTGACGGACAGAGCTTCTGCCTGAATTTCGCTTTGCGGGCGGATGTAGAG
GATGAGCAGCTTGTTCTGCTCTTTGTTCATCGGCACGGCGCGGATGCGGGCGGTCAGGGC
GGGCGTGTCGATATTGCGTTCGAAAGTACGCGAAGAGGCCTTGTCCCATAAAACGGTAAT
AGGGTCGAACAGGGCGGTATGCTGTCCGATTTCAAGCATGGGGAGCAGATCTTTTGCCTT
TTTATTGAACAGTATGGTCTGATGCTCGACGTTGATGACGACGACCGCTTCCTGAACGCG
GTTGAGCACGATTTGGTTCAAGCCCCTGATGCGGCGGTAGGCGACGTGGTTTTCATGGGC
AAGTTTGCCGGCACGGTCGATGTATCTGACCGACAGCGAGGCAATCATAGCGACGAAATA
GGAGCCGGCTACGAGGACGAAGGTGTTGGTGACGGTTTTTGCATCCAGAATCAGCGGATA
CATATTGATATTGCTGTCTGCAAGGGCGTTGAATATCAGCAGGATGGATGCATAGCTGGC
ATAGAGCAGGGGATAACGCCCGTAACTGAGTAGGCAGGAGCTGCCCACGAAGGGCAGGAT
CAGGATGCCGAACCCCGAATCGATGCCGCCGAACAGGTAGGTCAGCACGCCGATCATCGT
GATGTCGGCCACGGCGCTGAAACTCGGTATTCTCAAAGCCTGCCATTGCCATTGCGGGTT
GAGGGTGGAAAAGAAAATCAGCCAGCAGGCAATGGCAAGCGACAAGTAAAACGCCCATGC
CGTCCATGAGGCGTGCAGGTTTTCATGCCCGCTGACCTCCAACCCGAAGATATGCATAAT
CAGTAGGGGGAGGACGATGGGGATGCGGGCGATGTTGATCAGATTGGGAATCCGGTCTTT
GAGTTTCTCAAGTTCGCGGGCATTGGAAATTACCATAATATGTGCAGAATCGGGTTTATT
TCGGGGAAGAAAGCTGTTTCAGGCTGCCCGATATGGGCAACAGTCTGCCTTTTTTGCCGC
GTTTTGCCTCAATCAGGGCGACGGGGAGGCGGTCTTTGTGCGCCGCGCCGCGCCTGCCTT
CGCTTTCAATCAGGATTTCCGGCTCGGAAGAAACGGCGGTATGCGTCATCGATTCGCCGG
CGTTTAATCCGATGATTTGCAGTCCTTTGCCTTTCGCCATAATTTTCAATTCGCCGATGG
GGAAGGCGAGGGCGCGGTTTTGATTGGTGGCGGCAATGATTTTGCAGTCGGGGTTGATGA
GCGAGGAGGCATAAACCGCAACCGGCGGCAAAACGGTTTCGCCACTGTCCACGGTCATGA
CCACTTTACCCGCTTTCACGCGCCCGACCATGTCGCCCAGCTTGGCGATGAAGCCGTAGC
CGCCGCTGCTTGATAATAAATAATGTTGTTCCGGCAATCCTGTCAACATCGCAACGGGTT
TCGCGCCGTTTTGCAGCTCGATTAAGGATGAAACCGGCACGCCGTCGCCGCGTCCGCCGG
GGATTTCGGCGGCATCGAGCGTGTAGGTTCTGCCCAATGAATCGAGAATGACGACGGGTA
AAACCGTTCTGCCTTCAAGGGTTTGTTTGAGGCGGTCGCCTTCTTTGAACGCGGTTTGGC
TCAAATCGAGGTTGTGTCCGGCACGGCTGCGTATCCAGCCTTTTTCCGACAGAATCAGCG
TGATGGGTTCGTCGGCGGTGGTTTGTGTCAGCACGGCGCGTCCGGCTTCTTCCACCAGCG
TGCGGCGCGCATCGCCAAACTGCTTCATGTCCGCCTGCATCTCTTTGATAATCAGCTTGC
GTTTTTCGTTTTCGTCGCCCAAAAGGATGTTCAGACGGCCTTGTTCTTCGCGCAATTCGT
TCAATTCTTTTTCGAGTTTGAAACCTTCCAAACGTGCCAACTGGCGCAGGCGGATTTCCA
AAATGTCTTCGGCTTGGATTTCGGTCAGCCCGAACGCCGCCATCAAATCGGCTTTCGGGT
CGTCCGATTCGCGGATGACTTTAATCACTTCGTCAATGTGCAAAAAGACTTTCAGACGGC
CTTCGAGGATGTGCAGCCGTTTTTCCACTTGGTTCAAACGGAATTTCAGACGACGTGTTA
CGGTAACGACGCGGAAATCCAGCCATTCCTGCAAAATCGTTTTCAGGTTTTTCTGCGCGG
AGCGGTTGTCCAAACCCATCATCACCAAGTTCATGGACACATTGCCTTCCAGCGAAGTTT
GCGCCATCAGCGTGTTGATGAAGGTATCGGTATCGATGCGGCTGGATTTTGGCTCGAACA
CCAGACGCACGGGATGTTCGCCGTCTGACTCGTCGCGCACGCGGTCAATTAAATCCAGCA
TCAGCTTTTTGGTATTAAGCTGGTCTTGGTTGAGCTGCTTTTTACCCGCTTTCGGTTTCG
GGTTGGTTTGTTCTTCGATTTCGGCAAGGATTTTGGCGGAATTGGTGTTCGGCGGCAGCT
CGGTTACGATGACGCGCCACTGTCCGCGCGCCAGCTTCTCGATTTCGTAACGCGCACGCA
CGCGCACGCTGCCTTTGCCGGTTTCGTAAATGCGGCGCAATTCGTCCGTCGGCGTGATGA
TTTGACCGCCGCCGGCAAAATCGGGCGCGGGGATGTACTGCATCAGGTCGGCGGTCTCCA
GCGTCGGTTTTTTCAACAACGCAATCGCCGCCTGCGTGACTTCGTTCAAATTGTGCGACG
GAATTTCGGTCGCCATGCCCACCGCGATGCCTGACGCGCCGTTGAGCAAGACCATAGGCA
GACGTGCTGGCAGGTGTACAGGCTCGTCAAACGCGCCGTCGTAGTTCGGCACAAAATCCA
CCGTCCCCTGATTGATTTCGGACAACAGCAATTCCGCAATCGGCGTCAGCCGCGCTTCGG
TGTAACGCATCGCCGCCGCCCCGTCGCCGTCGCGTGAACCGAAGTTGCCGATGCCGTCGA
TTAAGGGATAGCGCAAGGTAAAATCCTGCGCCATGCGAACCATCGCCTCATAGGCAGAAC
TGTCGCCGTGAGGGTGGTATTTACCCAAAATCTCGCCGACCACGCGCGCCGATTTCACCG
GCTTCGCGCCCGCCGTCAGACCCATATCGCGCATCGCAAACAAAATACGCCGTTGCACAG
GCTTCTGGCCGTCTGAAACTTCAGGCAGCGCGCGGCCTTTGACCACGCTCATGGCGTATT
CGAGATAGGCGCGTTCAGCGTATTGACCGAGGATCAGCGTATTGGAATCGGTATGGGAAG
CGTGCGGTTGCGTATTCATTGTGTATGCGGAATGTAAAGCAAAGGACATTATTGTAAATC
AAAACGGCAAACCATAGTGGGCACCGTGTCTAAATCTGAATCAAAATACGGGAAATGTGA
AAATATGTTATAAATACCGTTTTCCCACTTTCACACATTGGAGACGATATGGAACTGGTA
TTTATCCGCCACGGACAAAGCGAATGGAACGCGAAAAACCTGTTTACAGGCTGGCGCGAC
GTGAAGCTGAGCGAGCAGGGGCTTGCCGAGGCTGCCGCCGCCGGTAAAAAACTGAAAGAA
AACGGCTATGAGTTCGACATCGCCTTCACATCCGTCCTGACCCGCGCGATTAAGACCTGC
AACATCGTTTTGGAAGAATCCGACCAACTGTTCGTACCGCAAATCAAAACATGGCGGCTG
AACGAACGCCACTACGGCCAACTGCAAGGTTTGGACAAAAAACAAACCGCCGAAAAATAC
GGCGACGAGCAAGTCCGCATCTGGCGGCGCAGCTACGACAACCTGCCGCCGCTTTTGGAC
AAAGACGATGAGTTTTCCGCACACAAAGACCGCCGCTATGCCCATCTGCCTGCCGATGTC
GTACCCGACGGCGAAAACCTGAAAGTAACGCTGGAGCGCGTATTACCGTTTTGGGAAGAC
CAAATCGCCCCCGCGATTTTGAGCGGCAAACGCGTCTTGGTAGCGGCGCACGGCAACTCC
CTGCGCGCACTGGCAAAACACATCGAGGGCATTTCCGACGAAGACATCATGAGCTTGGAA
ATCCCGACCGGTCAGCCGCTGGTGTACAAATTAGACGACAACCTGAAAGTCATCGAAAAA
TTCTACCTGTAAGGGTTTGAAATAAAAAATGCCGTCTGAAGCACAGCGTTTCAGACGGCA
TTTTTGACGGTACCGAAACCGAACGCCCTAGATTCCCGCCTGCGTGGGAATGACGAGATT
TTAAGTTACGGTAAGTTATCGGAAAAACAGTAACCGCTCCGCCGTCATTCCCGCGAAAGC
GGGATTGGCGATTCATCAGTTTCCCGAAATTCCGACATAACCGAAACCGAACGTCCTAGA
TTCCCGCCTGCGCGGGAATGACGGGATTTTAAGTTACGGTAAGTTATCCGAAAGTCATAC
CCTCCACGGCGGTAATTCGCACCAACGCGGTTTTCTGGAACCTTTGAATTTTCAGACAAC
CTTTGAATATTGCCGCTGTCCCGCGTTCTGGATTCCCGCCTGCGCGGGAATGACGATTTA
TAAGTTTCCCGAAACGCCCGAAAAAACCGAAATCCGACAGGCAGGATTTTTGCTTTCGTG
GGGATGACGGGATTTTAAGTTACGGTAAGTTATCGGAAAGACAGAAACTTCTCCGCCGTC
ATTCCCGCGAAGGCGGGAATCCGGACACCCGAAACCGCAGGAATTTATCCGAAACAACAG
CAACTTCCCGCGCAGGCGGGAATCTGAACACGTCCGTAGGGAAACCTATATCCCGTCATT
CCCACGAAAGTGGGAATCCAGGATGCAGGGGAAATCGTTTTATCCGATAAGTTTCCGCCC
CGACAGGTCTGGATTCCCGCCTGCATGGGAATGACGGGATTTTAAGTTGGGGTCATTTAT
CGGGAAAACAGAAACCGCTCCGCCGTCATTCCCACGAAAGTGGGAATCTAGAATCTCTGA
ATTTTCAGACAACCTTTGAATATTGCCGCCGTCCCGCGTTCTGGATTCCCGCCTGCATGG
GAATGACGGATTTTAGGTTAGGGTCATTTATCGGGAAAACAGCAACCGCTCCGCCGTCAT
TCCCACGAAAGCGGGAATCTAGAAATTTAATGTTGCGGCACTAGCCAAAAAAACCGAAAC
CGAACGGTCTGGATTCCCGCCTGCGCGGGAATGACGGGATTTTAGTAACCGTAGGGTGGG
CTTCAGCCCACCAATCAACAATCAAAAATAAAAAAAACGGTGGGCTGAAGCCCACCCTAC
GCAAAATTAGATTTTTGTTTGCGGAAAAATGCCGTCTGAAGGCTTGGGCGTTCAGACGGC
ATTTTGCTTCGGCAGAGGGATTACGCGAGTTTGGCTTTTACCCATTCTTCCACGCTTACC
AGCATTTCTGGCAATTTGCCGGCATCTGTGCCGCCGGCCTGCGCCAAGTCGGGACGGCCG
CCGCCTTTGCCGCCGACTTGTTCGGCTGCAAATTTAACCAGATCGCCTGCCTTGACTTTG
CCGGTCAGGGCTTTGGATACGCCTGCGCACAGGGAAACTTTGCCGTCGTTTACTGCGGCG
AGCAATACGATGGCTTGTTCTGATTTGCCGGTCAGGTCGGTTACGATTTCGCGCAGGGCG
GCTGCGTCGGCTTCGATTTGTGCGGCAACGAGTTTGGCTGCGCCCAAGTCTTTTGCATCG
TCCAAGAGTTTTGCGCCTGCATGGACGGCAAGTTCGGCTTTGGCGTGTGCCAATTCTTTT
TCCAATGCTTTGGCGTGTGCCGCGCCTGCTTGGATTTTCGCCAGTACGTCTTTTTCGGTT
TGGGCTTTGGTTTCGGCAATGATCTCTTTAAGCAAACGCTCTTGCTCTTGCGCCCATTTG
AGTGCGTTCAGGCCGGTGATGGCTTCGATACGGCGCACGCCTGCGGCAATACCGCCTTCG
CTAATGATTTTGAAGAGGCCGATGTCGCCGGTGCGTGAAACGTGTGTACCGCCGCACAAT
TCGGTGGAGAAACCGCCCATTTGCAGTACGCGCACTTCGTCGCCGTATTTTTCGCCGAAG
AGCATCATGGCGCCGGTTTTTTGGGCATCTTCCATGCTCATAATGGCTGCGTTGACGGCA
ACGTTGGCCAAGATGGCTTCGTTGACTCGGCGTTCTACTTCGGCGATTTCTTCGGCAGTT
ACCGCTTGAGGATGGGAAATGTCGAAACGGGTGGATTCGGCGGTAACCAAAGAGCCTTTT
TGTTCGACGTGTTCGCCCAATACATCGCGCAGGGCTTTGTGCATCAGGTGGGTCGCGCTG
TGGTTGCGCATATTGGCATTGCGGATTTCGTCATCCACTTTGGCGGTAACGCTGTCGCCG
ACTTTCAGACGGCCTGAGGTTTGTATGCCGAATTGGCCGAATACAGCCGCTTTGATTTTT
TGGGTATCGCGTACTTCAAAGCGGTTTTCGCCTGCGAAAATATAGCCGACGTCGCCGACT
TGGCCGCCGGATTCTGCATAGAACGGGGTAAAGTCGATAACGACTGCGCCGCTGTCGCCT
TCGTTCAATTCGTTGACTTGCTCGCCGTCTTTGTAGAGTGCCAACACGGTGGCTTCGGTT
TGGCGTTCGCTATAACCTTTAAACTCGGTGTCTTGACCGTCGTAAGGCAGTTGGGCGTTG
GCTTTGAAGCTTTGTGCGGCGCGTGCGCGTGCACGTTGGGCTTCCATTTCGCGCTCGAAG
CCTGCTTCATCCAGTTCAATATTGCGTTCACGGCAGATGTCGGCGGTCAAGTCGTATGGG
AAACCGTAAGTATCGTAGAGTTTGAAGATAATTTCGCCGCAGAGTGTTTTGCCGCCTTTG
GCCAGCGCGTTTTCCAACAAAGCCATACCGGTTTCTAGAGTTTGGGCAAAACGGCTTTCT
TCGTTTTTCAATGCTTCTTCAATTTGCGCCTGTTTTTCTTTCAACTCGGGGTAGGCATCG
CCCATCTCTTTGACCAAATCGGTAACGAGTTTGTGGAAGAACGGTTTGCTTTGACCCAGT
TTGTAACCGTGGCGCACGGCGCGGCGGATAATGCGGCGCAATACGTAGCCGCGGCCTTCG
TTGGATGGCAATACGCCGTCTGCAATCAGGAAGGAGCAGGAGCGGATGTGGTCGGCGATG
ACTTTCAGGCTGGGTTCTTCCATACTGAACGGCGCGCCGGTTTCGCGGGCAACGGCTTTG
AGCAGGTCTTGGAACAAGTCGATTTCGTAGTTGCTGTGAACATGCTGCATGACGGCGGCC
ATGCGCTCCAAGCCCATGCCGGTATCGACGGACGGTTTGGGCAGCGGGTTCATATTGCCT
TGCTCGTCGCGGTTGAACTGCATGAACACGCAGTTCCAAATTTCAATCCAGCGGTCGCCG
TCTTCTTCAGGGCTGCCGGGAATGCCGCCCCAAATTTCTTCGCCGTGGTCGTAGAAAATT
TCGGAGCACGGGCCGCAGGGACCGGTGTCGCCCATCTGCCAGAAGTTGTCGGACGCGTAT
TTCGCGCCTTTGTTGTCGCCGATGCGGACGATGCGCTCGGCAGGCATACCGATTTCGTTC
AGCCAAATGTTATAGGCTTCGTCGTCCTCGGCATATACGGTCGCCAAGAGTTTGTCTTTG
GGCAGGTTCAGCCATTCTGGGGAGGTGAGAAATTCCCAAGCGAAGTGGATGGCATCGCGT
TTGAAGTAGTCGCCGAAGGAGAAGTTGCCCATCATTTCGAAGAAGGTGTGGTGGCGGGCG
GTGTAGCCGACGTTTTCCAAGTCGTTGTGTTTGCCGCCTGCACGTACGCATTTTTGCGCG
GTGGTGGCACGGCTGTACGGGCGTTTGTCGAAACCTAAGAATACGTCTTTAAATTGGTTC
ATGCCCGCGTTGGTAAACAGCAGGGTCGGGTCGTTGTGCGGCACGAGCGAGGATGAATGG
ACGACAGTGTGGCCTTTGGTTTCGAAAAATTTTAGGAATTTTTGGCGCAGTTCGGAGGTT
TTCATAATTTTTTCAATATCTCTCAAATGTCTTGTCATGGTAAAAGCAGGGAAAACGAAC
GGCGGTATATTACCGCAAATCCCTGTTTCTAGCTATGGAAACGGCGGCTTTCAGACGGCA
TTGCGGGATTTTGAATGCCGTCTGAAGCCCTGTTGCCAATATCGGCTATAATGGCCGCTT
TCTCCAACCAGATATGCAAGGAATGATAATGGTCAAACATCTGCCACTCGCCGTCCTGAC
TGCTTTGCTGCTTGCAGCGTGCGGCGGTTCGGACAAACCGCCTGCCGAAAAACCGGCACC
GGCGGAAAACCAAAACGTATTGAAAATTTATAACTGGTCGGAATACGTCGATCCGGAAAC
CGTTGCCGATTTTGAAAAGAAAAACGGCATCAAGGTTACTTATGATGTGTACGACAGTGA
TGAAACGCTGGAAAGCAAGGTGCTGACCGGAAAATCCGGTTACGACATTGTCGCGCCGTC
CAATGCGTTTGTGGGCAGGCAGATTAAGGCAGGTGCGTATCAGAAAATCGATAAGTCGCT
GATTCCCAATTATAAACACCTCAATCCCGAAATGATGAGGCTGATGGACGGGGTCGATCC
CGGCCACGAATACGCCGTGCCGTTTTATTGGGGGACAAATACCTTCGCCATCAATACCGA
ACGCGTGAAAAAGGCTTTGGGCACGGATCAGCTGCCGGACAATCAATGGGATTTGGTGTT
TAACCCCGAATACACGTCCAAACTCAAACAATGCGGTATCAGTTATTTAGACAGCGCGGC
AGAAATTTATCCTATGGTGTTGAACTACATGGGTAAAAACCCAAACAGCAGCGAAACGGC
GGATATTAAGGCGGCAACTGCCTTGCTTAAGAAAAACCGTCCGTACATCAAGCGTTTTAC
CTCGTCCGGCTTTATTGATGATTTAGCGCGCGGCGATACTTGCGTAACGATTGGCTTCGG
CGGCGATTTGAACATTGCCAAACGCCGTGCCGAAGAAGCAGGCGGCAAGGAAAAAATCCG
CGTGATGATGCCGAAAGAAGGCGTAGGGATTTGGGTGGATTCTTTCGTGATTCCGAAAGA
TGCGAAAAACGTCGCCAACGCGCACAAATATATCAACGACTTCCTCGACCCGGAAGTGTC
GGCGAAGAACGGCAATTTCGTTACTTATGCGCCTTCGAGCAAGCCGGCGCGTGAGCTGAT
GGATAAGGAGTTTAGGGATGACAACACGATTTTCCCGAGCGACGGGGATTTGGAAAACAG
CTTTATTATGATTCCCATCCAGCCGGCGGCGTTGAAGTTTATGGTACGCCAGTGGCAGGA
TGTGAAGGCAGGGAAATAAAGCCCGATATGCCGTCTGAAGGATGTTCGGACGGCATTTTT
TATCTTTGGCGGAAGAGGGCTTGCAGCCGCTGTTTGAAGGCAATGGGGCGGATGCTGCTC
AAAATGCCGCTGAGGATAATGATGCACATACCGAGTATTTCCTGCCAGAAAAGCTTTTCG
CCCAGAAAAAATGCGGCAGACAGGGCGGAAAAGACGACGGTCATATAGGAAAGCGAGGCA
ACCGTGAATTTGTCGCCGACTTTGTAGGCGCGCGTCATCGACAGTTGGGCAATCAGCGCG
GACACGCCGATGCCCGACAGATAAACCGCCGACTGCCAAGACAGCATATGCCAGCCGGTC
AGCGTCGCCCAAACCGATGACATCGCCACACCTGTCGCGGAAAGGTAAAACACGACGCGC
CAGCCGGGTTCGCCCGCCAAAGACAGTTCGCGCACTTTCAAATACGCCCAGCCGGACATC
GCGCCGCCAGCAAGACCAGCGAGTGCCGCCAGTTCCTGACCGCTGCGGAACGATGGATTA
AGCAGCAATATGACACCCGTAAAGCCAAAGAACAGCACTGCCTGCGTGTAAACGGAAATT
CGCTCTTTCAAAATCAGGAAGGAAAATACCGCCAAAAAAATCGACGAGGTGTAGCTTAGG
GTTATGCCGGTTGCCAAAGGCAGATGCGTTACCGCGTAGAACAGCAGCAGCATCGCCCCC
GATCCGATAATGCTTCGGTTCAGGTGGTTTTTCCAATGAGGTGTGCGGAAGGTGTCGCGC
CGCAATATCGCGGTACCGCCGAGTGCGGCGGCGGAAAACAGCATACGCCAAAATACCAGC
TCGCCGCTGCTGAAGGCAAACCGGGCCGCCGCATCTTTAATTAACAGGTTCATTATGGTA
AAGCAGGCCGCCGCAACCAGCATCCAGCCGGAACCCAAAACGTCTTTTTTTTCGATATCC
ATAAACGGTCGTTGCGATAAGGACGGTCGGATTGTAAACCTTGCGGCAAGGCTTGTGGAA
TGTGTTTTTGCCTGCTTCTGATGCCGAAATTTTATTTTTCTTGCCGAACAATTTGTTTTT
TCAAGGCAAACTTGATTATAATGGCGGGCATGAAAAAATAGCTTATCCCTCTTTCCATTG
CGGCAGTCCTTTCCGGCTGTCAGTCTGTTTATGTACCCACATTGACGGAAATCCCCGTGA
ATCCTGTCAATACCGTCAAAACGGAAGCACCCGCAAAAGGTTTCCACCTCGCGCCTTCGC
ATTGGACTGATGTTTCCAAAATCCGTGATGAGGCGACGCGCCTGAGCTATCAGGTGAGTA
TCGGTAAAATGACCAAGGTTCAGGCCGCGCAATATCTGAACAATTTCAGAAAACGCCTGG
TCGGACGCAATGCCGTCGATGACAGTATGTATGAAATCTACCTGCGTTCGGCGGTAGACA
GCCAGCGCGGCGAAATCAATACGGAACAGTCCAAGCTGTATATCCAGAATGCCTTGCGCG
GCTGGCAGCAGCGTTGGAAAAATATGGATGCCAAACCCAATAATCCCGCATTTACCAATT
TCCTCTTGGAAGTGATGAAGATGCAGCCGTTAAAATGATACGGTACGCAAATGCCATCTG
AAAGTATTTTCAGACGGCATTTGCGTTTTAAGGTTCAGATATTTTATTGTTGCCCGCCTT
CTTTCCGGTATTGACCCGGCGAAACGTGATATTGCCGTTTGAATGCTTTGCCGAAGTGCG
TTTCCGACTGAAAGCCTACCGACAGTGCGACCGACAAAACCGAATCCGGGGTTTTCTTCA
GCAGCAACGCGCCTTTTTGCAGGCGGATATGGTTTACAAAGGCGTGCGGGCTGAGTCCGA
CCTGGCTTTTGAAACGGCGCATCAGCTGCGCGCGCGACATATTGGCGACCGCCACCATTT
TGTCAACATTCCATTCGTCTTCCGGTTTGTCTATCACCTTTTGGATTAAATGTCCCAAAC
GTTTGTCCTGCCAACCTTTCAATACGCCTGACAGTTGGGCATCTTTTTCTTGTTCAAGAT
AGGCGCGCAGGATAAGTACCAGTAAAACGGACGATAATGCGTTGACCACGGAAACCGTCC
CCGCCAAAGGTTTTTCACTTTCCAGTTGCAGCATTGAAACGACATATTGTAAACCCGGGT
GGGTAATATTCAGAAAAACGGTTTCAGGCAGCCCGTTCATCAAATCTGCATGGGTATCAT
AGCGGAAACGGGCACAAAACAGGCTCATATCCTGTCCGTTGCCGCACTGTTTGACCGTGA
ACGCGCCGTTTTGTCGTATATCCGGTTGTAAACTTTCTCCGTATTTTCCGTCGTGGCTTA
AGACATGCCCCAATCCCCGCGGGAAAAATATAATATCCCCCGTACTGACCGGACGCGGGG
AAGTTTCACCGTCGATGCAGAGATAGCCGCTGCCTGATGTAACAATGTGTACCAATCCTT
CGCTCTGCAAGGTTTCATGCCGTACCGACCATTGTCCGCCCAAAAGGCACTGTACATCCA
CACTACCCGTCAATTGGGCCAGGTCAACCAGTTTGTCGAGAATGTCCATAAATCTTTTTG
AACCATAAAATGAGATGATTAAACGAGAAACACAACTGAATAATTGCAATAATACACACA
TCAAAAACGGATACGCAACCGCGTATCAGGGTTAAACGTAAGATAAAGGAAAAGAAAATG
TTTAAAGATTGGAAAGAACATACAGCATTGGTTAAAAAATCATTTGGCGAGCTGGGTAAA
GAGCATCCTAAAATGCTGCAGGCCTACGGCGCATTGGAACAAGCGGCAGCTGCAGAGGCA
CTTGATGCTAAAACGCGCGAACTGATTGCCATCGCCGTTGCCATTACCACACGTTGTGAG
AGCTGCATCAGTGTTCACGCTGCCGCCGCCGCCAAAGCCGGTGCGACCGACAGCGAAATC
GCAGGTGCATTGGCAACTGCCATTGCCCTGAATGCGGGTGCCGCTTACACTTATGCCCTG
CGTGCATTGGAAGCGGTTGAAACGCAAAAATAATCCGTTTTGGATAAGAAATGCCGTCTG
AAAACATTTCAGACGGCATTTTGTCTGTTATGCTTCCCGATATTTTGCAGACAACATATG
CAGCCGTTTTTTCAGACGGCATTTGAGAAACAAGGGGTAAGCGTGAAATATAGTGGATTA
AATTTAAATCAGGACAAGGCGACGAAGCCGCAGACAGTACAAATAGTACGGCAAGGCGAG
GCAACGCCGTACTGGTTTAAATTTAATCCACTATATTATCGCTGGGTATGGTTTGCCGCC
ATAAGCTGTCTGCTGTTGTCCGCCGTTTTTATTGCACCTTACCTGACGGCATTTCACGAA
CAAGAAAAAACATTCGAATATGCAGAATTGACCGTTACCGCACCCAACCGCAGCGGACGG
GCAATCAAACTGAATGCAGACGGGCAACATTACCGACTTTCCTGCTACGGGTTCGACGAT
TTGTGCACAGGCGACAATATCGGCAGAGTCATCAGGGCGCGGCAGGTTAAGATTGTTTTA
AGCGACACCGTCGGCAAAGGTTTTTTAAACGGCGTTCTGTTGGAATACCGCAACAGTGGC
AGTATCCATACCAATAAGGAGTTCGCACATCCGGAAGACCGCCTTATCGAAGTGTTGGCA
CAACCTGCCATTTTCAGCCTGAAACTAGGTATTTTGCTTTTATTGCCCGCCATTTTCCTG
CGTTTGAAAAGAATGTGAAAACAGATTGGCGGGGCGGGGGAATGCCCATGCGGCAATTTT
ACGTTTTGGGTTATGAGGATAACCGCTATAATCACAACTTTACAGTCTGCACAGAGAAAA
CCGATGCCTTGGAATCTCCCCATCTTCCTCACATGGTTGAGGGTCTTGCTCATTCCTGTC
CTGACAGCCCTTTTTTACCTGCCTTTCTCATGGTTTTCGGAAGAAGCAGTCAATGTTGCC
GCCGCCGTCATTTTTGCCGTTGCCGCCTTGACCGACTGGTTTGACGGATTTTTGGCAAGG
TTGTGGAAACAGACCTCGGATTTCGGCGCATTCCTCGACCCTGTCGCCGACAAGCTGATG
GTTGCCGTATCGCTGCTTTTACTGGTCAAACTCGATCGGACCTATGTTTTGTTTGCCATG
ATCATTATCGGTAGGGAAATCACTATTTCCGCATTGCGCGAATGGATGGCGCAAATGGGC
AAGAGAAGCAGCGTTGCCGTCGCCACCGTCGGCAAGTTCAAAACCGCCGCGCAAATGCTG
GCAATCTTCCTGCTGCTGCTGAATTTTCCCGATTTTTATGGATTTAACCTCGCATTCATC
GGCAACATATTGATGTTTATCGCATCTTTGCTGACGGTTTGGTCGATGTTGTATTACCTG
AAAATGGCGTGGAAAGAAATCGCCTGAAAAAAACATAAAAATAGCTTGACGGTAAAAACA
GAATCCATAATAATTGCGTCTTCTTCGATGTCGGAGAATGATATAGGGCGGGAATAGCTC
AGTTGGTAGAGCGCAACCTTGCCAAGGTTGAGGTCGCGAGTTCGAGACTCGTTTCCCGCT
CCAAAAATTTCATTCTCCCACAATCATTGCGGGAATAGCTCAGTTGGTAGAGCGCAACCT
TGCCAAGGTTGAGGTCGCGAGTTCGAGACTCGTTTCCCGCTCCAAGTTTTATTTCAAACA
TATCAACGCGGGAATAGCTCAGTTGGTAGAGCGCAACCTTGCCAAGGTTGAGGTCGCGAG
TTCGAGACTCGTTTCCCGCTCCAAAAACCGATATGTTTGAACGCGCGGGAATAGCTCAGT
TGGTAGAGCGCAACCTTGCCNAGGTTGAGGTCGCGAGTTCGAGACTCGTTTCCCGCTCCA
GGTTTTTAGATTAAGCCAGTTTTAGGCGAGATAGCAAAGTGGTTATGCAGCGGATTGCAA
ATCCGTCTACGCCGGTTCGATTCCGACTCTCGCCTCCATTATCGTACCATGGCGGGGTGG
CAGAGTGTTTATGCTATGAGGAGTGCAATCTTCATACAGGCCGGTTAAAATCCGCGCCCC
CGCCTCCACCTTTCACAAATGCCCGGGTGGTGAAATAGGTAGACACAACGGACTTAAAAT
CCGTCGGGACTAAACATCCCGTGCCGGTTCGATTCCGGCTCCGGGCACCAAGCTGAAAAT
AACAATACCGCTCCAAGCGGTTATTTTTTTATCTGTCGGACGGGGATGGACAATATTGAC
ATGTTCATGCCTGAACAAGAGGAAATCCAATTAATGTGGAAAGAAATTTTACTGAATTAC
GGTATTTTCCTGCTCGAACTGCTTACCGTGTTCGGCACAATTGCGCTGATTGTGTTGGCT
ATCGTACAGAGTAAGAAACAATCGGAAAGCGGCAGTGTCGTACTGACGGATTTTTCGGAA
AATTATAAAAAACAGCGGCAATCGTTTGAAGCATTCTTTTTAAGCGGGGAAGAGGTAAAA
CATCAGGAAAAAGAAGAAAAGAAAAAGGAAAAGGCGGAAGCCAAAGCAGAGAAAAAGCGT
TTGAAGGAGGGTGGGGAGAAATCTGCCGAAACGCAAAAATCCCGCCTTTTTGTGTTGGAT
TTTGACGGCGATTTGTATGCACACGCCGTAGAATCCTTGCGTCATGAGATTACGGCGGTG
CTTTCGATTGCCAAGCCTGAAGATGAAGTTCTGCTCAGATTGGAAAGTCCGGGCGGCGTG
GTTCACGGTTACGGTTTGGCGGCTTCGCAGCTTAGGCGTTTGCGCGAACGCAATATTCCG
TTGACTGTTGCTGTCGATAAGGTGGCGGCAAGCGGCGGCTATATGATGGCGTGTGTGGCG
GATAAAATTGTTTCTGCTCCTTTTGCTATTATCGGTTCGGTGGGCGTGGTGGCGGAAGTG
CCGAATATCCACCGCCTGTTGAAAAAACATGATATTGATGTGGATGTGATGACGGCGGGC
GAATTTAAGCGCACGGTTACCTTTATGGGTGAAAATACGGAAAAGGGCAAACAGAAATTC
CGGCAGGAATTGGAGGAAACGCATCAGTTGTTCAAGCAGTTTGTCAGTGAAAACCGCCCC
GGGTTGGATATTGAAAAAATAGCGACGGGTGAACATTGGTTCGGTCGGCAGGCGTTGGCG
TTGAACTTGATTGACGAGATTTCAACTAGTGATGATTTGTTGTTGAAAGCGTTTGAAAAC
AAACAGGTTATCGAAGTGAAATATCAGGAGAAGCAAAGTCTGATCCAGCGCATTGGTTTG
CAGGCGGAAGCTTCTGTTGAAAAGTTGTTTGCCAAACTTGTCAACCGGCGGGCGGATGTG
ATGTAGTTTGCCGAACGGATGGAAATGCCGTCTGAAGCGTGTTCAGACGGCATTTTTCAA
GTTCCGGCTTTGATGTTCCGTTCCGACCACTCTATCCGTTGTCCGATGTCTTTCAAATTG
GAATATTGTTCGACCAATCGCGGCATGTCGTCCAAACTCATGGCAAACATCCACAGATAA
GTGCTAACCGAATAGACATGCCCCGCGCTGCCGTAGCCTTTGAGTGTCATCATCACAAAA
GCAAAGCCGAATAAAATACTCATCGCCGCGCCGACGCAGAGATAGCCGAAGGCTTCGCGG
TTGGAAATCAGCACACGCAGACGCGCAACCGTCCATAATGGCGGTACAGCTGCCGCTCGT
CGCCTTTTCGGATAAAGTGGTTGTCGCGTTCCAAGCTGTTGTTCAGGCGGAAATACAGGT
TTTCGCTGATGGCGGCAAAACGCGGCAAAAGCCATAAAAACAACGCAAGTATGCACACTG
CCGACACGCCGACCCAAAATTCCAGCACCAGCAGCATGATGCACGCGCTGAATATGGATA
CGACGGATGTCGCGGCAATCGGCAGGTGTTCTTCAAAAAAGCTGACAAACTCACGCGACA
GGGCAACCCGCGCAGTTATAGTGGATTAACAAAAATCAGGACAAGGCGACGAAGCCGCAG
ACAGTACAAATAGTACGGCAAGGCGAGGCAACGCCGTACTGGTTTAAATTTAATCCACTA
TATTGCTGAATGCGGGACTTGCCGCTGCCGCTGTTCCAACACAACCGGCACGGCGATTTC
GGTATAAATCTGCGTAAACGTGCGCGTATCGGCAATCCGCCGCGCCGCACCGACCAGCCA
CATTAAAAGCACAACCAAAGCGTACAGCAACGCCTGCCACACCTTCCCCGCAATTACGGC
ATTAATTGCCCAGCCGCCAAACACCGGATACACCAGCATCAAAAGGTTTTCCAGTCCGAC
CAGAGAAAACGTGCCGAGCAGACGCTTGCGGTGGGTTTGGGCTATATGTTTCAACATTTT
CCACATATTTGCTCCCTATTTTTTATTTAGCGTGGGGCGATAAAAATGCCGTCTGAAAAT
ATTTCAGACGGCATATTGTTTGGAAAGGGAAGTCAGTGTTCCGCCAGTTTCAGGTAAACA
CCGGAAACGTCCTGTTCGCCGTAGCCGGCTTCGACTGCTTTGCGGTAGCTGGCAGCAACG
GTTTCGACGGCGGGCAGGGTGTTGCCTGCCTGTTCAAGCTCTTTGACGGCGAGGTTGAGG
TCTTTGGAGGCGTGTTTTAGGGCGAAGGCGGGCGGGAATTCGCGGTTTGCCCACAGGGAT
TTTTTGGTTTGAAACATAGGCGAGTCCATTGCCGAGCCGCCGATGGCTTCGACGATGGTG
TTGGTATCGATGCCGAACTGCCGAGCCATCAGCATCGCTTCGCTGTACGCTTCACCGAAA
ATGCCCAAGAGCGAGTTCAAGACGAGTTTCGCGCCCGAACCTTTGCCGACATCGCCGAAA
TGGAAGGTTTTTTTGCCGACGAGGGAAAATATTTTTTGCAGCGGGTTTAAAACGGCTTCG
CTGCCGCCGAACAGAATCAGCAGCGTGCCGTTGGTGGCTGGTCCGACCGATCCGGAAACG
GGTGCTTCGGCAAATTGTCCGCCTGCGGCTTCGACAAGTGCTTTGACTGCGAGGTTTTCG
GTCGGGGAGATGGTGCTCATATTGACGATGATTTTGCCGGCCAATCCGTCGCGGACTCCG
TTCAGGATGTCGCACACGGCGGCATAGTCGGAAACCATCAGGAAAATAACGGGATAGTCG
CGGACAAGTTCGATGGTGCTGCCATAGACCTTTGCACCTTTGGCGGCAAGGGAATCAGTT
TTCCCGGGCGAGCGGTTGTATATGCCGACTTCGATATTGCCGTCTAAAAGCCGTGTTACC
ATGGGGTTGCCCATTTGACCCAAACCTATCCAGCCGATTCGTGTATATTCGTTTACAGGC
ATGTATCTGCTCCTTTGTTTGTAGTGTTCTGTAATCTTATAGGCTCCGATGCCGTCTGAA
AAGCCTGCTTCCGATTTTGCAAGGTAGAAATGCGGAAGATTACGGTATCCGGTTCCTTTT
GAAGGCAGAGCCTACAATTATATGTTTTGGGGGCGGATATAGGTTTTATCCGAGCCGTTG
GCAAATTTTAATCCCGGCAGGGATTTCTGCTGCAGCCCTAATGTTTCGGCAACATCCTTT
TCTTGGGTAAACGTAAAGCGGTAGGCAGTCAGGGTTTTACCGTTTCTGACGGTCTCTTCC
GTCTCGAAACCTGCTACCTTATAGGCACATACGACCGCGTTGTCCGAATCCGTATCAATA
CCGATGAGATATTTCACTTTTTTGACCAAATCTTTGGCAACCGTCCAAGTGCCGCGTGCC
CGATTTTCACGTTCTGCGGCAGATTCGTTACGGTTTGCGGCTTGAGGTAGTTTGACTGCC
AAAATCAGACCGTCCGGATTCAGTTTGCCAACATCTGCCGGCTCGAAGCCGAAACGGTTT
TCCCAATCTTCGGTACGGATGCCTTGTATCGAACCGTCAAGGTTCTTCAGCTTTTTACCG
CAAACGCTGCGGGCAAACGCAATCAGAGATTGTTGAGCGACCAGTGCCTCACTTTCGGTT
AGGTGATGGGCCAAGATAAAGCGTCCGAGCTTGCGGCATTTGGATACGGCTTTTGCCGTA
GGTGCGTCGAAATGGTCATATTCGAAAATACGGTTGCCACAGCCTGTACCGATATACAGT
ACTTTGCCTTTTTTCAAATCGGTCAGGCAGTACACGTAAAAACGGTTGGTACCGCTACCC
AAGGCGGCCTGTGCGCTTTCAGAAAAACCTTTGTCCTCAGTATCCATATCGTCCTCCGTT
ATAGTTGTGGGAAAAAACAGAAATGCCGTCTGAAGAAAACCATGTGCCGTCCAAACCTTT
AAAGATACGGGTAACAGGTTCGGGCAATGCTTATTTTACCTTTGGCGTGTTATCGCAGAA
AACTAAATCCAAAACTATGCCATTTGACCCGTCGGGTGGCACAAACCTCGTCAGGCTGTA
AGTTTGGCAAGGTTAACGCAGACACCTTATCGTGCAAAACGATATACGTTTATTCTGGAT
ATTGCGCGTAAGTTTTGGGCGGAATCCCGATTACGAAGCTGCTTTACTGACAAGGCGATG
GCTGGCGAACTATCTGGTATGGTATGCAAATACCTTAATATCTTGGAATGATGATGCCGT
TTGAACGGGTTTGTGGTTCAGACGGCATACGGTTACATTTAGAGCAGGGTTCTTACATCG
GCGGCAATGGTTTCCGGCTCGCTTCCGTAAGGAGAGAAAATCGCTACCTCCCCGTTTTTA
TCAATCAGATAAGCACCGGAAGAGTGGTCGACCAAATAGTTTTCGCTGTCGTCTTTTTGA
TTGACCTTGGCAGAAACCACGCGGTATTGCTGTTTGATAACCGGCAGGCTTTGATCGCCG
GTCGCAGTCAGTCCGATAAAGTCGGGATTGAATTGTTTGGCGTATTTGCCGATGATTTCA
GGCGTATCCCGTTCGGGGTCGATGCTGACGAACACGACTTTCACATCTTTAGCCTGATCG
CCAAGTTGTTTTAGCGTGTCGCTGTATGTCAGCAGTTCGGTCGGGCAGACATCCGGGCAG
TGTGTATAACCGAAAGACAGAATCACCACTTTACCTTTTAAGCCGCTCAGGCTGAACGGT
TTGCCATCGCCATCGGTCAGTGTAAAGTCGCCGCCGATATCTTCCTGGCGAATATCTGTG
CCGCGTGTTTGCGGTTTCGGCGAGTTTTCGGTAGCAGATGCAGCAGATGCGGCAGATGCA
GTGGCTTGTGCCGCATTGTTTTCTTGAGGTTTGCAGGCGGCAAGCGATGCAAGGGCGAAG
ATACTCAGCAGAAAGGAACGTGGTATAGAAAGCATGACAATATCCTAATAAATATAAACA
ACCGAATTCGTACAGAACTTGAATGTTTCCATCTTAACGCGTTTATTAGATTAAATGTAG
TATTTTTTGCACTGCAGTATGGCAGTGGTCATCAGAGTTAATGCGGCATAATTTTTTATT
CAGTAAGTTTCTTAGATTGCGGTATAGATGTGGCATGGTTTAATTATCTTTAGAATCAAA
TAGTAAATAATAATTAGTAAAAAAAATTAAAAAAAAGGTTTACAGAGTTTTAAAAGCCAT
TATAATGGCAGCTTCTTCACCAGCCCAGGTGGCGAAATTGGTAGACGCAGGGGACTCAAA
ATCCCCCGCCGCAAGGTGTGTCGGTTCGAGTCCGACCCTGGGCACCACAACCGCCTTTAG
AGCGGTTATTTTTTGTCTCATCGTACTCCGTACCGTAAATCACAGTCAAAGCAGATAAAG
TGTTCATGTGATTTTGTATCTATAATCATCTAATCCTATCTGTTTCCGTATAATTGAATC
AACCTGTCTTGTAGACGCAATCTGAAAATACCTCCGGAAATATATTGTGAAGGCTGCTAA
ATAAAGAATGGCTAATCTGTTAAAGTAGGGAGTAATGTACGTTCTTTGTATTCGGTATGG
GAGTGTGAAATGTCAACAATGTAGTTGTTTGCTGTTTCTCTGATTTATAAAAATTCATAT
AAATCATAATATAATAATTTTACAGATATTTAATGTTAAAAAGTAAAAGTTTTTTCCTTG
CCTGAATCTTCAGTTTGCGTTATCGTTGACGCTCTTTCATTTCATAAACTCTGTGTTTCT
TCCCAATTGATTGGATGGTCTGTCTGTTACCGTGTTCCCTCAATGCGCGTACCCTAAATC
GCTGCTTGGNGGAATTGCATTACAGGTGCTGTGGTAAAGCAGTTTGTCCCTATTGGTTTG
AAACCATATAAAAGAGGTCGTTATGCAATTATCAGGTGCACAAATCATAGTGCAAAGTCT
CAAAGCCGAAGGCGTAGAGTATGTTTTTGGCTATCCGGGCGGCGCAGTCATCGAAATCTA
CGATGCTATTTTCCAACTCAATAAATTCAAGCACATTCTGACCCGACACGAGCAGGCGGC
GGTACATGCGGCAGATGCGTATGCGCGCGTCAGCGGTAAAGTCGGTGTCGCGCTGGTTAC
TTCCGGTCCGGGAGTTACCAATGCGCTGACCGGCATCGCCACTGCATACAGCGATTCGAT
TCCGATGGTGGTTATCAGCGGACAGGTAGGCAATTCCCTGATTGGTACGGATGCGTTCCA
AGAAGTTGATACGGTGGGTATTACCCGTCCGTGCGTCAAACACAATTTCTTGGTAACCGA
TGTCAACGAGCTTGCCGAGACCATCAAGAAAGCATTCCAAATTGCCGCCAGCGGCCGTCC
CGGTCCGGTTGTGGTTGATGTTCCCAAAGATGTAACTCAGGCGATGGCGAAATTCAGCTA
TCCGCAGGAAGATATCTTTATCCGCTCTTACCAACCCGTTGTTCAAGGTCATATCGGGCA
GATTAAAAAAGCCGTTCAAATGTTGGCTTCTGCCAAACGTCCGGTTGTTTATTTCGGCGG
CGGCGTGGTATTGGGCAATGCTTCGGAAGAGCTGACAAAATTCGTCCGCATGATGGGCGC
ACCGTGTACCGGTACGCTGATGGGGCTGGGCGCATATCCTTCAAGTGACCGACAATTCTT
GGGTATGCTGGGTATGCACGGTACTTACGAAGCCAACCTCGCCATGCAAAACGCAGATGT
CGTGTTGGCAGTGGGTGCGCGTTTTGACGACCGTGTCGTATCCGTTCCGTCCAAATTCTT
TGAAAAAGCCAAAAAAGTCATTCATATTGATGTTGACCCGTCCAGCATTGCCAAACGCGT
CAAAGTCGATATTCCGATTGTCGGCGACGTGAAAAACGTGTTGACCGAAATGATCGGCTT
GTGGGGCAAGCAAGATACGACCCCTGCTCCCGATTCTTTAGACAAATGGTGGAAAAGCAT
CGAAGAATGGCGTTCCCGCGATTGCTTGTGGTTTGACAACGACAGCGAAATCATCAAGCC
GCAATACGTCGTACAGAAACTTGCCGAAATCACCAACAACTCCGCCATCATTACTTCGGA
TGTAGGGCAACACCAAATGTTCGCGGCGCAATATTATCCGTTCGAACGCCCGCGCCAATG
GCTTAATTCCGGCGGATTGGGCACGATGGGCGTAGGTTTGCCGTATGCAATAGGTGCGAA
ACTTGCCGCTCCTGATCAAGATGTGTTCTGTATTACCGGCGAAGGGTCGATTCAGATGAA
CATCCAAGAATTGTCCACCTGTTTCCAATACCGCGTTCCGGTGAACGTCGTTACCCTCAA
TAACGGCTACCTCGGCATGGTTCGCCAATGGCAGGAACTGTACTACGGTAACCGCGAATC
GGAAACCTATTTCGATTCTCTGCCTGATTTCGTCAAATTGGCGGAAGCATACGGACACAT
CGGCATCCGTGTGGACAAAAAATCCGATGTTGAAGGTGCGTTGTTGGAAGCGGTCAAACA
AAAAGACCGTCTGGTATTTATCGACTTCNTGACCGATAAGAAACAAAACGTGCTGCCTAT
GGTCGGCAACGGCAAAGGTTTGGACGAAATGGTCCTGCCGCCGCATATGCGCGAAAACCC
GAAAGCGTAAGGAGAACGACAATGCGACATATCTTATCTGTTCTGATGGAAAACGAATCA
GGCGCGATGAGCCGCGTGGTCGGTCTTTTCTCCGCTCGAGACTACAACATCGATTCCTTG
GCGGTAGCTCCGACCGAGGACAAAACGCTTTCACGCATGACCATCGTTACCCACGGCGAC
GAGCATGTTATCGAACAAATCACCAAGCAACTCAATAAATTGATTGAGGTGATTAAAGTG
GTTGATTTGAACGAAAGTCGTTTTGTCGAACGCGAATTGATGCTGGTAAAAGTCCGCGCC
GTTGGCAAAGACCGCGACGAATTTTTACGCCTGACAGAAATCTATCGTGGCAGCATCATC
GATGTAACCGACCGTAGCTACACCATCGAAATCACAGGCTCAACCGACAAACTCGACTCT
TTCCTCGAAACTGTCGGACGCGCTCAGATTCTGGAAACCGTACGTACAGGCGCAGCCGGC
ATCGGCCGTGGCGAGCGTATCTTGAAAATTTAATACCGCTGTTTTTCAGACGGCAATATG
CCGTCTGAAAAACAAAGCGGTAGGAGAGATTGATGTCAAACATTAAAATCGTTGCACTGG
TTACCGTCAAACCCGAATACACGGAAACGCTGAAACCCTTGTTCCAAAGCCTGGTCAAAG
CCAGCCGCGCGGAAGAAGGCAACATCAGCTACGACCTGCATCAGGAAATCGGCAAGCCAA
ACCGTTTCGTTTTCGTCGAAAACTGGAAGTCTCAGGCTGCCATCGATGCGCACAATGCCA
GCGAACATTTTCAAGGTTTCGTTAAAGCCATCGACGGCAAAACTGATGCGCTCGAAATTG
TTTTGATGGAAGATATCCCTGTTTAACCCTTTACCCTCAATCCAACCGTCCGGCGTTCTC
AACACAAAGCCGGAACTCATTTTATTCAAAGGAAATCAAATGCAAGTTTATTACGATAAA
GATGCCGACCTGTCTCTGATTAAAGGCAAAACCGTTGCCATCATCGGTTACGGTTCGCAA
GGTCATGCCCATGCTGCCAACCTGAAAGATTCGGGTGTAAACGTGGTGATCGGTCTGCGT
CACGGTTCTTCTTGGAAGAAGGCAGAAGCCGCCGGTCATGTTGTTAAAACCGTTGCGGAT
GCGACTAAAGAAGCCGATGTCGTTATGCTGCTGCTGCCTGACGAAACCATGCCTGCCGTC
TATCACGCCGAAGTTGCAGCCAATCTGAAAGAAGGCGCAACGCTGGCTTTTGCGCACGGT
TTTAACGTACATTACAACCAAATCGTTCCGCGTGCCGACTTGGACGTGATTATGGTTGCT
CCTAAAGGACCGGGTCATACTGTACGCAGCGAATATAAACGCGGCGGCGGTGTTCCTTCA
TTGATCGCCGTTTACCAAGACAATTCCGGCAAAGCTAAAGATATTGCCCTGTCTTATGCG
GCTGCCAATGGCGGTACCAAAGGCGGTGTGATTGAAACCACTTTCCGCGAAGAAACCGAA
ACCGACCTGTTCGGCGAACAAGCGGTGTTGTGTGGCGGTGTGGTCGAATTGATTAAGGCC
GGTTTTGAAACTTTGACTGAAGCAGGTTATGCACCTGAAATGGCTTACTTCGAATGTCTG
CACGAAATGAAATTAATCGTCGACTTAATCTTCGAAGGCGGTATTGCCAACATGAACTAC
TCCATTTCCAACAATGCGGAGTACGGCGAATACGTTACCGGCCCTGAAGTGGTCAATGCT
TCCAGCAAAGAAGCCATGCGCAATGCTCTGAAACGCATCCAAACCGGCGAATACGCAAAA
ATGTTTATCCAAGAGGGTAATGTAAACTACGCATCTATGACTGCCCGCCGCCGTTTGAAT
GCCGACCACCAAGTTGAAAAAGTCGGCGCACAACTGCGTGCCATGATGCCTTGGATTACT
GCCAACAAATTGGTTGACCAAGACAAAAACTGATTGTTTTCAAACGGGACTGCCTACACA
TCGTGTAGGCAGTTTTTATATGGATGCCGTCTGGACATCGTGTTCAGACGGCATCTGTGT
TGCGGATGAATTTAAACAGGTACAGTTCTGTCAGTCGCCCAGAGCCGCGATCATTACCGC
TTTAATCGTGTGCATACGGTTTTCCGCCTGATCGAACACGATGCTGGCAGGGCTTTCGAA
TACTTCTTCCGTTACTTCTACGCCGTTTAAGCCGAAGGTTTCATAAATCCATTCTCCGAC
TTTGGTTTCCCGATTGTGGAAGGCGGGCAGACAGTGCATAAATTTGACCTGCGGATTGCC
CGATGCCGCCATCAGTTCGGGCGTAACGCGGTAATCTTTCAGCAAATCGATGCGTTCCTG
CCAGACTTCTTTCGGCTCGCCCATGCTGACCCATACGTCAGTATGAATGAAACCGACACC
TTTGACGGCTTCATGCGCGTTTTCGGTCAGGGTAATTTTTGCTCCAGTTTCTTTGGCGGC
GGCGTGTGCGGCGGCGATAATGCCTTCAGATGGCCACAGGCTTTCCGGTGCTCCGATACG
CACGTCCATTCCCAATTTTGCCCCTAAAATCAGCAGGGAATTGCCCATGTTGTAACGCGC
GTCGCCGACGTAGGCAAACGCGGTTTGGTTCAAAGGTTTGCTGCTATGTTCGCGCATGGT
CAGCGCGTCGGCGAGCATTTGAGTGGGGTGGAACTCGTTGGTCAGCCCGTTGAATACGGG
TACGCCCGCATATTTTGCCAATTCTTCAACAACTTCCTGACCGAAGCCGCGATATTCGAT
GGCATCGTACATCCTGCCCAAGACGCGCGCCGTGTCTTTGATGCTTTCTTTGTGCCCGAT
TTGGCTGGCGGACGGCTCTAAATAGGTCACTCCCGCCCCTTGATCGCGTGCGGCGACTTC
AAACGCGCAGCGTGTGCGCGTGGATGTTTTTTCAAAAATCAGGGCGATGTTTTTTCCTTT
CATCCGCTGAATTTCGCGCCCTGCCTTTTTGGCGGCTTTCAATTCGGCGGCAAGGTCGAG
GTAAGCGGTGATTTCTTCCGGCGTGAAGTCTAAGAGTTTCAGGAAATGGCGGTTTTTCAG
GTTCATATTATCGTCTGCCTTGTATGGCGGATGGGGAGGATTACATTATACTGCCCGTTA
AAAGGGGAGATTGGCAGAATATTATAATGCCGTCTGAAAAACTTTCAGACGGCATGGTTA
CCAACCCCTTATATCACGGGGTTGCTCCGGTTAAACATTCACGGTCTCGGCTACTTCGTT
GTAGCTGTCGATTTCGTTGAAGTTCATATAGCGGTAGATTTTGTCGCCTTGCTCGTTGAT
GATGCCGATGTTGGCTTGGTATTCTTCAACGGTCGGGATTTTACCCAGTTTGGAGCAAAT
CGCCGCCAACTCTGCCGAGCCGAGGTAAACGAAGGTGTTTTTACCCAAACGGTTCGGGAA
GTTGCGGGTCGAAGTGGACATGACGGTTGCGCCTTCGTGTACTTGGGCTTGGTTACCCAT
ACACAATGAGCAACCCGGCATTTCCATACGCGCGCCTGCACGACCGAGCACACCGTAGTG
GCCTTCGTCGGACAACTCTTTCGCGTCCATTTTGGTCGGCGGTGCTACCCACAAGCGGAC
GGGGATGTCGCTCTTGCCTTCCAAGAGTTTGGAAGCAGCGCGGAAGTGGCCGATGTTGGT
CATGCACGAACCGATGAATACTTCGTCGATTTTGGTGCCGGAACGTTCAGACATGAAGCA
TACGTCGTCCGGGTCGTTCGGGCAGGCGATAATCGGCTCTTTAATGTCGTCCATGTTGAT
TTCAATCACGGCGGCGTATTCTGCATCTTTATCCGCTTCGAGCAACTCAGGATTTGCCAG
CCATTTTTCCATGGCTTTGATGCGGCGTTCCAAAGTGCGCGGATCTTGATAGCCGTTGGC
AATCATGTTTTTCATCAATACGACATTGGATTTCATGTACTCGATAATCGGCTCTTTGTT
GAGCTTCACAGTACAACCTGCAGCGGAGCGTTCGGCAGACGCATCGGTCAATTCAAAGGC
TTGTTCCACTTTCAAATCAGGCAGGCCTTCGATTTCGAGGATGCGGCCGGAGAAGATGTT
TTTCTTACCGGCTTTGGCAACGGTCAGCAAGCCTTGTTTAATTGCGTAAAGCGGAATGGC
GTTCACCAAATCGCGCAGGGTGACGCCCGGTTGCAGTTTGCCGCTGAAGCGTACCAATAC
GGACTCAGGCATATCGAGCGGCATTACGCCGGTAGCTGCTGCGAAAGCAACCAAGCCCGA
ACCGGCAGGGAAGGAAATACCGATAGGGAAACGGGTATGGCTGTCGCCGCCAGTGCCGAC
GGTATCGGGCAGCAGCAGGCGGTTGAGCCATGAGTGGATTACGCCGTCGCCAGGACGCAG
AGATACGCCGCCACGGGTAGAAATAAAGGCGGGCAGTTCTTTATGGGTTTTTACATCGAC
AGGTTTTGGATAAGCGGCGGTGTGACAGAAAGACTGCATTACCATATCTGCTGAGAAGCC
CAAGCAAGCCAGGTCTTTCAATTCGTCGCGAGTCATCGGGCCGGTAGTATCTTGCGAGCC
GACAGTCGTCATGCGTGGTTCGCAGTAAGTACCCGGACGCACGCCTTTACCTTCCGGCAA
ACCGCAGGCGCGACCAACCATTTTTTGAGCCAACGTGAAACCGGCTTTGCTTTCAGCAGG
TGCTTGAGGCAGACGGAATGCAGTAGAGGCAGGCAGTTTCAGGGCTTCGCGCGCTTTGGC
AGTCAAACCGCGACCGATAATCAGGTTAATACGGCCACCGGCTTGCACTTCATCCAGCAA
TACTTGAGACTTCAGGCTGAACTCGGCAACAGTCTCGCCGTTTTTCACGATTTTGCCTTC
ATAAGGTAGAATATCGACGACATCGCCCATTTTCAGAGCAGATACATCGACTTCAATCGG
CAATGCACCGGAGTCTTCTTGAGTATTGAAGAAAATTGGCGCAATTTTGCCACCCAGGCA
TACGCCGCCGAAACGTTTGTTCGGTACGAACGGGATGTCTTCGCCTGTATGCCAAATGAC
GGAGTTGGTCGCGGATTTGCGTGAAGAACCGGTACCGACCACGTCGCCGACGTAAGCAAC
CGGATGGCCTTTGGCTTTGAGTTCTTCCAACAATTTAATCGGACCGACTTCGCCAGGCTT
GTCAGGATTAATGCCGTCGCGCGGGTTTTTCAACATAGCCAGCGCGTGCAGAGGGATATC
AGGACGGCTCCATGCATCAGGTGCAGGAGAGAGGTCGTCTGTATTGGTTTCGCCGTCAAC
TTTGAAGACGGTAACGGTGATTTTTTCGGGAACTTTGGCGCGTGAGGTAAACCATTCGGC
ATCCGCCCAAGATTGCAAAACTTCCTGCGCGTATTTGTTGCCTTTTTCGGCTTTTTCCTG
AACGTCGTGGAAAGAATCGAACATCAGAAGCGTATGTTTCAAGCCTTTGGCAGCGATAGG
CGCGAGTTTGTCCTCGTCCAAGAGTTCGATTAAGGCGTGAATGTTGTAACCGCCGAGCAT
CGTACCTAAAAGTTCGGTCGCATATTCGGGGGAAACTAGAGGGCTGGACGCGCTGCCTTC
GGCAACGGCAGCCAGGAATGAGGCTTTGACTTTGGCGGCATCGTCCACACCGGGCGGGAC
ACGGTGGGCAAGCAGTTCGACCAAGAACTCCCCTTCGCCTGCGGGCGGGTTTTTCAGCAG
CTCAACCAAATCGGCAGTCTGCTGAGCAGTCAGCGGAAGGGCGGGGATACCGAGGGCGGC
GCGCTCGGCGGCGGCTTTACGATAGGCTTCTAACATCTCTTTGTTCCTTTTTTCTGTTTT
TCTTCTGTCTGTTGCAAATGATTTGCGTTAAAGATTGTAAACAATATTTACACCGCTATC
ATAGACTAGTTTTAACAAAAATGGAACTGTTATATTGCCCGATATAATAGAGCTTGGCTA
TCTGTCGGTATGGACATGTCAATGAAAACGAATGCCGTCTGAAAAGAAGTTCAGACGGCA
TGTTTTTAACGTTTTTCCTGCCTGCGTATCAGCCAAACGGCGAGCAGGGCGAAGGCTATG
GTAGGCAGTGCGCCGGCGAGGAAGGGTGGGACGCCGTAGAGTTGGCTGGTAAAACCGAAA
AGCCGTCCGGCGAAGTGGAACAGCAAACCGAGGCAGATACCGCCGAAGAGTTTTAAGCCC
ATATTGCCGTGGCGCGTGGTTTGCGGCGTAAAGGCGAAGGCAACGAGCGCCATGACCCAT
GCGGCGACGGGGTAAACGAGTTTACGCCACCATGCGATGGCGTAGATTTGGGTGTTTTGG
TTGTTGTTTTGGAGGTGGCGGATGTAGGTGGTCAGATCGCCGACGGACATTTGGTCGGGT
TTGACGAGCAATACGTCCATCAGGTTGCGCTTGACGGCGATCGGCCAGTTTTCTTCGGCA
GCGGTGGAGACTTCGACTTTGTCTTCGCCAAGCGTGCTGCGGCGGATGTTTTTCAACTGC
CAACTGCCGTCGTTGTTTAAAACGGCGGATTCGGCTTCCGTCGCCTGCGTCAGTTCGTTT
TTATCGTTGCGCTGCCAAATTTTGATGCCCAAAAGCGTATGGTCGGGCAACATTCCGCGC
ACATTGATAATGCTGTTTTTTTCTTTCAGCCAAAGGCCGGTATGGCCGGTGCTGATTTTG
CCGTTGATGGCGGCGGATTTGATGTTTTCAGCTTTTTGGCTGAGGACGGGTGCAATCCAT
TCGCCGAGTGCGGCGGTGGCGATAGCGAAAATCAGTCCGAACTGCGACAGAATCAGTAAT
ATTTTTTTGGTACTCATGCCGCTTGCTTTGATAACGGTCAGTTCGCTTCCTGCGGCAAGC
TGGCTGAGGGAAACCAGTCCGCCGATAAGGACGGCGAGGGGCATGAGTTCGTAGGCGCGC
GCGGGCATCTGCATAAGGACGTATTGCGCCATGGTTGTGCCGTTATAGCTGCCTTTGCCC
AAATCGCCGACTTCGTTGATGATCTCGAAAAAGCTATACAAAGCGAGGAAGGCAAGGAGG
GCGTAAACCGCCATAACCGCCATTTGGCGGATGATGTAACGTGAAATCAGGTTCATTTTC
CGCCTTTCAATGTCAGACTTTTGCCAACCGCCTGCCAGAAAGGCTGGCTGGGCATACTGC
GTACGCGCAGCAGAACGACGGCAATCACAAACATGATAATGTGCATAGGCAGTAGTCCGA
GCCAGAAATGGATTTTGCCGTCTTCCACGGCATTGCGCAGGAAGGTCAGACCGTTTTGGT
AAATCAGGAAAAGCCCGATGGCGACGAGGATGTTGTAGGTGTGGCCGCTGCGCGGGTTGA
AATAGGAAAGCGGCACGGCAAGCAGGCAGAGCAGGAGGACGCTGACGGTCAGCGAGATGC
GCCACATCAATTCCGCTTGGTGTTGCGGGTTGCTGCTCCCGATAAGTTGGGATGTCGGGA
TGGTGCGGCGGTGGGAAACGGGGTCGATGAGTTTGGGCGTGGTGCTGATAATCAGGCTGA
GGTTTTGAAAGGAAACGCGGTTGTAGTCGGCTTTGCCGGGTGTGCCGCTGTAACGGTAGC
CGTTGCGCAGGTCGAGCGTGCGCTTGTTGTCGTTCAGCGAGAAATTGCCTTCTTTGGCGA
AGATAATGTTGTCGTTGCCGTTTTTGTCCTGTTCGCGCAGGAACAGGTTTTTCATGATGC
CGGATTCGGTGTCGAAGGTTTCGATGAAGTAAACCCTGCCGTTGCGTTTGCCCAAACTGT
TGAACTCGCCGGCTTCCACCAAAGACAATTCCTGCTTCTGCTTCAAAATTTCGGCATATT
CGCGGCTGCGCAACTCTGCCCACGGCATCACCCAAAGCTGCATGATGGCAATCAAAATGG
CAAACGGCACGGCAAACTGCATGACCGGGCGTATCCATTGTTTCAATGCCAATCCACAGG
AAAGCCAGACCGACATCTCGCTGTCGCGCCAGTAGCGGGTCAATACGGTCAACGTACTGA
TAAATGCGGTCAACACCAGCAAAAGCGGGGTCATGCCGATTACCCAGAAGCCGACTAAGG
CCAGCACGGCATCGATGGCGACACGCCCGTCGGCGGCACGGCCGAGCAGGTTGATGGCCT
GCGTGGACACCAACACCGCCAAGAGGACGACGAAAATGCCGACGGCGGTAAAAGAGAGTT
CTTTAATCAGGTTTCTTTGGTAAATCATGGGTTCCGGCTTCGGCTGGCAACAGGCGGCGG
TATCGGTAAGGTTTCGGACAGGCTTTCAAATGGAGTACAATCAGACCGTCTTTTCAGACG
GTATTTGAACGGATGCCGTCTGAATTTCCCGATAAACCGTCTCAATCAGGAGAATAAACG
TGGAATTTAGCACAAAAACCGAAATTTTGCAGGAACAGCAGGCAGGCGCGCTGCTGTTTG
TCTGTGCCGACAAAGCACCCGAGCACAACACCGCCGCACATGCGCTTTTCTCTGCTTTGG
AAGAGGGTCAGAATTTTGCCGACACCAAAATCCCGACAGGCAACGGTTTGCAGGCAGTCG
CCGTCGTCCGCTTTGAAAAAACCGACCGTGCCGCGCTGAACAAAGCCGCTGCCGAAGCCG
CCAAATGGGCGCAAAATCAGGAAACGGTCAATGTGGACGTTCACGCCTTTGATGAGGCGC
AGGCAGCAGCCGTTGCCGAAGCGTTTGCGATTGCGTTCGGCAATGCCGCCTACCGTTTCG
ACCGCTACAAAAAAGAAGCCAAGCCCGCCAAATTTGAAACCGCCGTGTTCCATACCGCAT
ACGAAGCCGCTGTCAAAGAAGCACTGCGCGTTGCCGAAGCGCAAGTTTACGGACAAAGCC
TCTGCCGCGATTTGGGTAACGCCGCGCCCAACGAATGCACGCCTGAATTCCTCGCGCGTA
CCGCCAAAGCCGAAGCCGAAAAACTGGGCGCACACGCCAAAATCATTGAAAAAGACTACA
TTAAAGAAAACATGGGTTCGTTCTGGTCGGTCGCCAAAGGCAGCGTCGAAGACCCTTATT
TGGTCGAGTTGAGCTATTTCGGTGCGGCCGACAAAGAAGCCGCGCCTGTGGTATTGGTCG
GCAAAGGCATTACCTTCGACACCGGCGGCATTTCCCTCAAACCCGGCCTGAACATGGACG
AAATGAAGTTCGACATGTGCGGCGCGGCAACCGTCATCAGCACCTTCTGCGCCGCCGTCA
AACTGCAACTGCCGATCAACCTGATTGCCGTCGTCGCCACTTGTGAAAATATGCCTTCTG
GCGTGGCAAACAAACCGGGCGATGTCGTGAAAAGTATGAAAGGTTTGACCATCGAAGTGT
TGAACACCGATGCCGAAGGCCGTCTGATTTTATGTGACGCGCTCACTTACGCCGAACAAT
TCAAACCCAAAGCCGTTATCGACGTTGCCACCCTGACCGGCGCGTGCATCATCGCCTTGG
GTCATGACGTCAGCGGCGTGATGGGCAATAATCAGGATTTGGTCGACAGCCTGCTTGCCG
CCTCCCGCAACGTGGACGACAAAGCATGGCAACTGCCGCTCTTTGAAACCTATAAAGATC
AGCTCAAATCCAATTTCGCCGACATCCCCAATATCGGCACACCCGGCGCGGGCACGATTA
CCGCCGCAACATTCCTGTCTTACTTCACCGAAGACTACCCGTGGGCGCACCTCGACATCG
CGGGTACGGCGTGGAAATCCGGCAGCGAAAAAGGTGCAACCGGCCGCCCCGTTCCCTTGT
TGCTGAACTATCTGCGTCATCTTTAATGGTATCATGATGCCGTCTGAAGCCTTTCAGACG
GCATTATCCTGTCAAATGCTCAAACAAAATGCCGAAAGTTACCTTCTATACCCATGTTGA
CCAAATCCCCCTTTTTACCTGTCGGTTGATTGCGCGCGCTATCCGAGACGGGGGTAGGGT
GCTGGTGTGGTCAGACTCGTTCGGGCAGGTTCAAGAATTGGATAAAGCACTCTGGCAATA
TGAAGCGGAAAGCTTTGTTCCTCATGAAGTCTGGACAACAGAGTATCCGATGCCGACGGA
TACGCCGGTTTTGTTGGCGGCTGGCGATAGGATTCCCGAAATTGCGGAAAATATGACGGT
TCTTAATTTATCGGATGATTTTTGGAATGCTGCGCCCGTATTGCCGGAACGTATCTTGGA
AATCGTCGGCAACAGCTTGGAAGATCTCGCTGACGCGCGCGAACGCTTTGCCGCCTACCG
CCGAAGCGGTTTCCACATCGAACACCATGGCATGGGCGGGAAGGGTTAATGTCGTCTTGC
CGCCATGCTTACAAAATTTAAACAGCTTTGATTCTATTTGATTCAAACTCGGCTATAATC
CCGTTTTTCCGACCTTATTAACAGCGAAGAGCTATTATGAACAAAATTTTCAAAATCAGC
GCATTGACCCTTGCCGCCACTTTGGCACTTTCCGCCTGCGGCAAAAAAGAAAACGTACCC
GCATCATCCGCATCCGAGCCTGCCGCAGCTTCTGCCACGCAGGGCGATACTTCTTCAATC
GGCAACACCATGCAGCAGGCAAGCTATGCTATGGGTGTGGACATCGGACGCTCCCTGAAG
CAAATGAAGGAGCAGGGTGCGGAAATCGATTTGAAAGTCTTTACCGAAGCCATGCAGGCA
ATGTATGACGGCAAAGAAATCAAAATGACCGAAGAGCAGGCTCAGGAAGTGATGATGAAA
TTCCTGCAGGAGCAGCAGGCTAAAGCCGTAGAAAAACACAAGGCGGATGCGAAGGCCAAC
AAAGAAAAAGGCGAAGCCTTCCTGAAGGAAAATGCCGCCAAAGACGGCGTGAAGACCACT
GCTTCCGGTCTGCAGTACAAAATCACCAAACAGGGTGAAGGCAAACAGCCGACAAAAGAC
GACATCGTTACCGTGGAATACGAAGGCCGCCTGATTGACGGTACCGTATTCGACAGCAGC
AAAGCCAACGGCGGTCCGGCAACCTTCCCATTAAGCCAAGTGATTCCGGGTTGGACCGAA
GGCGTGCGGCTTCTGAAAGAAGGCGGCGAAGCCACGTTCTACATCCCGTCCAACCTTGCC
TACCGCGAACAGGGTGCGGGCGAAAAAATCGGTCCGAACTCTACTTTGATATTTGATGTG
AAACTGGTTAAGGTTGGCGCACCCGAAAACGCGCCTGTCCAACAGCCGGCTCAAGTCGAC
ATCAAAAAAGTAAATTAAGTCCGAACCCTTGCCCGAAACAGGTTTTCGGGCATTTTTACG
GCAAATGCCGTCTGAAACCACCAAACAGCGGTTCAGACGGCATCCCTTTCAAAAGCGCAC
CATTATGAAAAACATCGTCATCCTGATTTCCGGACGCGGCAGCAATATGCAGGCAATCGT
CAATGCTGCCGTTCCAAATGTCCGTATTGCTGCCGTGTTAAGCAACAGCGAAACGGCGGA
AGGACTGAAATGGGCGGCCGGTCAGGGTATTCCGACCGACAGCCTGAATCATAAAAACTT
TGAATCACGACTTGCCTTCGATACGGCCATGATGGAAAAAATCGACGCATATCAACCTGA
CTTGGTGGTTTTGGCAGGTTTTATGCGGATTCTAACCCCCGAGTTTTGCGCCCATTACGA
AGGCAGGCTGATGAACATTCACCCGTCCATCCTTCCCTCGTTTACTGGACTTCATACGCA
TGAACGTGCTTTGGAGGCAGGTTGCCGCGTTGCCGGTTGTACTATTCATTTTGTTACGGC
CGAGCTGGATTGCGGCCCGATTGTATCGCAAGGGATTGTGCCGATACTTGATGGTGATAC
GGCAGATGATATTGCCGCACGGGTTTTGGCGGTCGAGCATAAACTTTATCCGAAAGCCGT
TGCCGATTTTGCCGCCGGTCGCCTGAGCATCGAAGGCAACCGTGTGAAGAAAAAGGAAAG
TGCGGATGCCGCTTGTTTCTTGCTGGCATGAACCGAACGGGAGTAAATGATGAAGCCTCT
TAAAAATATATTTTCAGCCGTCATTTTATCTGCCGCATTACCGTATGCGTATGCGGCAGA
GCTGCCTCAGTCTGCCACGCTGCACTATTCGGGCAGTTACGGCATTCCTGCCACTATGGT
GTTTACGCGTAGCGGCAACGGCTACAAAATCGTTTCGACGATCAAAGTACCTTTGTACAA
TATCCGTTTCGAATCAGGAGGTACGGTTAGCGGCAATACACTGCATCCTGCCTACTACAA
AGATATACGTGGTGGAAAACTATATGCGGAAGCCAAGTTCGCTGACGGTAGCGTAACTTA
CGGCAAAGCCGGAGAGAGTAAAACCGAGCCAAGCCCCAAGGCTATGGATTTATTCACATT
GGCATGGCAGCTGGCGGCAAACGACGCGAAACTTCCCTCTGGTCTGAAAATTACCAACGG
TAAAAAACTTTATCCCGTCGGCGGTCTGAATAAAACAGGCGTAGGCAGATACAGTATAGA
CGGAGTGGAAACCGAGATTGTCAAATATCATGTCAGAAGGGGTGATGATACGGTAACTTA
TTTCTTTGCGCCTTCCCTGCATAATATTCCGGCGCAAATCGGGTACACCGACGACGGCAA
GACCTATACATTGAAACTCAAGTCGGCGCAAATCAACGGTCAGCCGGTCAGACAGTAGGC
AGGCTTTAGAAGGAAGATTGCCGCCTTTTTTGGTTTTTTTGTATAGACCGCTTGAAATTG
TTTACAATAATGCCATATAAACGGCGGTTTTAATGTTATTTTTAGGAACTCCATCATGCA
GATTACATCAAAATGGATAGACGGGATGTGTTTTGTCGGTACGACTGAAGGCGGGCACAG
TGTCGTTATGGAAGGTGCGGCGGCAGAGGGTGCGGTCAAGCGGGGACCCAGCCCGATGGA
GATGCTGCTGTTGGGCGTGGCGGGTTGTTCGAGTATCGATGTTGTGATGATTGCCGAAAA
ACAGCGTCAGAAAGTTATTGACTGCCAGGCGACGGTAACGGCGAAACGGGCAGACGATGC
GCCGCGCGTGTTTACCGAAATCCACATCCATTTTAAGGTAATCGGGCATGATTTGAAAGA
ATCGGCCATTGAGCGCGCCGTGCAGATGTCTGCCGAAAAATACTGTTCGGCTTCGATTAT
GTTGGGCAAAGCGGCAAAGATTACCCATAGTTTTGAAACTGTCGAGGCGGAGAAATAAGC
ATCAGGCGGCATCATGAGGAAAATATCCGATGCCGTCTGAAAGGAAAAGGAGTGGCGGAT
AAGTCGGAAGTGCATAAAAAAGCAGATATATTCAGGCTACACCCCGAATATATCTGCTTG
CTTCTTTCTCTCTCTACCAGCCTTTATAACACTTGGCTTTGTCTGCACATTGTGCAGCCT
TGATTTGAGATTGTCAACAATTTTTAATTATATCTTAAGAAACTTTTGAAAGCGTGAAAA
TACGGGAGATATCATGAACCTTGAAAATGACAGCATTATCCATGCGCCCACCACTTCTTC
CCTGATTCTTGAAGAGCGGCACGATTCGGAACTTTTCCGTGTTTATGCGCGTATTTTGGA
CGGTATTACCGACCATGTGCTGCTTCCGGGTAAGAAGCTGACCGAATCCGAGCTTTGCCG
TCAGATGGTGTGTTCGCGAAATACGGTTCGGGGCGCGTTGTCGCTTTTGGCGCACGATAA
GATTGTCGATTTACAGCCCAACAGGGGTGCGTTTGTTCATGTTCCCGACCTGAAGGAGAT
GCGTGATGTGTTCAATGCGCGCATTGAGATGGAGACAATGATTTTAAACATACTTGCCGG
GCTGCCTGATTTGGAAACGCGCCTCAAACCGCTTTATGCGATGATAGAGCGCGAAGAGGA
GGCATCCGGAAAAGGCGACCGCGTGGGTTGGAACCGCCTGTCCAATGCGTTTCATGTCGA
ACTGGCCCGGTTGTTGGGCAACGATGTGCTGTTTGATATTATGAACACGCTGTGCGCGCG
ATCTTCCCTGATTGTCGCCGTGGCGGGCGTGCACCGGAAGGAAAAGCACGCAATCAATAC
GCACACGCATTCCGAACATCGGGAAATCCTCGACCTGCTGCTGGCGGGCAAACGGAACAG
GGTGGTCAAGATTCTGCGCAAACATTTGGGCAAATGCATGGAGCGTTTGGAAAAGACTTT
GGAAGATTGAGTTTTGGAACGGCCGGCTGTCTGAGTGTGTTCAGGCGGTTTTTTAATGGC
AGTTCGGATGCCGTCTGAAATATGGATGCGGGTATTTACAATTTTCAGACGGCAATTTTT
AAGCCGCACATATCATGCGGCAATAAAGGAGGGCAGGAGATGGACAGCCTGATGACATTG
ATTTCGGTATTGGTACCGATGTTCGCCGGATTTTTTATCCGTGTCCCCAAACCTTATCTG
AGCGTGTTGGACAGAATATTGTCGGTTTTGGTGTATGCCGTGCTTCTGCTAATCGGTGTA
TCGCTTGCCCGCGTGGAAAACTTGGGTACGCAGTTGGACGATATCGCACTGACGACCTTA
TGGCTGTTTTTTTGTACGGTAGGGGCGAACCTGATTGTCTTGGCAGTTTTAGGAAAGTTA
TTTCCGTGGCGGCCGAATGGGAAAGGGAAGGGTGTTTCAGTCGGTGTGTCGGGCAGTGTG
AGGCAGCTCGGATGCGTGGTGTTCGGCTTTGTGTTCGGCAAATTGATGCGCGATATTTGG
ATGCCGTCTGAAAGCGCGGGCATGTATTGTCTGATGCTGCTGGTGTTCCTCATCGGCGTA
CAGCTCAAAAGTAGCGGCGTATCGTTGCGGCAGGTTTTGGTCAACCGTAGGGGCATTCGG
CTGTCGGTCTGGTTTATGCTTTCATCTCTTTCAGGCGGGCTGCTGTTTGCCGCATCGGCA
GACGGTGTGTCGTGGACGAAAGGTTTGGCGATGGCTTCCGGCTTCGGTTGGTATTCCCTC
TCGGGTTTGGTCATGACCGAGGCTTACGGGGCGGTATGGGGCAGCATCATGCTGCTGAAC
GATTTGGCACGAGAGCTGTTTGCACTGGTATTTATTCCGCTGCTGATGAAGCGTTTTCCG
GATGCGGCGGTGGGGGTCGGCGGCGCGACCAGTATGGATTTCACATTGCCCGTAATTCAG
GGTGCGGGCGGTTTGGAAGTCGTGCCGGTAGCGGTCAGCTTCGGCGTGGTGGTCAATATC
GCCGCCCCGTTTCTGATGGTGGTGTTTTCCGCTTTGGGCTGAACGCGGTAAAATCCACAT
TCGTAGGAAATGAAATAAAAACATATGAAACTGAAAATTCAAAGGCACGGACAAATTTTG
AGCCTTGTCCAAAAATATCAGTTTATGACGGTTGACGATCTTGCCGCCAGATTGGAAGTT
ACACCGCAGACGATACGCCGTGATATTCAGGAATTGAGCGAAAGCGGCAGGCTGAAGCGT
TACCACGGCGGCGCATCATCAAACGGAAACCTGTCAGACAGCCTGCCTTCAAACCGCCAA
ATTCAATGTCAAAATGAAAAAAATGCCATTGCCCGGCTGATTGCGGAACATATTCCTGAC
GAGTCATCATTGTTTGTCAGTATCGGTACGACCATGGAGGCAGTGGCATCGGAGCTGGTG
AAGCGACGCAGCAGCCTGCGGATTATTACCAACAACATCCACGTCGCCTCCATCGTTTCG
GCACGTACGGATTATACGGTCATTATCACTTCCGGAGTCGTCCGCCCTTTGGACGGCGGT
ATTACCGGCGTGGCGACCGTCGATTTCATCAACCAGTTCAAAGTCGATTATGCCGTGATG
AGCACACACGGTGTGGAAAGCGACGGTTCGCTTTTGGATTACGATTACAAGGAAGTCAGC
GTCATGCAGGCGATGATTGCCAACGCGCGCGTCCGCTTCTTAGGTGTCGACCATAGCAAA
TTCCGCAGCAACGCATTGGTCCGGCTTGGCGACATTACGGCGTTTGACAAAGTATTTACC
GACCGCTTGCCCGATACCGCCATGCAGAAGATGCTGAAAGAGGCAGGTGTGGAATGTTTG
GTTTCCGATGCCGTCTGAACGCTATATCAAAGCCTGCAAGTCGGGTACAATAAACACATT
CCCAAACCGTTTCAGACGGCATCCCGATAATATTTATGCCGTCTGAAACCATCCATTTGA
AGAAAACCATGCTCAATAAAGACCAATTCGCGGACAACCACTTCATCCGCACCCTCATCG
AAGAAGACCTCAAAAGCGGCAAACACGAAGCCGTCCAAACCCGTTTTCCGCCCGAACCCA
ACGGCTACCTGCATATCGGACACGCCAAATCCATCTGCCTGAACTTCGGTTTGGCGTATA
TTTACGACGGCTTGTGCAACCTGCGTTTTGACGATACCAACCCTGAAAAAGAAAACGACG
AATACGTCAACGCCATCAAAGAAGACGTTGAGTGGTTGGGCTTCCATTGGGCAGGCGAGC
CGCGTTTCGCCTCCAACTATTTCGATCAGCTTTACGACTACGCCGTCGGTTTAATCAAAG
ACGGCAAAGCGTATGTCGATGATTTGACGCCCGAAGAAATGCGCGAATACCGCGGTACGC
TGACCGAAGCAGGCAAAAACAGTCCTTACCGCGACCGCAGTATCGAAGAAAACCTCGACC
TGTTCACACGCATGAAAAACGGTGAGTTTCCAGACGGCAGCAAAACCCTGCGCCTGAAAA
TTGACATGGCATCGGGCAACATCAATATGCGCGACCCCGTCATCTACCGCATCCGCCGCG
CCCATCACCACAACACCGGCGACAAATGGTGCATCTACCCGATGTACGACTACACGCATT
GCATTTCCGATGCCATCGAAGGCATCACGTATTCCTTGTGTACACTCGAATTTGAAGCAC
ACCGTCCGCTGTACGACTGGATGTTGGACAACATTCCTGAGCCGCACGCCACACGTCCGC
GCCAATACGAGTTTTCCCGTTTGGAGCTTTTGTACACCATTACCTCCAAACGGAAATTGA
ATCAGTTGGTTGTGGAAAAACACGTTGCCGGCTGGGACGATCCGCGTATGCCGACCATTT
CCGGTATGCGCCGACGCGGTTACACGCCCGAAGGTCTGCGCCTGTTTGCCAAACGCGCCG
GTATTTCAAAATCTGAAAACATCGTCGATATGAGCGTGTTGGAAGGCGCGATTCGCGAAG
AGTTAGAAAATTCCGCGCCACGCCTGATGGCGGTGTTGAACCCGCTCAAGGTGACTCTGA
CCAACTTTGAAGCCGGTAAAACCCAAAGCCGCCGTGCCGCGTTCCATCCGAACCACGAGG
AAATGGGTGAGCGCGAAATCCCCGTGTCCCAAACCATCTACATCGAAGCCGACGACTTTG
CCGAAAATCCGCCCAAAGGCTTCAAACGCCTGATTCCCGGCGGCGAAGTGCGTTTGCGCC
ACGGCTATGTCATCAAGTGCGACGAAGTCGTAAAAGATGCGGCAGGCAATGTGGTTGAAC
TCAAATGCAGCATCGACCACGACACCTTGGGCAAAAATCCCGAAGGTCGCAAAGTTAAAG
GCGTGATTCATTGGGTGTCTGCCGAACATGCCGCCGAAATCAAAGTCCGCCTGTACGACC
GACTCTTTACCGTCGAGCGTCCGGATGCCGTGCGCGGCGAAGACGGCCACTACCTGCCGT
TTACCGATTTCCTTAATCCGGAATCCGTCAAGGAAATCACCGCCTACGCCGAACCTGCCG
CAAAAGATTTGCCGGCAGAAAGCCGTTGGCAGTTCGAGCGTATCGGCTATTTTGTTACCG
ACCGCCAAGACCACGGCAAAGACATGCCGGTGTTTAACCGCACGGTGACGTTGAAAGATT
CTTGGCAGCCTAAGTAAAACCCCATCCTTGCCGTCTGAATATTGTTCGGACGGCATTTCT
CCTTTACCCGCGAAATGCGGCACATTCGGCACACCGGAAAGGAAATATGATGAAAGTCCT
CTTTATCGCCGACCCGATGGCAAGTTTCAAAACCTACAAAGACACCACCTACGCGATGAT
GCGGGAAATGGCAAAACGCGGCTGGCAGCTGTTTCATACCTTGAGCGAGGAATTGTCTGT
AAACGGCGGTTTGGTAACGGCACAGGCATCGGCATTTGAATTTTCGGGTGCAAAAAACGA
TGATGACCATGAATGGTTTAAAGCGGCGGACAAAGTTCAGACGGCATTGAAAGCATTTGA
TGCCGTGATTATGCGTACCGATCCGCCGTTCGATATGCAATACCTCTACGCCACACAGCT
TCTGACGCTGGCGGAACAGCAGGGCGCGAAAGTGTTCAACAGTGGACAGGCGATGCGCGA
CTTCAACGAAAAACTGGCGATTTTGAATTTCAGCCGCTTTACCGCGCCCACACTGGTAGC
GACCCGTTCTGCCGATGTCCGCGCATTTTTGAAAGAACACGGCGACATCATCATCAAACC
GCTCGACGGCATGGGTGGTATGGGCATTTTCCGCCTGACCGAAAAAGACCCTAACATCGG
CAGCATCCTCGAAACCCTGATGCGGCTTGATTCCCGTACCATTATGGCGCAACGCTACAT
TCCCGAAATCGTACACGGTGACAAACGCATCCTGATTATCGGTGGCGAAGTCGTCCCCTA
TGCTTTGGCGCGTATTCCGCAAAACGGCGAAACACGCGGCAACCTTGCGGCAGGCGGGCG
CGGCGTGGCGCAGGAATTGAGCGAACGCGACCGAGAAATTGCCGAAACGCTCGCCCCCGA
ACTTAAACGGCGAGGCATCCTGCTGGCCGGTTTGGACGTTATCGGAAGCAACCTGACCGA
AGTCAATGTAACCAGCCCGACCGGATTCCAAGAAATTATGAAACAAAAAGATTTCGACGT
GGCGGCAATGTTTGCCGATGCCGTTGCCGCGTGGTCGGTACGTTAAACCGATGCCGTCTG
AAAGGCTTTTGCTTCACAACCGCCTGGTTTGTTCGGGCAGGCAGGGTTTTCCCTTAGCTG
GCAGGGATGCGCTTAATGCCGTACGGATACCCCGCCGCCCCGTTTTCAGACGGCATATAT
AGTGGATTAACAAAAATCAGGACAAGGCGACGAAGCCGCAGACAGTACAAATAGTACGGA
ACCGATTCACTTGGTGCTTCAGCACCTTAGAGAATCGTTCTCTTTGAGCTAAGGCGAGGC
AACGCCGTACTGGTTTTTGTTAATCCACTATATTGAGGACATTTTGAAAGGATACCGATG
GAACCTTCCTCCTACGCGGCAGAAAAAAAAGGAAAAGGCGGCATCAGGCGCGTCATTAAC
GCATTCGGCTATTCGATAGACGGCATCGCCGCCGCCTACCGTTACGAAGCGGCATTCCGT
CAGGTTTTGTGGCTGAACGCGCTGCTGGTGTGCGCGGCATTTTTTTGGGTTTCCGAAACC
GCCGTCCGCCTGCCGTTGACTATCGCGTCTTTTGTGTCGGTCATTGTCGAACTGTTCAAC
ACCGCCGTCGAAGCCGCCGTCGATCATACTTCGACCGAAAAACACGAGCTGGCCAAACGC
GCCAAAGACGCAGGTTCTGCCGCACAATTGTTCGCGATGCTGATGTTGGCGGCGGTTTGG
CTGTCCGCCCTGTTTGGGTAAAACGCTTGCAGCAGGATTTGTAATCCTTTAGGATTAGTA
TGTAGTATTTATTATTCGCTTAATCTATATCAAATTTCCGAACGGTATTTGTTTGTAAGA
TGAGCGCATCCTCGTTTGACATTTAAGGAGTAGAAAGATGAAAAAACTATTGGCAGCCGT
GATGATGGCAGGTTTGGCAGGCGTGGTTTCCGCCGCCGGAGTCCATGTCGAGGACGGCTG
GGCGCGCACCACCGTCGAAGGTATGAAAATGGGCGGCGCGTTCATGAAAATCCACAACGA
CGAAGCCAAACAAGACTTTTTGCTCGGCGGAAGCAGCCCCGTTGCCGACCGCGTCGAAGT
GCATACCCACATCAACGACAACGGCGTGATGCGTATGCGCGAAGTCGAAGGCGGCGTGCC
TTTGGAGGCGAAATCCGTTACCGAACTCAAACCCGGCAGCTATCACGTGATGTTTATGGG
TTTGAAAAAACAACTGAAAGAGGGCGACAAGATTCCCGTTACCCTGAAATTTAAAAACGC
CAAAGCGCAAACCGTCCAACTGGAAGTCAAAACCGCGCCGATGCCGGCAATGGATCACGG
TCATCACCACGGCGAAGCGCATCAGCACTAATCTGCTGAAAATATTTGAAATGCCGTCTG
AAAAAGCCCGGGCTTTCAGACGGCATTTTTATGCCCACCTTTAAAATGTGTTAAAATCTG
CCTTTAAAAACCGCCGTTTCCAAGCCATCCTGCGTATGAATACGACATCAAACCCATCCA
ATATCATCGTCGGGCTTTCCGGCGGTGTCGATTCTTCCGTAACCGCCGCCCTGCTCAAGC
AGCAGGGTTATCAAGTGCGCGGTGTGTTTATGCAGAACTGGGAAAACGACGACAACGACG
AATATTGCAGCATCAAACAGGATTCGTTCGATGCCATCGCCGTTGCCGATATTGTCGGCA
TCGACATCGACATCGTTAATTTCGCCGCGCAATATAAAGACAAAGTCTTTGCTTATTTTC
TTCAGGAATACAGTGCGGGGCGCACGCCGAATCCGGATGTGTTGTGCAATGCCGAAATCA
AATTCAAATGCTTTTTGGACTACGCCGTAGGGCAGGGCGCGGATACCATTGCCACCGGAC
ACTATGCGCGCAAAGAAGTCCGCAACGGCGTGCATTACCTGCTCAAAGGTTTGGATCAAA
ACAAAGACCAAAGCTATTTCCTCTACCGCCTTAAACCTTTCCAACTCGAACGCGCGATTT
TCCCGTTGGGCGGTTTGGAAAAACCCGAAGTCCGCCGCCTTGCCGCCGAATTTAATTTGC
CGACTGCCGCTAAAAAAGACAGCACCGGCATCTGTTTCATCGGCGAACGCCCGTTTCGCG
AGTTTCTGCAGAAATACCTGCCGACCGACAACGGCAAAATGGTGACCCCCGAAGGGAAAA
CCGTCGGCGAACACGTCGGGCTGATGTTTTACACATTGGGTCAGCGCAAAGGTTTGGGCA
TCGGCGGCGGGGGCGAGCCGTGGTTTGTTGCGGCTAAAGATTTGACGAAAAACGAACTCA
TCGTCGTACAAGGTCATGACCATCCGCTGCTCTATACCCGCAGCCTTGTGATGAACGATT
TGAGTTTCACGCTGCCCGAATGCCCGAAAGCAGGACGCTATACCTGCAAAACGCGTTACC
GTATGGCGGACGCGCCTTGCGAATTGCGCTATTTGGATGATGAAACCGCCGAGCTGGTGT
TTGACGAACCGCAATGGGCGGTAACGCCGGGTCAGTCTGCCGTGCTGTACGACGGCGACA
TCTGTTTGGGCGGCGGCATCATCCAAACGACCGACAAACCCGTCATCATCACACGATAAA
ACTTATGCCGTCTGAAACGGTTTTCAGACGGCATTGTTCCGCTCAATTCCACTTTAAAGA
CCGATACCTATGGAAAAAATCTGGTTAGACAGCTACGAGAAGGGCGTCAGTGCCGAAATC
GATATCACGCAATACAATTCCATCAGCGATGTATTCCGCCAAAGCGTGGAAAAATTTGCC
CGTCTGCCCGCTTTTCAAAATATGGGCAAAACGCTGACTTATGCCGAAACCGGCAAACTG
GCAACAGATTTCGCCTCTTATCTGCAAAACGTCCTGAAGTTGCCGCGCGGCGAACGTGTT
GCCATTATGATGCCGAACGTATTGCAATACCCGATTGCCCTTTTCGGTATTTTGCAGGCA
GGTTTGGTGGCGGTGAACACCAATCCGCTCTATACCCCGCGCGAGGTGGAGCATCAGTTG
AAAGACAGCGGCGCGACCGCCATCATCGTTTTGGAAAATTTCGCCAACACGTTGGAGCTG
GTGCTGCCGCGCACGCAGATCAAACACGTCATCGTCGCCTCCGTCGGCGAAATGTTCGGG
CTGCTTAAAGGTTCGCTGATCAATTTCATCATCCGAAAAATCAAGAAAATGGTTCCCGAA
TACCGCATTCGGGAAACCGTTTCCTTTCAGACGGCATTGCAAGAGGGGGCGAAGCACGTT
TTCCAACCTGTCGCATTAAACCGCGAAGATACCGCGCTGTTGCAATACACGGGCGGCACG
ACGGGCGTTGCCAAAGGCGCAGTGCTGAGCCACGGCAACATCTGCGCCAATATGCTTCAG
GCAAAAGAATGGATTAAAAACCAGTTGCGCGAGGGCAAAGAAACCGTTATCGCCGCCTTG
CCGCTGTACCATATTTTCGCCTTAACCGTGAATCTGATGATTTTTGCCAATGCCGGTTCA
AAAATTGTCCTGATTACCAACCCGCGCGATATGAAAGGCTTTATCGGAGAACTGAAAAAA
CAGCGGGTTAATGTATTTATCGGCGTGAACACGCTGTTTAACGCGATGGTTAACCGGCCC
GATTTTGCCGAAGTCGATTTTTCAGGATTGCGGCTGACTTTGGGCGGCGGTATGGCGACC
CAAAAAGCCGTTGCCGAAAAATGGAAAAAAATTACCGGTACGCCTATTGTCGAAGCCTAC
GGTCTGACCGAAGCCAGTCCAGGCGTGTGCTGCAACCCCTTAAACATCGAATCATACAGC
GGCAGCATCGGTTTGCCCGTCTCGTCCACCGAAGTAGAATTGCGCGACGCAAACGGCAAA
GAAGTCCCCGTCGGGCAGCCGGGCGAATTGTGGGTAAAAGGCCCTCAAGTGATGCAAGGC
TACTGGAACCGTCCCGAAGAAACCGCTAAAGCCATAGACGCGCGCGGTTTCTTGGAAACC
GGCGATATTGCCGTGATGAACGAAAAAGGCTGGTTGAAGCTGGTCGATCGTAAGAAAGAC
CTCGTCGTTGTTTCCGGGTTCAATGTTTATCCGAACGAAATCGAGGAAGTCATCGCGCAT
CACGGCAAAGTGATGGAAGTCGCCTGTATCGGCGTTCCCGACGAAAAAACCGGCGAGGCA
CTCAAAGTATTCGTCGTCAAAAAAGACCCGTCATTGACCAAAGAAGAACTTATCGCCTTT
TGCCGCACCGAATTAACCGCATATAAAGTACCGAAAAACATTGAATTCCGTGAGGAACTG
CCCAAATCCAATGTCGGTAAAATTCTGCGTCGCGAGTTGCGGCAAAGTACCGGGAAATAA
AGAAAAGATGCCGTCTGAAAACAGCCGTCCACCGTTCAGACGGCATCCGCCTGTTTGCCA
GAACCGCGCGCTTCACGTTAAAATCACGCATTCCAACATGGGTATTCCATCATGACCAAA
TTCATTTTCGTAACCGGCGGCGTTGTCTCCTCACTGGGTAAAGGTATCGCCGCCGCTTCT
ATTGCCGCCATCCTCGAATCGCGCGGCTTGAACGTTACCATGCTCAAGCTCGATCCTTAT
ATCAACGTCGATCCCGGCACGATGAGCCCGTTCCAACACGGCGAAGTGTTCGTAACCGAC
GACGGCGCGGAAACCGACCTCGACTTGGGACACTACGAACGCTTTATCGATTCCACGATG
ACCCGCCGCAACAGCTTCAGTACGGGGCAGGTGTACGAAAACGTTATCGCCAAAGAACGA
CGGGGCGACTATTTGGGCGGCACGGTTCAAGTCATTCCGCACATTACCGACGAAATCAAA
CGACGCATCCATGAAGGCGCGGCAGGTTACGATGTGGCGATTGTCGAAATCGGCGGCACG
GTCGGCGACATCGAATCGCTGCCGTTTTTGGAAGCCATCCGCCAGATGCGAAGCCAGTTG
GGACGCAACAACACCCTGTTCGCCCACTTGAGCTACGTTCCCTACATCGCCGCTGCAGGC
GAAATCAAAACCAAGCCGACCCAGCACACCGTTAAAGAAATGTTGAGCATCGGTTTGCAA
CCCGACATCCTGATTTGCCGCATGGACAGGAAAATGCCTGCGGACGAACGCCGCAAAATC
GCCTTGTTCTGCAACGTGGAAGAACGCGCGATTGTCGGCAGCTACGATGTGGACAGCATC
TACGAATGCCCCGAAATGCTGCACGACCAAGGCATCGACAACATCATTACCGAGCAGTTG
CAGCTTAATGTGCAGCAGGCGGATTTGACCGCGTGGAAAAAAATCGTCCACGCCATCCAA
AACCCGAAACACACCGTCAAAATCGCCATGGTCGGCAAATACGTCGATTTGACCGAGTCC
TACAAATCGCTGATCGAAGCCTTGAAACACGCAGGCATTCACACCGAAACCGACGTACAA
ATTACCTTTGTCGACAGCGAAAGCATCGAGAAAAACAACGGCGACGTTTCTATGCTCAAA
GATATGGATGCCATCCTCGTTCCCGGCGGTTTCGGTTCTCGCGGCGTGGAAGGCAAAATC
GCCGCCGTGCGCTATGCCCGTGAAAACAACGTGCCATACTTGGGCATATGCCTCGGTATG
CAGATTGCGCTGATTGAATACGCCCGCGACGTGGCAGGTTTGAAAGGTGCGAATTCCACT
GAGTTCGACCTCAAATGCGCCGCCCCCGTCGTTGCCCTAATTGACGAATGGCAAACTGCT
GACGGCAGCGTTGAGACCCGCGACGAATCCGCCGATTTGGGCGGCACGATGCGTTTGGGC
GCGCAAGAAGTCGAATTGAAAGCAGGCAGCCTCGCCGCCAAAATCTACGGTAGCGGACAT
ATCCGCGAACGCCACCGCCACCGCTACGAAGTCAACAACAATTATGTTCCTCAGTTGGAA
AAAGCAGGCTTGGTCATCGGCGGCGTATCCGCCGGACGCGAACGCTTGGTCGAAACCATC
GAGCTGCCGAATCATCCTTGGTTCTTCGCCTGCCAGTTCCACCCCGAATTCACCTCTAAT
CCGCGCAAAGGGCATCCTTTGTTCACCGCGTTTGTCAAAGCCGCGTTGAACAATAAAAAA
GCCTGATAAAGCGTTACTTGATGATCAAAATGCCGTCTGAAAGCCTGAATGAAGACTTTC
AGACGGCATTTTTGCAAATCGGGGATTATAAAAGCCATCAATTTAATTTTTATGGTTTTA
TCTAATATTTACCAACTGAATATTGTTAAGCGGGGCGTGAAACTCAAGATTATTGTTTTT
ATAGTCGTGTAAGTCTGGTTTTGACAGGAAATAGCTTTAAAACATCAGTTTTGCTTAGTT
TGATGGGGATGATGGTTTTGAGTTGATATATTTGGAATATCAAAATTTAATTGTAAAAAT
AAGGAGTTTAGATGAAGGTTTATTATGCTCATTCCGCCCAAGGCCAATTCTGCAACCTTT
TGCCTTACGAACGCTGGCAAACCCTTCAATCCCACGCCCAAAATGTCGGCAATTCGGCTG
CAAATTTTGCTCAAGTTTTCGGCGCGCAAGACATCGCTTATCACGCCGGTCAACTACACG
ATTTAGGAAAATACTCGCTTGAATTTCAGGCTAGATTAAATGGCGGGAGCAGGTCTGTCG
ACCATTCTACCGCCGGGGCAAAAATCGCAGTCGAGCGTTGGGGAGGTGTTATCGGCAAGC
TGATGGCGTTTTGCATTGCGGGACACCATGCCGGTTTGGCGAACGGTGCGGGCAAGGGTG
ATAACCGCAATACCTTGAAACAACGTTTGGCGTTGCAATTCGGTAAAGATATTCCGGAAC
TCGATAGCGTATGGCTGCAAGAAATCAAGCTACCCAAAACTTTGCCTGTGCCGTCGCTTC
CCATTCCAAACCATCGTCGACAAATTCCGCATGATCGAAAGCCATATGCAGCCGCTGATT
ATTCCGTTCGATGTTGATGCCAAAAACCTCATTAGCAACCTGCACCACACCGACCATATC
GGCAGTCTGCTACGCAAACTGCAACCCTACACCGTCCAAATCCCCGAAAAAGCCCTCGCT
GCTTTATATAAAGCAGGGCGTATCGAACCGATTAACGAGAAAAACTTCGGCAAACAGTTT
TATACGCTGATCGGGCTGGATTTGTATGATGAAGTAGCGGGTTTGAGTTGGGAGAATATT
GATTTTATAAGGGGGGATAATTTAATTTTTTAGTTTAAAAACTTTTCAATCTATTATTAA
AAATATTTTAGCAAACTTGTAAATTTATTAAGAAGGTAACACTATGGAACGTTCACATCT
TGTACGTATGCATATTAAAAATATTGGCTGTATCGGTAATGACGGTTTAACAGTTGAATT
AGATGATATTGTATGCTTAGTCGGAGCAAATAATGCTGGTAAAACAACTGTATTAAGAGC
CTATGAGTTGGCAGTTCAGCAAGAAAAGCTAGATATAAAAGATTTTAATTGTAATGCAAA
TGGAAAACCTGCTACGGTCGAATTATGGGTTCATATTCCTAAAAGTGCAGGTAATATTGA
CGAAAAATGGAAAGAAGAAACAGATGATGGATTATTACTAGTCCGTTCTAAGTGGGAATG
GCCTACAGAAGGAGGAAAGCCTATTAGAAGTACTTGGGATCCAGAGATTCAAGACTACGC
AGATGACGGTAAAGCTGCTGGATTAGATACTGTATTTAATAGTCGTTTGCCTAAACCATT
TCGCATAGGTTCTTTAGATAATCCTGAAGAAGAACATAAAAAATTATTAAATCTTGTACT
TGAACCAATAATTAATAAATATAAAGAAATTATAGAAAATGAAGAATCTGATTTAAGTAA
GAAAATTAAGGAGTTGGAGATATTGGCAAATAATCCTATATCAGAACTTCGTAACGATAT
TGATAAAATACAGGAGCAAATTAATTCATCCTATTGCAAAGTATTTAGTTCATCAGGAAT
TCATCTTAACATTGGGATTGGAGATATTGGTTTTGATCCTGCAAAGTCTTTGCTATCAGG
TTCAAGAATTGATATTTCTGAAACAGGTAACTTTGCTCGCTGGGATCAGCAAGGAACGGG
GTCACAGAGAGCATTATTTTGGTCTATTCTTCAGGTAAGATCTGAGTTAAGTAGAATTTC
TGATATACAAAAGGAATTACAAAAATTAGAAAGCAAAAGAGCACCAACTCCGAGAGATAA
AGAAAAAATTCAAAATCTTAAGAGTCAATTATCTCAAGATGGTTCAAGCGATTTCTTTTT
GCCAGGGTATATGTTGTTGATCGATGAACCTGAGACGGCGTTACATCCTTCAGCTGTGCG
AGCAGCGAAAGAACATTTATACAACTTAGCATCTGAAGCTGGCTGGCAAGTCATGTTGAG
TACTCATCATCCAGCTTTTGTTGATCCTATCAAAGATCATACAACTATTGTTCGTTTACA
TCGATTAGATAAGCATTTAGAACCTAATATATATAAATCCGAAACAATTAATTTTAGTGA
TGATGAACTCGCTAATCTGAAAGCCCTAATGATTTTTGATTCTAATGTTTCTGAAATTTT
CTTTGGAGATAAAGTTATTATCGTTGAAGGAGATACTGAATTTGCTGCTTTTCATGAAAT
TATGAATAGTAATCCAAAGGATTATCCTGTTAGTCAACGCCCTCTTATTATTAGAGCCAG
AGGAAAAGCGACAATTACTATTTTAGTAAAAATTTTATCTCATTTTAAAATTGATTTTTC
TGTCTTACACGATATAGATTCTCCTAAAGTTTCGTCTGGCGATAGGGCTAATTCAGCATA
CTCTATAAATAAAGCAATTTCAGATGCAGTAACTGAGGCGCGTGGAGTTGGATTAAAGGT
AACTTATCGTTGTTCATGCCCTAATTTTGAAATTCACCATCAAATGGACTTACCATCTAA
AGATAAGCCATTTAGAAGTTGGAAAGCTGTTCAAGAACAGGAAGATGTGCGTTCAAGTAT
AGAATCAATACTGAAAGAATTAATCAGCGTATGCAATGATATTCCAAGCAATGATGGCAC
TAACTATGAAGACACTCTAAAAAATTGGATTGCCCTTAATCATAAACAAGACGAGCCTTG
TTACAAATTTTAAAACTGTAAATACGGCTTATGATCCGCCCCTTCCTTATGAAGGGGCGT
GTGTACAAAAAGGAGAACCAAATGAACCATCCGCCTACATGTTTGGGGCGATTATGCCTG
TTTTACCCGTCCGGAGATGAAGGTGGAGCGGGTGTCTTATGATGTCATCACGCCGTCGGC
GGCGTGCGGGATTTTGGCGGTGGTGCATTGGAAGCCGGCGATTCGGTGGGTGATAGACCG
CATTTATGTGTTGAAGCCGATTCGGTTCGAGTCGGTGCGGCGCAATGAGTTGGGCGGCAA
GATTTCGGCGGGCAAGGTCAGCGGCGCGATGAATTGTAAGAGTATAACACTGATTGAAGA
CGACCGCCAGCAGCGCGCGGCGACGGTGCTTAAAAACGTGGCTTATGTGATTGAAGCCCA
TGCGGTGCTGACGCCAAAAGCGGGGGCGGATGAGACTGTTACCAAGCATATCGAGATGTT
CAAACGCCGTGTGAAAAAAGGCAATGTTTTCAGTAGCCTTGTTTGGGCGTGCGTGAATTC
CCTGCCGATTTTGCTTTGATTGATGAGGGTGATCCGCTACCGCCGTCGGCGTTATCGGAA
AGCGAGGTAAACCGCGATTTAGGCTGAATGCTGCACGACATTGATTTTGACCATGGCAAC
ACGCCGCATTTTTTCCGCGCACAAATAAAAGACGGCGTGATTGATGTGCCGCCGTTTTAC
GCCGAGGAAGTAAAAGCATGATTCTAGCGTCCCTTGCCCGTTATTACCGCCGTTTGGCAG
CAGAAACTGATGAAATGGGCAATCCGAAAGTGCCGCCTTACGGCTTTAGCGAGGAGAAAA
TCGGCTGGGTTTTGGTGTTGGATAAAGAAGGCCGTCTGAAAACCGTTGTGCCAAATCTGA
CTGCCGATAAAAAGCCGCAACCGAAGCTGATGAGTGTGCCTCAATCTTTCAAACGCCCTG
GCACTACACCCAAGCCATTTTTTCTGTAGGATAAAACTTCTTATGCGCTTGGCATGGAAG
CCAATAAAAACAAAGCCGAAGCCAAAGAAAAACCGTTTACGCCGTCTGAAAAAACTTTTG
ATGCCTTTAAGCAATACCATCTCGATTTACTGCAAAACAGCGAAGATGAAGGCTTGCAAG
CCTTGTGCCGTTTTCTGCAAAACTGGCAGCCTGCACATTTCGCTGCCGAAAATCTGCCAG
CCGAAATGCTTGATGCCAACATCGCTTTTTCTCTTGAAAAACCGACCGCACTTATCCATA
AACGCGAAGCCGCGCAAAGCTTGTGGGCAGGCTGCCTGAAAAGCGATGAAGCGCTCGAGG
GTTTGTGCCTGATTAGCGGCGACACTGCGCCAATTGCACGGCTGCATCCAGCGATTTACC
TGAATCCGCGCCGACGACGACGTAAACGGCTTGCGCGTGGCAATGATGAAAGCCGTATTA
GAGCGGCGTTTTAGAAAAGGTTTTATCGAAGAAGGAGTTCCTATGAGTTTGAACAATGAA
AGCCCGAATCGCGCCTATCTTTTAGGGCGGCTGTTTGCTGTGTTGGAGCGCATTCAATAT
CAGGCGTTGGGCGAATTAAACGCCGGCATCGCCGACCGCTATTACGGCTCTGCCTCCGCC
GTGCCGTTTTCCGTTTTTCCGCGCCTTTTGTCGGGTGCAAAACACCATTTGTCGCGCCTG
CGTAAAGACAAAGCCGGTATGGCGGTGAATTTGGATAAAGATTTGGGCGAAATCATTGCC
AAACTGCCCGAAACCTTTCCGCGCCATCTAAGCATTGACGAGCAAGGCCGCTTCGCCATC
GGCTATTACCATCAAAAACAAAGCTATTTTGCTAAAAAAGAAACCGCTGAAACTATTGAA
AACTAAGGAGCCAGAAAATGTCTGCCATTCAAAACCGCTATGAATTTGTTTACTTTTTTG
ATGTAAACAACGGCAACCCCAACGGCGATCCCGATGCGGGCAATATGCCGCGTCTTGACC
CCGAATCCAGTAAAGGCTTGGTAACCGATGTTTGCCTGAAACGCAAAATCCGTAATTTTG
TGGAAATCAGCAGCGAAAATGAAGCCGGTTACGAAATCTACGTCAAAGAAAAAAGCGTGT
TAAACCTGCAAAACAAACGCGCTTATGAGGCGCTTGGCATTGAGTCGGAAGCCAAAAAAC
TACCAAAAGACGAAGCCAAAGCCCGCGATATTACCGCTTGGATGTGTAAAAACTTCTTTG
ATATCCGCACCTTTGGCGCCGTGATGACCACCGAAGTCAACAGCGGACAAGTGCGCGGTC
CGGTACAACTGGCGTTTGCCCAATCCATCGACCCGATTGTGCCGCTGGAAGTTTCCATCA
CCCGCATGGCGGTAACCAACGAAAAAGACTTGGAAAAAGAACGCACTATGGGGCGCAAAT
ACATCGTCCCTTACGCGCTCTACCGCGTGCATGGCTTTATCTCCGCCAACCTTGCCGTCA
AAACCGGTTTTTCAGATGACGACTTAGCCAAACTCTGGCAAGCCTTGACGTTGATGTTTG
AACACGACCGCTCCGCCGCCCGTGGCGAAATGGCGGCGCGCAAATTGATTGTTTTCAAAC
ACGACAGCGCGCTCGGCAGCCAGCCTACACATAAACTGTTTGATGCTGTAAAAGTTGAAC
GCCTAAACGGCGAATCCGGTACGCCTGCAAGCGGTTTTGGCGATTACAATATCAGCGTGG
TTTCAGACGGCCTGAATGGCGTGAGTGTGGAAGAATATTTGTAAAAATGTCTGAAAAGAT
GACCGCTTGTATTGCAGAAGTAGAAAAAGAAAATCAGGACACGCGCCTGATTCCCCTTTC
CGCCCTGCAACACTACGCCTTCTGTCCGTGCCAATGTGCCTTGATTCATAACGAGCAGGC
GTGGGCGGAGAACTATTTGACCGCGCAGGGCAGAGCGCTGCATGAGCGGGTGGATTCGGG
CGAGCCGGAAATGCGCAAGGGCGTACGTTTTGAGCGGACGGTGCATGTGTCGGCAGAAAA
ACTGGGCATCAGCGGCGTGTTGGATTTGGTGGAAGTGGAAACAAAGACAGGTCGTCTGAA
ACCCGTGGAATACAAACGCGGCAAGCCGAAACCGGACCCGGTGGAGGAAATCCAGCTTTG
CGCCCAAGGCTTGTGTTTGGAAGAAATGACGGGGCAAACCGTCTCTGAGGGCGCGCTGTG
TTATATGCAAACCCGCCACCGCGTCTCCATCGTGTTTTCAGACGACCTGCGCACCCAAAC
ACTCGCTAGCATCGCCGCCGTGCGCGAACTCTTGGGTAGTGGACTAACTCCACCGCCCGA
CTACGGCAAACGCTGCAAAGCCTGCTCGCTGGTGGAGATTTGCCATCCGGTGTTGTTGGG
GAAACGGGATAGGAGTGTGGCGTATGTGGAGGGATTGTTTGGGGGTATTGATGAAATATA
TTACAAACAGGATGAGTTATGATGAATGAAGGATTGTTTAGAGAGCAATGGTTTAAGATA
TTTAAAAGAAAAATCATTGATCTAAATTTGAATGATGAAAGTATTGATGATGAAGAATTA
GATGTAATGCCAATAATTTATTGTTGTTTAATCAATAGAATGATCTTGCCGAATCCCAGA
GGAATATGTCTTAGCAAGGAGTTCAATGAAGAAATCAAAGGGTGGGAAAATATTAAAAAG
ATAATTTCAACTGGAGAAAATATAAACCCTTATATGAGTAAAAGGATAAAAGATTGGAGG
GAGCATGATTTATTACTATATTCAGCAGGAATTAGTCATTTTCATTTATCCAAAAATAAA
TTCGGAGGCGTTAAAGATGAATTAGTCTTTGGAATATTTACAAAAAATGATTTTTATGGA
ATATTGATTGGAAATCATGATGATACATATAATTTGAAACATTTGGTTTCAATAGTCGAT
AAGAATTGGCCAGGATTATTAGATTCTTCAATAAATAACAATAATAGTAGTTTTAGCAAA
GATTTCTTTAAACAAAATGCATTAGATAAAAGATTGCAAATGAATATGTTTAAACCAGGC
GGACTAGATGGTCATATGCATTCTAATTTAATTTACTATAATATAAATGGAAAAATTTTA
AAAATTCCAGCCCCCGTAGTTTTCGCTTATGAGAATGAAATCAATTATATTGATAAAATT
GAGAATACTATCATTTCTCGCATAAAAAACAAATTTCAAGGGTATGAAAACGTAGATTAT
TGTCTTGAAGTGGATGAATTTAATCAATGTTATAAAATTTTCAAGGAGAATAATTCACCA
ATAATTAAAAAACCTATTACCGAATTCCCTTTTCCTGTAAGAAAAATAATATGCTCAGAT
TATGTAAATAGGGAGTTAAGATATTCCTAAATATTTAGCAAGCCCGTAGCCCATATCCAG
CCACCGAGTGCGTGGCTCCGCCACACACCCTACCTGTGGAATGGCACGAAACTTCAAAAT
CAACGCGTAGGGTGTGTGCGGAACGCACGCATGCGGGTTTGTGGTGTTTGAATCGAAGTC
CTAAATTTCAGGTTGCCTTAAATATGGCAAGCAAAGGAGTAATATGATGAGTTTGCTGCA
AGCATATTCTTTAGATTTGGGTAAAATAATTAATGCGAAAGAAGCTGATATTGCTTATGA
GAAAGGCTTGGTTAGCGGTCAAAAAAACTTTCAATGCCCTCATCAAGCGTGTGGTATTGC
GGTTACTTGTGCAAATTTGGAGCGACCTAAATACAAAAGAAAGGTAGATCCTTATTTTAA
ATCGGTTGAAAATCATAAATTCGGCTGTCCTTTTGCAGAGGAAGAAAGACGCATTAAGTT
GCGAGAGATTGATAAAAATGGGTTTTATGAAAATGTCGCTTCAGGCGAGATTTTGGTAAA
TCTGGCAGAACCTACACCTAAAAAACAAAATAGTGATAGTGCTTCTGAGGCTAAAGAAAG
CAGTGTTTCACGAACTCATCAGCTCTCAGATTCTAAAAAAGAAAAATTATCAATTAATCG
AACTAAAACGTTATCTGTATTAGTTTCGTCTTTCTTAAATAATGAAAACTTTCAAATAAC
ATTGCCAAAACCATATCAAGAAAGAATTTTCTTGAAAGATGCATTTATCAGAATTGATGG
GCAGGATTTATCAGATCTGGAACAAAATTGCTGGAGAATTTATTACGGAAAAGCGTGGAT
AAATAAACTTTCCAATAGAGATTATCGTATTGTATTTGATAATAAAATGAGTAGTTGTGA
TCTTAATAAAAATGCTGTTCGCCCCTCATTTTTTATTTCTAGAGATTGGATTAAGCATTC
GCCGTATGAAAAGTTTTCTAAATCTCAAATGGATAAATTGGCTAATAATAAATGGTGCAG
AGAGGTTTTTATTCTTGCAGATACTCCTTCATTAAATTCTTCAAAAGAATATATTAATTT
TATGCTTGATGGATTGCCATTTTTGGAAATTATTAGTTTGAGAAAATAAAAGTATTCATC
AATTTTCTCTAGCAATATTTTGATTAATGTCATATGAGAAAATTACAAAACACGCGCTAT
ATCACCACCCAAGGCAGCTATCTGCATAAGGAGCGGGAGACACTGGTGGTGGAGCAGGAG
CGTAAGAAGGTATCGCAGTTGCCGGTGCATTCCATCGGGCATATTTTCTGTTTTGGGAAT
GTGCTGGTGTCACCGTTTTTGCTAGGGTTTTGCGGCGAAAATAATGTGAATTTGGTGTTT
TTTACCGAAAACGGTCGTTTCTTGGAGCGGCTTCAGGGGCGGCAGAGCGGCAATGTGCTG
TTGCGACGGGCGCAGTATCGGGTGTCGGAGCAAAGTCCCATGCCGATTGCGTGCAATATC
ATTGCGGCAAAGATTCGGGCGATCCGGAAACGCGTAAGGGCGTGTGCTTTGAGCGACGGT
GCATGTGTCGGCAGAAAAGTTGGGCATCAGCGGCATATTGGATTTGGTGGAAGTGGATAC
GAAAACAGGCCGTCTGAAACCCGTGGAATACAAACGCGGCAAGCCAAAACCCGAGCCGAT
GGACGAAATCCAGCTTTGCGCCCAAGGCTTGTGCTTGGAAGAAATGACGGGGCAAACCGT
CTCTGAGGGCGCACTGTGGTATATGCAAACCCGCCACCGTGTCCCCGTCGTGTTTTCAGA
CGGCCTACGCGCCCAAACACTCGCCACCATCGCCGCTGTGCGCGAACTCCTGAACAGCGG
CCAAACCCCGCCGCCCAACTACGGCAAACGCTGCAAAGCCTGCTCGCTGATGGAGATTTG
CCAGCCGGAATTGTTGGGAAAACGGGATAGGAGTGTGGGGTATGTGGAAGCGTTGTTTAT
TGTGTAAGAAAAAACCGCAGGTATTTTGAACCTGCGGTTTTTTTGGTTTACAACTTGCTG
TCTTCACTGTCTAAGAAGCTTCTCAAACGGTCGCTGCGGGTCGGGTGGCGCAACTTGCGG
AGTGCTTTTGCCTCAATTTGGCGGATGCGTTCGCGGGTTACGTCAAACTGTCTGCCGACT
TCTTCCAGCGTGTGGTCGGTATTCATATCGATACCGAAGCGCATACGTAAGACTTTGGCT
TCACGAGGTGTCAGGCTTTCGAGTATTTCTTTGGTTACTTCGTGCAGGCTGGTGTACATT
GCCGCATCAGCCGGCGCAATATTGTTGGCATCCTCGATAAAGTCGCCCAAGTGCGAATCG
TCGTCGTCGCCTATAGGTGTTTCCATGGAAATCGGTTCTTTGGCGATTTTCATGATTTTA
CGGATTTTGTCCTCAGGCATCTGCATCAGTTCGGCAAGTTTGGCGGAATCTGGTTCTTCG
CCGGTTTCTTGAAGGTGCTGGCGGGAGATGCGGTTCATCTTGTTGATGGTTTCAATCATA
TGCACCGGGATACGGATGGTGCGTGCCTGGTCGGCAATCGAGCGGGTAATCGCCTGACGG
ATCCACCAGGTTGCATAGGTGGAGAATTTGTAGCCGCGTCGGTATTCGAATTTATCGACC
GCCTTCATCAAGCCGATGTTGCCTTCTTGAATCAAATCAAGGAACTGCAAACCCCGGTTG
GTGTATTTTTTGGCAATGGAAATCACGAGGCGCAAGTTTGCCTGAATCATTTCCTGCTTG
GCGGCTGCGGTTTCTTTTTCGCTCGACACCATATTTTTGTTGATTTCTTTCAACTCTTCG
ATGGAAATGCGGGTTTCTTTTTCCATATCCGCCAACTCGGTTTGTTTTTCGAGGATGGCG
TGGCGGAAGCGGTCGAGTGCGTTGCTCCAAACCCTGCCTTTGGCGATTTCTTCTTCAATC
CATTGCAGATTGGTGATTTCGGGCAGGAAGTTTTGGATGAAGTAGTCGCGTTCCATATGG
ACGCGGTCAAGGCAGATATCGCGGATTTCGCGTTCGAGTTTGCGGATGTTTTCTACTTTT
CCGCGCAGGCTGCTGCTGAGGCTGTCGATTTGGCGGGTGGCGAAGCGGACTTCCAAAAGT
TTGTTGGCGATGGCATCGCGGTAGGCGAGATAGTCTTTGTGCCGGCTGTGGTGTTTTTCC
AAACGGCCGATCATTTTTTTGTAGTCTTTTTCGATTTGGGCAAAGTGGCCGATGACTTTT
TGTTTCAATTCGGCGAGATTGGCTGCCGAGATTTCATCCGCATCTTCTTCCGACTCTTCG
TCGTCTTCGTTTTCATCCGAATTGTCGTTGGAAGGTTTCTCGGGCACTGTGGTTTCCAAG
TGCCCCAAGCCCAATTCGTTGAGCAATACTTCATTCGGGTCGATAATGGCTTCTACGACT
TCGTCGACGCGGATTTCGTCTTTGCGGATTTTTTCGATGAGTTCTAAGATTTCCGCAATG
GATCCCGGGCAGGCGGAGATGGCCTGAACCATATTTTTCAGGGCGTTTTCGATTTTTTTG
GCGATGATGATTTCGTCTTCGCGGGTCAGCAGGTCGACCTGTCCCATTTCGCGCATATAC
ATACGGACGGGGTCGGTCGTCCTGCCGAACTCGGAATCTGCACTGGAAAGGGCGGCCTCG
GCTTCTTCGACGGCATCATCGTCGGTAACGGCGGCATTGTCGCTTAACAATATGTCTTCC
GCATCGGGGGCGTGTTCGGTAACTTGGATGCCCAAACCGGAAATCATACTGACGATGTTG
TCTATTTGGTCGGCATCAGACATATCGTCTGGCAGGGCGTCGTTGATTTCGGAGTAGGTA
ATGTAGCCACGTTCTTTACCCATAATGATGAGCTGGCGCAGGCGCGCGCGTTGCTCTTCA
ATGCTTAACGGACGGGTGTCGTCTTGATATTCTTCGTGATTTTGGTTTCTGGACATTGTC
TGCTTTCTGTTGGTAAGGTGCCGACGGTTTGCGTTTGAACGCACCTGAAGGCGTGGCAGA
GTGGGGTACTCTGATGCCGTCTGAAAGTTTGTCTAATCGGATGTTCTGCCGGTATATTAT
GCAGCTGTGCCTAATACTTTTCAGACGGCATGACGGTTTATGGACGGCGTATTTTGCCGG
TCAGTTCTGTTTTGCGGTCAGTAGCGACAGCAAAAGTTTTTTTTCACTTTCACTTAAGCC
CGATTTTAGGCTTTTTTGTTTCAATGCTTCGATTTGGCTGTATTTTAACTCATTGAGCAG
TTTTTTCATGCCGATTTGGAAATTCTCGTAATCTTCTTCACTGCTGCTGTTCATTTCTTC
CGACTGGTGCGTCGAATGGAAGATTCGGTTTATCGTTTCTTCGTAAGGCGAGCCGCGCAT
ATACTCTAAAACCTGAGCGGTTTCGGGTACGGCGGCATGGCTTTTAATCGATTCGGCAAG
GTTGGCAAGGCAGGCGAAATCACCGTCCAACGCCAGATAATCAGGCAGGTCTATATATGC
AGCCCAATCCGGATTTATCAAGAGGCTGCGGATTTGCCGCTGTACCAGCGTCAGCATGAC
GGGCTGTTTGACGGAAATTGGAGGCAGTTTGTAGCTTTTTTGTTTGACGTGCCGCTTCGG
CGCTTCCTGTCCCAGCAGTCGGGCGAGATTGTCGGGGTCGATGCCGACCAGTTCGCTAAG
CCGTTGTTTTAACAAATAAGCCAATGCCGGCGCGGTAATCTGCGCCAAAAGTGGCGAACT
GGTTTTCACCAATTCCGCCTTGCCTTCCTGCGTATTGAGATTAATGCCGTCTGAAAGATG
TTCCCAGAAATACTCCGATAAAGGCTTGCTTTGATTCAACAGCGCATCTTCAAATTGCGC
TTTGCCGTAGGCGCGGATGTAACTGTCGGGGTCGTGTTCCTCGGGCAGGAACAAAAAATG
CAGCGATTTGTCGTCTTTCAACTGCGGCAACGCGTTTTCCAGCGCGCGCCAAGCCGCTTT
TCGCCCCGCGCTGTCGCCGTCGAAACAGAAATAAATACTGTCTGCCTGACGCATTAGGAT
TTTGACGTGTTCAGCTGTTGTTGCCGTGCCCAAGGCCGCCACACCGTAGCCCACGCCGAA
CTGTGCCAGCGCGACCACGTCCATATAGCCTTCGACCACCAAAATCCGTCCTGCCTCTTT
TACAGCAGCACGCCCCTCATACAAGCCGTAAAGGTTTTTCCCTTTGTCAAACAAAGGTGT
ATCGGGAGAGTTTAGATATTTGGGTTTGGAGTCGTCCAACACCCTGCCGCCGAAACCGAT
TACCTGCCCGCGCGGATTGCGGATAGGAAACATAATCCGATGACGGAAGCGGTCATAATG
CCGACCCTCGTTGTCAATCACCATACCCGTATCCACTAACGCGGTATTAGGATACGGTTG
GAACACTTGTGCTAAAGGCTGCCAGCCGTCGGGCGCATAGCCCAAACCATAATGCGCGAT
GACTTCCGCACTCAAACCGCGCTTGTCCAAATAAGCTTTCGCCGTCGGATTGAATTTCAA
CTGTTGCGCGTAAAAATCAGCCGCCGCAGCCGTCGTTTCCTCCAGCGTCTGCTGTTTTTT
CTTACGTTCGGCACGGACTTCGGGATTATCGTTCTGCCCGCGCACTTTAGGCACAACCAT
GCCCACACGGTCGGCAAGAAACTGCACCGCCTCGGGAAACGACAGCCCCTGATGTTCCAT
CACAAAACCAATCGCCGAACCATGCGCCCCGCAACTGAAACAATGATAAAACTGCTTGGT
CGGACTGACCGAAAACGACGGTGTTTTTTCCTTGTGGAACGGGCAACACGCCATATAGTT
CGCCCCGCCTTTTTTCAGCGGAACCTGCTCGTCGATAATATCGACAATATCGGTTTTGGC
TAGAAGTTCGTCAATGAAGTCGGATGGAATCATAGTTCGGCGGGGCGGATGCCTGTTTTT
AGTTCGGATGGTATCAAATCAGGAGTTTTCGGATTATCGGTCGGATACGGCGATTCAGGC
AAAATGCCGTCTGAAGCCGGAAACCGGATGTTCAGACGGCATTTGCGTTCAAACGCTTAA
GCCAATTTGCCGTGGCATTGTTTGTATTTCAAACCGCTGCCGCAGGGGCAGGGGTCGTTG
CGGTGGACGATTTGTCCCCGCGCTTCCAAGGCTTCGGGGCTGAAATCCGTCCCATCGGGA
TTAAAGGCTTCGGTAACCAGATCGGTTTGCGATTGCCCCAAAAGTTCTTCCATATCGGGG
GATTCCGAATGGATAGATTGGATGTTGCCGACGGGTTGCTCTTCAACCGCCGCGACAGGG
TTTTGTTCGATTTGAACCGAAGTAAGCAGGGAGGCAATATGGAATTTGATGCCGTTCCAC
AGGTCTTGGAACATGGTAAAGGCTTCGCGTTTGTATTCCTGCTTCGGATTTTTCTGGGCA
TAGCTGCGCAGGTGTATGCCTTGGCGCAGGTAGTCCATAGCGGCGAGGTGTTCGCGCCAT
TGGTTGTCGATGACCTGCAACATCACGTTGCGCTCAAAATCAGCCATTGCCTGCTTGCCG
ACCAGTTCGGTTTTGGCGGCATATTCGTTTTCGATGCGTTCGATCAGGCGCTCTTTGATG
TCTTGACCGTCAATTGTATTGTCTGCTTTCAGCCAGGACTGAATGTCTTCGTGCAGTCTG
AATTCGGCAGCCAGACGGTTTTCCAGAGTCGGAATGTCCCATTGTTCTTCCATGCTGTCC
GGCGGCATATATATGTCTACAAGTCCGCCGATGACATCAAAACGGATTTCCTTCATCAGG
TCGCTGATGTCTTTGCTGGTTAAAATTTCGTTGCGTTGGCTGTAAATGACTTTACGTTGC
TCGTTGGCGACGTCGTCGTATTCCAGAACCTGTTTGCGCATATCGAAGTTTCTGCCTTCG
ACTTTGCGTTGTGCCCCTTCGATTTGGCGTGTCAGCAGGTTGTGTTCGATGGCGACGCCG
CGTTCGGGTGCAAGGCGGTTGAGGATGGCGGCGGCACGATCGAGCGCGAAGAGACGCAGC
AATGGGTCTTCAAAGGAGAGGTAGAAGCGGCTGGATCCGGGGTCGCCCTGACGGCCGGAG
CGTCCGCGCAACTGGTTGTCGATACGGCGGCTTTCGTGGCGTTCTGTGCCGATGATGTGC
AAACCGCCTGCTTCCATAACCTTGTCGTGTTCTGCCTGCCAGCCGTTTTCGAGTGCGGCA
ATTTGTGCCTGTTTCTCTTCGTCGCTCAAGGTTTCGTCGGCGCGGATGGCATCGGTTTGG
TGCTTCAGGTTGCCGCCCAATACGATGTCCGTACCGCGTCCCGCCATATTGGTGGCAACG
GTAATCGCGCCGACTTTGCCTGCTTGGGCGACAATCAGGGCTTCGCGTTCGTGTTCTTTG
GCGTTGAGGACGTTGTGCGGCAGTCCGGCTTTTTGCAGAAGGCGGGAGACCAGTTCGGAG
TTTTCGATGCTGGTCGTACCGACGAGGACGGGCTGCCCGCGTTTGTGGCATTCCTCGATG
TCTTTGACGACGGCTTCGAATTTTTCTTCGGCGGAACGGAAAATCTGGTCGTTGAAGTCT
TTGCGCTGTACGGGGCGGTTGGTCGGGATAATGACGGTTTCGAGGTCGTAGATGCTTTGG
AACTCGAAAGCCTCGGTATCTGCCGTACCGGTCATACCGGAGAGCTTGGTGTACAGGCGG
AAATAGTTTTGGAAGGTGATGGAGGCAAGGGTTTGGTTTTCGCGTTTGATTTCCACGCCT
TCTTTGGCTTCCACGGCTTGATGCAGGCCTTCGGACCAGCGGCGGCCGGACATCAGACGG
CCTGTAAATTCGTCAACGATGACGATTTCGCCGTCTTGGATAACGTAATGTTGGTCTTTG
TGGAACAGTGAGTGCGCGCGTAATGCTGCCATAAGGTGATGCATCAGGGAGATATTTGCC
GCCGAGTACAGTGAGTCGTTTTCTGCCAGCAGCCCCATTTGGGTCAGGATTTGTTCGGCG
TGTTCGTGACCTGCTTCGCTCAGGATGACCTGATGTGCCTTTTCGTCGACCCAATAGTCG
CCTTCGCCTTCTTCTGTCTCTTGACGGACGAGGTGGGGCGGAACGGTGTTCATGATTTGG
TAGAGCTGGATATTGTCGTCCGCCTGACCGGAAATAATCAGCGGGGTGCGCGCTTCGTCA
ATTAAGATGGAGTCCACTTCGTCAACGACGGCGAAATTCAATTCGCGCTGCACTTTGTCG
TATTGGTCGGTAACCATATTGTCGCGCAGGTAGTCGAAGCCGAATTCATTATTGGTGCCG
TAGGTGATATCGGCGGCATAGGCGTTTTGACGGTCGAACGGCTGCATGTCTGAAATAATC
ACGCCCACGGTAAGGCCGAGGAAATTATAGAGGGGCTCCATGATGCCCGCATCGCGTGAG
GCAAGGTAGTCGTTGACGGTTACGACGTGAACGCCTTTACCGGCAAGTGCGTTGAGATAA
ACGGCAAGGGTGGCGACCAAGGTTTTACCTTCGCCGGTGCGCATTTCGGCGATTTTACCG
TTGTGCAGCACCATGCCGCCGATCAGTTGCACATCGAAGTGGCGCATGCCGAGCACGCGG
CGGGATGCTTCGCGGCAGACGGCGAAGGCTTCGACCAAAATGTCGTCCAGAGTCTGTCCG
TCGGCCAGGCGTTGTTTGAATTCGGCTGTTTTGGCCTGTAAATCCGCATCGCTCAAGGCT
TTCATTTGTTCTTCGAGTGCGTTGATTTTGACAACGGATTTGCGGTATTGTTTGAGCAGC
CTATCGTTGCGGCTGCCGAAAATTTTCTTAGCGATGTTTGTCAGCATGAATAATTCCTAC
GCCTGATATAATAGTGGGCGAAAACGTAATTTTAACACAAGCGGTTGCGTAAAGTGCTAA
TGCCGTCTGAAATAAAGGCGCGTTTGCGGTATTTCAATCTTTCGGGGTGTGGGTTTTATG
AATCTGGAACATCTGGGCAGGCAGGATTCACTGCTTTCGGAGCTTTTGAAACAGGCGGGG
AAATGGCGGCGTTTGGATGCTGCGGTAAAAAAATTGCTTCCCCTTAATCTGCATCCGCAC
TTTCAGACGGCATGTATTGAAGACGGCGAACTTGTCCTTTTGGCGGCAAACAATATGGCG
GCATCGCGTTTGAAGATGATTGTGCCGTCGGTTCTGCCGCAATTGGCCGGTTTGGATGAG
GCAATACGGTCTGTTTCGGTTAAGGTTGTACCGAAGCCGGAAAGTCGACCGAAAACGAAT
AATTTACACTTGAGCAAAGCTGCATTGGAAAGTTTTGATTCGGCAGCAGCCAAGCTGGAA
AAGCGACATCCTGAATTGGCAGAAGCTTTGGCGGAATTGGTCAGGAAACACGGTGCATAA
AATTTACTTTCGGAAATTGTAAATTTAAGTTAATTCTCGAAGTAAAATGGTGGTTAACCT
AATACTAAATACATAGTCTTAAGGTGAGTATTCTTGGTTTTTGGGTAAACTGGTGTAAAC
TTATAAACAGGCTTTGATTTCAAGTAAAGTTTGTAGCAAAATACCGTACTGAGACATCTG
TTTATGCAATCGTTGCCATGCTTTTTTAAGGTTTGTTAATATCGGTTGCATTTTAATTTT
CGTAAAATTTAACACAATTTCATCAATTGGAGATTTGTTATGAAAGCTTATCTGGCTCTG
ATTTCTGCTGCCGTTATCGGTTTGGCTGCCTGCTCTCAAGAACCTGCTGCACCTGCTGCC
GAGGCTCCTGCAGCTTCTGAGGCTCCTGCCGCTGAAGCACCTGCAGCCTCTGAGGCTGCA
CCGGCTGATGCCGCAGCCGCACCTGCCGCCGGCAACTGTGCAACTACTGTTGAAGCCAAC
GACAATATGCAGTTCAACACCAAAGACATCCAAGTCAGCAAGGCTTGTAAAGAGTTTACC
ATCACTCTGAAACATACCGGTACGCAACCCAAAGCCAGCATGGGTCACAACCTCGTGATT
GCCAAAGCTGAAGACATGGACGGCGTATTTAAAGACGGCGTAGGTGCTGCCGATACCGAT
TATGTTAAACCTGATGATGCACGCGTTGTTGCCCACACCAAACTGATTGGCGGCGGCGAA
GAAGCTTCCCTGACTCTGGATCCTGCTAAATTGGCCGGCGGCGAATATAAATTCGCTTGT
ACCTTCCCAGGTCACGGTGCTTTGATGAACGGTAAAGTTACTTTGGTTGACTAATCCGTC
TAAAGCTTGAAAACAGACAGCCTGCCTTGCGCAGGCTGTTTTGTTATAATCTGGAAATGT
TAATTTAAGAATAAAACCTAAAAACCATGAATCCGTTTGAAACCAAAAGCGTTACCTTTG
CCGAACCGATTGAAATGCTGTATGCCTGCCACGGCAAAGTGCGCCGTTTCTGCGGACAAG
TCGCCATGCTGTCGGACTATATCGCCAAAAACGGCTGCAATCAGATTGTTTTGCAAACCA
TTCGCCAAATCGCCCAGTATTTCAACGTTGCCGCGCCGCTGCACCATGAAGACGAAGAAG
AAAACTTCTTCCCGCTCCTGCTGCAATATGCGCCGCAAGCCCAAGAAAGCGTGGACGAGC
TTTTGCGCCAACATGTAAGCCTACATGGCAACTGGGATGCCGTGGCTACTGAATTTGCCA
AACTCGAAGCAGACAACGCTTATATCCCCGATGCGGAAGCGTTCAAACGCTTTGTGGAGG
GATATGATGTGCATCTGGCGATTGAAGAGCCTTTGTTCGACATGGGCAAAACGTTTATCC
CCAAAGAGAAACTGACCGAAATCGGCGAAATTATGGCGGCGCGTCGGTGCAGATAAGGTC
GTTTGCAGATTGCCGTTTTTTCAAACAAAAGTTGTCTGAAAACTTGAAAACAGATTTTCA
GACGGCCTCAGTATCCCCCGTAACACAACCACATCGTCTGAAAAGGAAGCCAACCATGCT
GACCCCGAAACGCTGCGATTTGTTCAATATCCCGTTTTTCCAGTTTGCCCAGCTCAAGAA
ATACCAGCCCGAAAGCATTCCGCAAATCAAAGCCGATTACAAGGAAAACTGGCAGATATG
GCAGCAGTTGATTCAGCAGGTTGCCGCCGAATTGGGCGAACCTTTCGCCCCGCCGCATAT
CGAACGCTGGTGCAACGGCTGGCAGGTTCGCGCCCATTTCTTTGCCTATTTCAAATATGC
CCAATACAAGAACTCTGCTGCCATCCTGTCGATACTACTTAACCGCCGCCGTCTGAGCGT
CAGCTTGGATTGGCACTGCTACAAAGCCGACGTGTCGCCGATTGCACTGCCGGAATACAA
CCGCTGGCTGGATGATTTCGATACCGACAAATACGCCGCATTCGATATGTGGCACGGCGC
GGAAAGCGAATACGACGACTACCGCACCGTCGCGCAGCAAAATGAATCCGACCGAAAGTT
GCAAAACGACGAAGACTTTTTCTGCATCGGCAAACACATCGAACGCGACGATTTGGGCAG
GCAGGATGTCGCGAAATGGATAGCGGAAACGGTGGAAGATTTGCTGCCGCTTTACGAAGC
GTGTCATGGTGCTTGACCTGAAGAACCCGCTTCGCTATCGTTAGCCCGTTCCATTCAACA
TCAAATGCCGTCTGAAACTCCGTTCAGACGGCATCTCAAACAGAAAAGCCGAAAAATGAC
CGAAATCCGATCCCTAGAACTCGCCAAAGCGTTGATTTCCTGCCCGTCCGTTACGCCGGA
TGACCAAAATTGCCAAAAACTCCTTGCCGAACGCCTGCACAAAATCGGTTTTGCAGCTGA
AGAACTCCATTTCGGCGACACCAAAAACATCTGGTTGCGACGCGGCACGAAAGCTCCCGT
CGTCTGTTTTGCAGGGCATACCGACGTTGTGCCGACGGGCCCTGTCGAAAAATGGGATTC
GCCCCCGTTCGAACCGACCGAGCGCGACGGAAGATTATACGGGCGCGGCGCGGCGGACAT
GAAAACCAGCATCGCCTGCTTCGTTACCGCCTGCGAACGCTTCGTTGCCGAACATCCCAA
CTACCAAGGCAGCATTGCGCTTCTGATTACTTCCGACGAAGAAGGCGACGCGCTGGACGG
CACGACCAAAGTCGTCGATGTATTGAAAGCGCGCAACGAGCTTATCGACTACTGCATCGT
CGGCGAACCGACCGCCGTGGACAAATTGGGCGATATGATTAAAAACGGCCGACGCGGCTC
GCTGTCGGGCAACCTGACCGTCAAAGGTAAGCAAGGCCATATTGCCTATCCGCATTTGGC
AATCAATCCCGTGCATACTTTTGCCCCGGCCTTGTTAGAGCTGACGCAGGAAATCTGGGA
CGAAGGCAACGAATACTTCCCGCCGACCAGCTTTCAAATTTCCAATATCAACGGCGGTAC
AGGCGCGACCAACGTCATTCCGGGCGAGCTGAACGTCAAATTCAATTTCCGCTTCTCCAC
CGAGTCCACCGAAGCAGGGCTGAAACAACGCGTCCACGCCATTTTGGACAAACACGGCGT
GCAATACGATTTGCAGTGGTCGTGTTCGGGGCAGCCCTTTCTGACCCATGCGGGCAAACT
GACCGACGTGGCACGCGCAGCCATTGCCGAAACCTGCAGCGTAGAGACCGAATTGTCCAC
CACCGGCGGCACTTCGGACGGACGCTTCATTAAAGCCATTGCGAAAGAACTCATCGAATT
AGGCCCGTCCAATGCCACCATCCACCAAATCAACGAAAACGTGCGGCTGGACGATATTCC
GAAGCTGTCGGCGGTGTATGAGGGGATATTGGCGCGGTTGTTGGCTGAAAAGGCCGTCTG
AAAAGAAAATGGGCTGTCGGATACGGATATCCGACAATTTGATTAGACCTAGTGTGAGTT
TGAGATAACGCATTGATTTTTATGTAGAGCGATTTATTTGAACGGCAATCCATTCCCTCT
CCCGAGGGAGAGGGTTAGAGAGAGGGCATTGGGTCAGCAACGGAAATATTGTCTGTATCT
TCCCCGTTTTACCCTCTCCCCGACCCTCCCCGACAGGGGAGGGGGTCAAGTTGCAGGCAC
GCCGACGGAATTTCGCTTCGCATTAACTGCCTTATTTCGAACGCACGTCAAACTTAAATT
TGCAAGGCCGTCTGAAAGCAGATTGCTTGCCGAATATGGATATCCGACCATTTGATTAGA
CCTAATGTGAGTTTGAGATAACGCATTGATTTTTATGTAGAGCGATTTATTTGAACGGCA
ATCCATTCCCTCTCCCGAGGGAGAGGGTTAGGGAGAGGGCATTGGGGCGGCAACGGAAAT
ATTGCCTGTATCTGCCCCGTTTTACCCTCTCCCCGACCCTCCCTCACAGGGGAGGGAGCC
AAGTTGCAGGTACGCCGACGGAATATGGTTGAAACCCGTCTATTCGGGGCGGTGGGATTT
TGGTTTATTTTTGGGAAGTAACCCTCCCAAATCAGGGTAAACAGGGCTGCGCCTTATGTG
CGGCCCTGTGTGTTGAAACATTGAGGAATATAACCGTGCCGTCAAATTACTTTCATACGC
GCGAACGATTGGGTGCTTTGGGCGGCATCGTGCAACATCATACCGCCTTGTACCGCAGCG
TGGCGGTACATGAACCGACCGTGCTTATCGTGCGGCGCGGATGCAAGAAGCTGCGCTGGG
CAGGGCACGAATTGAGGATTGCGGCGGGTGAGGCGGTCGCCTTGGCAGGCGGACAGACGT
TTGACGTCATCAATATTCCCGATTCAGACGGCCTCTATCAGGCGCAATGGATTGCTTTCG
AACAGGAAACCGTAGAAAGGTTTGCCGCACAATACGGGACGGCGCAGGCAGTGTGCGATG
CGGTGAAGCTGCCGCATCCCGGGCGGATGAACGCGGCGTTTGATTATGCGGCTGCGGTAC
TGGCGGATGAAGAAGTGCCGCACAATGCGGCGGAGGCCGCACTTTGCGGCGTGTTGGCGT
GGTTGCAGCATGACGGCATCGGTTTTGCCGTGTACGGAGGCGGCAACCTGATGCGGCAAA
TCCGCAAACTGATTACCGCTTTGACGATACCGGCGGCTTCTACAGATTTGCCCATTATCA
CGAATACGGACGGCAGCAGCACGCCCAAAGCGGCAAACAGCGGCCACGTCGGCAAAAATG
CGCCGATATTGCCGATATCCGGCTTC
>NODE_4_length_77231_cov_17.3562
GGATTAACAAAAATCAGGACAAGGCGACGAAGCCGCAGACAGTACAAATAGTACGGAACC
GATTCACTTGGTGCTTCAGCACCTTAGAGAATCGTTCTCTTTGAGCTAAGGCGAGGCAAC
GCCGTACCGGTTTTTGTTAATTCACTATATTAAAACCTCGGCACACACGCCGCAAACACC
GGTACGCAAAAATGCCGTCTGAAAGATGTTCAGACGGCATTTCTCAAGAAAAAGATTATT
CGTCCGCCCTATATCCGTACACCGCAAAAAACACGATATACAGGTAACAGATAACGGAAA
CGACAAACGAAGACATCAGGGTGTAAGTATCCGCCGCCCAACCTTGAATCACCGGCACGA
CCGCACCGCCGACAATCGCGGTACACAGCACACCGGAAGCNGCGTTGGTGAATTTGCCCA
ATCCTTTGGTTGCCAAAGAGAAAATCGTCGGGAACATAATCGAGTTGAAAAAACCGATGG
CAAGCAGCGACCACATCGCCACATCCGCATTGCCGCTGCCCGTCGCCATCGCGACGGCAA
GCAGCACGACCGCAGCCGATGCGTTAAACGCCAAATAACGGTTGGGCGCGAATTTCGCCA
TCACCGCCGAACCGAGGAAACGTCCGACCATCGCGCCGCCCCAATAGAACGACAGGTAAT
GCGCGGCAGAAGCATGATCCAGCCCTTTCAGATAACCCAATACGTTGACCATCAGCGAAC
CGATAGACACCTCCGCGCCGACATAGCAGAAAATGCCTGCCGCACCGAACACGAGATGTT
TGTATTGCCATACGCCGGTTTTGCCGTCGTGGTTGTGCGCGCTTTCCTCGGCGGCAATTT
TTTGCGCGTCGGGCAGCCGGATCATTTTCACGAAAACGGCAAGGATAATCAGCAGCCCCG
CCAGTCCCAAATAGGGAATCTGTACGGAAGAAATCTGTTCCGCCTTGCTGACGGTTTGGG
TTGCGTCTGCCAGAATCAGGAACGCGCCGATTTGAGGCGCAATGGTCGTACCCAAAGAGT
TAAACGCCTGAACCAGCGTCAGCGTTGCCGATTCCTTGCCGGGTTTCGCCAGCAGGGTAA
CATAAGGATTACCGGCGACCTGAAGCAGCGTTACGCCGGAAGCCAAAATAAACAACGCGC
CCAAAAATACCGCATACGAATGGCTGCCCGCAGCAGGATAAAACAACAGGCATCCGACCG
CCGTCAGCAGAAAGCCGCCGATAACGCCGTTTTTATAACCGATTTTGCCCACCAGCGTAC
CCATGGGAATCGACATCACCGCATAGGCGGTAAAGAAACAGAATTGAATCAGCATCGCCT
GAACGTAAGTCAGGTCGAAAATTTCTTTCAAATGAGGAATAAGGATGTCGTTCATGCAGG
TAATAAAACCCATCATGAAGAACAGCGTGGTCAAGACGACCAACGGGGACGTATGGTTGT
TTTGTGATTGCGCAGACATGATTTGCCTTTCATTTTATTGGAATACATTACACGGTTCGG
ACGGCAAAAATTGACATTCTTCAAGGGCGGCGTGAATCATACTGACATTTCACAAATTTG
CAAGCCGTCGGCATATCCTTGCCGGACAACATCCGCTATTATCCCGACAAGCACGCCGAC
GCTGTATTTTTTCAATCCTCATTTTGATTTATCACAAACCGTACATGACCGTCTTTTACG
CCTACGCCGCACTCGCCTTTTCCGCCTTCACTTCCGCCACCCTCCTGCCCGGCACATCGG
AAGCCGCCTTTGCCCTATTCGTCCACCGCTTTCCCGAACACGCATACGGCGCGTTGCTGT
GCGCCGGCCTTGCCAACGGATTGGGCAGTATGGTTTCCTATTGGATGGGGCGTTTGCTGC
CTTCCCGAAAAATGCCGTCTGAAAAAACAATCAGGATAATGAAGCGTTACGGCGTATGGC
TGCTTGCGTTTGCCTGGCTGCCCGTCATCGGCGACGCACTGCCGCTTGCCGCGGGCTGGC
TGCGGTTGAATCCGTGGACAAGCGGGCTGATGCTGGTTATCGGCAAAACGGCGCGTTACG
CCTTCATTCTGTGGGGAATGCAATATTACGCCGCCTGAACCATACGTTATAATGCCGAAC
ACACAAACCCACCGTATAAAAAAATGAACAGACACATCCGCCAAGAAATTTTCGAACGCT
TCCGCGCCGCCAACCCCCATCCGACCACCGAGCTGAATTTCAACTCCCCTTTCGAGCTTT
TAATTGCCGTTTTACTGTCGGCACAGGCAACCGACGTCGGCGTAAACAAAGCGACGGCGA
AGCTGTTTCCGATTGCCGATACGCCGCAAGCGATGCTGGATTTGGGTTTGGACGGCGTGA
TGGAATATACGAAAACCATCGGGTTGTATAAAACCAAGTCCAAGCACATCATGCAGACCT
GCCGCATCCTGCTGGAAAAATACAACGGCGAAGTGCCGGAAGACCGCGAGGCTTTGGAAT
CCTTGCCGGGCGTGGGGCGCAAAACGGCAAACGTGGTATTGAACACGGCGTTCGGCCATC
CCGTTATGGCGGTCGATACGCATATTTTCCGCGTGTCCAACCGAACCAAAATCGCACCCG
GAAAAGACGTTCGCGAAGTCGAAGACAAACTGATGCGCTTCATCCCAAAAGACTTCCTGA
TGGACGCGCACCACTGGCTCATCCTGCACGGACGCTACACCTGCAAGGCACTCAAACCGC
AATGCCAAACCTGCATCATCAACGACCTGTGCGAATATCCCGCCAAAGCCTGACCGCTGC
CGCCCTTCAAAATGAAATGCTTGAAAATTCGGACGGACGTTGTAGAATTTCATCCCATGC
CGTCTGAAGCTGACAAAATGCGCTTCAGACGGCATTGAAGTCAATATCGGCACNACACAA
AGGACGAAACGTGTTCAAAAAATACCAATACCTCGCTTTGGCAGCACTGTGTGCCGCCTC
GCTGGCAGGCTGCGACAAGGCAGGCAGCTTTTTCGGTGCGGACAAAAAAGAAGCATCCTT
CGTAGAACGCATCGAACACACCAAAGACGACGGCAGCGTCAGTATGCTGCTGCCCGACTT
TGCCCAACTGGTTCAAAGTGAAGGTCCGGCAGTCGTCAATATTCAGGCAGCCCCCGCCCC
GCGCACCCAAAACGGCAGCGGCAATGCCGAAAACGATTCCGACCCGATTGCCGACAACGA
CCCGTTCTACGAATTTTTCAAACGCCTCGTCCCAAATATGCCCGAAATCCCCCAAGAAGA
AGCAGATGACGGTGGATTGAACTTCGGCTCCGGCTTCATCATCAGCAAAGACGGCTACAT
CCTGACCAATACGCACGTCGTTACCGGCATGGGCAGCATCAAAGTCCTGCTCAACGACAA
GCGCGAATATACCGCCAAGCTCATCGGCTCGGATGTCCAATCCGATGTCGCCCTTCTGAA
AATCGATGCAACGGAAGAGCTGCCCGTCGTCAAAATCGGCAATCCCAAAGACTTGAAACC
CGGCGAATGGGTAGCCGCCATCGGCGCACCCTTCGGCTTCGACAACAGCGTTACCTCCGG
CATCGTCTCCGCCAAAGGCCGCAGCCTGCCCAATGAAAGCTATACACCCTTCATCCAAAC
CGATGTTGCCATCAATCCGGGCAACTCCGGCGGCCCGCTGTTCAACTTAAAAGGGCAGGT
CGTCGGCATCAACTCGCAAATATACAGCCGCAGCGGCGGATTTATGGGCATTTCCTTCGC
CATCCCGATTGACGTTGCCATGAATGTTGCCGAACAGCTGAAAAATACCGGCAAAGTCCA
ACGCGGACAACTGGGCGTGATTATTCAAGAAGTATCCTACGGTTTGGCGCAATCGTTCGG
TTTGGACAAAGCCGGCGGCGCACTGATTGCCAAAGTCCTGCCCGGCAGCCCCGCAGAACG
TGCCGGCCTGCAGGCGGGCGACATCGTCCTCAGCCTCAACGGAGAAGAAATACGTTCTTC
CGGAGACCTTCCCGTTATGGTCGGTGCCATTACGCCGGGAAAAGAAGTCAGCCTCGGCGT
ATGGCGCAAAGGCGAAGAAATCACAGTCAAAGTCAAGCTGGGCAACGCCGCCGAGCATAC
CGGCGCATCATCCAAAACAGATGAAGCCCCCTACACCGAACAGCAATCCGGTACGTTCTC
GGTCGAATCCGCAGGCATTACCCTTCAGACACATACCGACAGCAGCGGCGGACACCTCGT
CGTCGTACGGGTTTCCGACGCGGCAGAACGCGCAGGCTTGAGGCGCGGCGACGAAATCCT
CGCCGTCGGGCAAGTCCCCGTCAATGACGAAGACGGTTTCGGCAAAGCTATGGACAAGGC
AGGCAAAAACGTCCCCCTGCTGGTCATGCGCCGTGGCAACACACTGTTTATCGCATTAAC
CCTGCAATAACCCACATAATTTGACCAAAATATTTTTTTAGATGATAAAATGCCCGTCAA
CACTGATTAACGGGCATTTTAAAAAATCAGTTAATTGATTTCAAATAAGTATTTTCCGGA
ACAGAAAATACTTTCGCCCATTTTGCCAACAAAATCCGAACCGTTGCGGACAGAAACCGC
CCCATCCGGACGCTTAACACCCCCATAACCATGCAGCTGATCGACTATTCACATTCATTT
TTCTCGGTTGTGCCACCCTTTTTGGCACTGGCACTTGCCGTCATTACCCGCCGCGTACTG
CTGTCTTTAGGCATCGGTATTTTGGTCGGCGTTGCCTTTTTGGTCGGCGGCAACCCCGTC
GACGGTCTGACACACCTGAAAGACATGGTCGTCGGCTTGGCTTGGTCAGACGGCGATTGG
TCGCTGGGCAAACCAAAAATCTTGGTTTTCCTGATACTTTTGGGCATTTTCACTTCACTG
CTGACCTACTCCGGCAGCAATCAGGCGTTTGCCGACTGGGCAAAACGGCACATTAAAAAC
CGGCGCGGCGCGAAAATGCTGACCGCCTGCCTCGTGTTCGTAACCTTTATCGACGACTAT
TTCCACAGCCTCGCCGTCGGGGCGATTGCCCGCCCCGTTACCGACAAGTTTAAAGTTTCC
CGCGCCAAACTCGCCTACATCCTCGACTCCACTGCCGCGCCGATGTGCGTGCTGATGCCC
TTTTCAAGCTGGGGCGCGTCGATTATCGCCACGCTTGCCGGATTGCTCGTTACCTACAAA
ATCACCGGATACACGCCGATGGGGACGTTTGTCGCCATGAGCCTGATGAACTATTACGCG
CTGTTTGCCCTGATTATGGTATTCGTCGTCGCATGGTTCTCCTTCGACATCGGCTCGATG
GCACGTTTCGAACAAGCCGCCTTGAACGAAACCCATAATGAAACAGCCGTTTCAGACGGC
ATCGAGGGCAGGGTTTACGCGTTGATTATTCCCGTTTTGACCTTAATCGCCTCAACGGTT
TCCGCCATGATCTACACCGGCGCGCAGGCAAGCGAAACCTTCAGCATTTTGGGGGCATTT
GAAAATACCGACGTAAACACTTCGCTGGTATTCGGCGGCACTTGCGGCGTCCTTGCCGTC
GTTCTCTGCACGCTCGGCACGATTAAAACCGCCGACTATCCCAAAGCCGTTTGGCAGGGT
GCGAAATCTATGTTCGGCGCAATCGCCATTTTAATCCTTGCCTGGCTCATCAGTACGGTT
GTCGGCGAAATGCACACGGGCGACTACCTCTCCACACTGGTTGCGGACAACATCCATCCC
GGCTTCCTGCCCGTCATCCTCTTCCTGCTCGCCAGCGTGATGGCGTTTGCCACCGGCACA
AGCTGGGGGACGTTCGGCATTATGCTGCCGATTGCCGCCGCCATGGCGGTCAAAGTCGAA
CCCGCGCTGATTATCCCGTGTATGTCCGCCGTGATGGCGGGGGCGGTATGCGGCGACCAC
TGTTCGCCCATATCCGACACGACCATCCTGTCTTCCACCGGCGCGCGCTGTAACCACATC
GACCACGTTACCTCGCAACTGCCTTATGCCCTGACGGTTGCCGCCGCAGCCGCAGCCGGT
TACCTCGCATTGGGTCTGACAAAATCCGCGCTGCTCGGCTTCGGCACGACCGGCATTGTA
TTGGCGGTGCTGATTTTTCTGTTGAAAGATAAAAAACGCGCCAACGCCTGACCCCTTTCC
CTTTTCAGACGGCATATGCCGTCTGAAGCTTTTTGGAGCAAACCGAAATGACTGTTCCCC
ATATTCCGCGCGGCCCCGTCATGGCCGACATTGCCGCCTTCCGTCTGACCGAAGAGGAAA
AGCAACGCCTTCTCGATCCCGCTGTCGGCGGAGTCATCCTGTTCCGCCGCAACTTCCAAA
ATATCGTACAGCTCAAAGAACTTACCGCCGAAATCAAAGCACTTCGCACACCCGAACTCA
TTATCGCCGTCGATCACGAAGGCGGCAGGGTTCAACGGTTTATCGAAGGCTTTACCCGCT
TGCCCGCAATGAACGTCTTAGGGCAAATTTGGGACAGTGAAAGCGCATCTGCCGCCGAAA
CCGCAGCCCGGCAGATAGGCTGGGTTTTGGCAACCGAGCTTTCCGCCTGCGGCATCGACT
TGTCCTTCACTCCCGTCTTGGATTTGGACTGGGGAAACTGCCCCGTCATCGGCAACCGCA
GTTTCCACCGCAATCCCGAAGCCGTAACCCGCCTTGCCCTCGCCCTTCAAAAAGGTTTGG
AAAAAGGAGGCATGAAATCATGCGGCAAACATTTTCCCGGACACGGATTTGTCGAAGGGG
ACAGCCATTTGGTGCTGCCCGAAGACGGGCGCAGCCTCGACGAACTCGAAGCCGCCGACC
TTATCCCTTTCCGCATTATGAGCCGCGAAGGTATGGCGGCGGTTATGCCCGCCCACGTCG
TTTATCCGCAAGTGGACACCAAGCCCGCAGGGTTTTCCGAAATCTGGCTCAAACAAATTT
TGCGCCGCGATATCGGATTCAAAGGCGTGATTTTCTCGGACGATTTGACCATGGAAGGCG
CGTGCGGAGCCGGCGGTATCAAAGAACGCGCCCGACTGTCGTTTGAAGCAGGTTGCGACA
TCATATTGGTCTGCAACCGTCCCGACTTGGTCGATGAATTGCGCGACGGCTTCACCATTC
CCGACAACCCGGATTTGGCCGGACGTTGGCAATACATGGAAAACTCGCTCGGTCATGAGG
CAGCACAAGCCATTATGCAGACAACGGATTTCCAAGCGGCGCAAGCCTTTGTTGCCGGTC
TGGCCTCGCCGCAAGACACGGCGGGCGGCGTGAAAGTCGGAGAGGCCTTTTAAATCCTCC
CGACACGCGGCAAAAAGGCAAAACGGTATAGGCATGCCGCTCTTTTTACGTTATAATCTC
GTTCCAATTCATTCGGAATGTAGCGCAGCCCGGTAGCGCACTTCGTTCGGGACGAAGGGG
TCGGAGGTTCGAATCCTCTCATTCCGACCAAATCCAAACCGCCTCGGCATCCATTGCCGG
GGCGGTTTTTCCTTTTGACGTCAACAGAAAAATGCCGTCTGAAACAGCATTCTGTTTCAG
ACGGCATTTCGTTTTCCCTAACCCTGCTATTTGCGTGCACTGACAAAGGGTATCGGCAAG
GTTCAAAAGACTATCGGAATTTAGGAAGCCGAGCTTGTACTCAACGACGGCATCTTATTC
AGTAAGGTTACAAACCAATTAGACAGCGGAAATGTCGGCAATTTCACGCGGAAGCGGTAC
ACTTCCCGTATGTCAAACATCGGTAAAACGGTAAGCCGACCCTTTGAGTTGCACTGCATA
AACTACTCTATCCCCGCCCATTTATGCGTCTGCACGCTCAACTGCCAATGGATGGACGCG
TCGGGGCGGCTGTTCAGAATACCGATTTGGCGGATGGTGTCGTAGATGTTCATCGCACCG
TCTTGTTCGCAGGGCGAAAGGTAGTAATGATGCGCGCGGATTTTGCGTTCCATATTTTCA
CAGAACGCAACGACATCGCCGTCGGCAACAATCCGCACTTCGTCGGCTGTTTCGATACAG
CTTTTTTCGTATTTGGCGGCATAGCAGGCTTTGGGGCTGGTGGCGACATAGTCGATTTGC
GGCGGTGCGGGATTGAGTCCGTTGGTTTCGAGACAGAGGAAATAGCCTTCCGCCTTGAGC
GCGTCCAGCAGCGTATCGAGATGCGGCTGTATGGTCGGCTCGCCGCCGGTGATGATGATG
TTGCGAGCGGCGTAGGTTTTCAGACGGCCTAAAATGTCGGACAGGCTCATCATTCCGAAT
GTCAAATAATCGGTATCACACCAGCCGCACGCCAGATTGCATTTGCCCAAGCGGACGAAA
ACGGCAGGCATGCCCGTGTTCCAGCCCTCGCCTTGCAGGCTCTCAAAAATTTCGACGATG
CGGTATTGCGGATTTCCGGGGGCAACATTGATTTTTTTCATACCGCCAATACCGCAGCAG
CTGCCAGCATCGCGGGCAAACCCTGTTTGACGAGTATGCCTTTGTTGCAAGAAGAGAACG
CGCCCCATGCGGCGGCAATCAATACAAAACCGAGAAACAGAATCGTCGCGCCGTACACCG
CGTTATCCGGCACGGCAAACCGCGACCACACCAACCCAATGCCGAGAAAGCCGTTATACA
GCCCTTGGTTGCTAAACAGGGTCTGCACGCGCTTTTGTTCCATAAATTCATAAGGCAGCT
TGAATATTTCCGCCGCCTTTTCGCTGGGAATCTGTGTCATTTCAAGCCAGGCGATGTAGA
AATGTTCGGCGGCGACGAAGAGGACGAGAATGGTGGAGAGGAGTTTCATGGGTGTTCCTT
TTAATGGGTGTATTTGATATGGAAGGTCGTCTGAAAAAACGGGGGAATCCTTACTGGAAA
AAACCGTTTTATAGTGGATTAAATTTAAATCAGGACAAGGCGACGAAGCCGCAGACAGTA
CAGATAGTACGGCAAGGCGAGGCAACGCTGTACTGGTTTAAATTTAATCCACTATAAAGC
AGATTCAAATAAGGACGCCCCACATCGTCATTCCCGCACAGGCGGGAATCCAGAGATTCG
GAATTGCTGCAATTTTTAAATATTCCTGATAAATCAAGGTCTGGATTCCCGCCTGCGCGG
GAATGACGCGGTTGGACATGTCTTATTTGAATTTACTATATCGATACGTTCAAGATATTC
CCTACTCCCCTTCATACTCTGCGCACGATGTCGGCGTTTCCCACAATTTGACGCGGCACA
CGTTCAGCCCCGCGTTTTTCAGACGGCCGTACATTTCGACCGCCATATTTTCGGCAGTGG
TGCGGCAGGGCAGGCTCAGGGTTTTCATGTTCCAACCCTCCAAAAGCGCGGCGATTTGGC
ATTCACGGCTGTTGCCGCCGTCGTAGATAAACGCGTGGTCGAAGGGGTCGGTAATATATT
GTTTCACAATGGCTTTAAGGTCGGTGAAATCCATTACCATACCGTCTTTCGGCCCGCCAC
TGACGATGCCGTCTGAAACGGTGATTTCGAGTTTGTAGGTATGCCCATGCAGGTTTTGGC
ATTTGCCGTCATGCCCGTCAAGCATGTGTGAAGAATCGAAGGTAAATATCTTGGTAATTT
TCATGGTGGGTACTTTAAATCGGTAGATAGCCCTGAAAACCGATTTCGGCAGGCTTGCCG
TGCGGATTCGGGGTCAGGCGGATGGTGTACTTGCCGATGCGGTCGAGTCGGAGCAGGTTG
TCCACGTCTTTTAAGTTGTCTTTATGTTGCTGAACATGGTCGGTCAACAGGGTTTGCAGG
GCTTTTTGTTTGGCTTCGGCAGGCGTGGCGGCGGCGAACAGCCCGAAAGCGTGTGCCTCG
GCAAGCTGACCCGCGCGATAACCGCCGACATTGGCAAAATACAGGCGCGGAGTGTGTTCA
GACGGCATTTTCGTTTTGGGCGTTTCGGATACGGCGATGTCGTAACCGTCCGCCCATTCG
ACAATCTGCCAGCCGTCAATGTGGATTTTGTCCGCATCGCCGAACCACGCGGCTTTGAGT
GCGGGGACGGCTTCGCGGTAGTCGTCGCACACGGCAAACTGAATGTCGTGCACTTCGATA
TTGGAGCGGCCTGCGTTACCGCCGAGATAGAACATATAAAGTTTGGGCATGATAAGGCTT
GTATCGGATGATGGTTGTATTTTCAGACGGCCTTTTTACTTTCCAAATATTCCGCCAATC
CGCGCTCGCGCAACACGCAGCTCGGGCATTCGTGGCAGCCGCCGACGATGCCGTTGTAGC
AGGTGTGGGTCTGCTCGCGGATATAGTCCAGCGCGCCCATTTCATCCGCCAACGCCCAAG
TTTGCGCCTTGGTCAGGTACATCAGCGGCGTGTGGATTTGAAAATCGTAGTCCATCGCCA
GATTAAGGGTAACGTTCATCGATTTGACGAACACGTCGCGGCAGTCGGGATAGCCGGAAA
AGTCGGTTTCGCACACGCCTCTGATAATGTGCCGTATCCCCTGCCCTTTGGCGTAAATCG
CTGCGTAGAGCAGGAAAAGCGCGTTGCGGCCGTCTACAAAGGTATTCGGAATGCCGTTTT
CGGCAGTTTCGATGGCGGCGGCTTCGTCCATCAGGGCGTTGTGCGTAATCTGCCGCATCA
GGCTCAAGTCGAGTACGGTTTGTTTGACGCCCAAATCCTGCGCAATCCAGCGGGCGCGTT
CCAGCTCGACGGCGTGGCGTTGCCCGTATTGGAAAGTGATGGCTTGGACGTTTTCGCGCC
CGTAGGTTTGAATCGCCTGAATCAGGCAGGTAGTGGAATCTTGGCCGCCCGAAAAGATGA
CCAAGGCTTGTTGGTTTGACATACTGAATCCTAGTTTTGGTAACGCGGGAGGTTTTCGAA
CCGCGAATGCGGAAAGGCAAAGATGCGGATTATACAGGCAAACGCTTTCAGACGGCATCA
TTCCTCATGCCGTCTGAAAGGAGGCTGTTTAAGCCAACTTGACGGCAAGCTCCGCAAGCC
GTCTGCCTTGTGCGAAGGCGATGTCGTTTTCTTCTGCGGTCAGGACGGGTTTGCCGTCAT
GTCCGGCAACGTGGGACGCGCCGTAAGGGGTACCGCCGCTTCGGGTATTGCCGAGGGCGG
ATTCGGTGTAGGGGATGCCGCTGATAATCATGCCGTGGTGCAGGAGGGGGAGCATCATGG
TAAGCAGCGTGGTTTCTTGTCCGCCGTGGAGGGAGGCGGTGCTGGTGAAGACGGTGGCGG
GTTTGCCGACGAGTTCTGCGCCGAGCCACAGGGGGATGGTGCCGTCGATGAAGTATTTCA
TGGCGGCCGCCATGTTGCCGAAGCGGGTGGGGCTGCCTAGGGCGAGGGCGGCGCAGGTTT
TGAGGTCTTCGGCAGTGGCGTAGGGCGCACCGCTGTCGGGGATGTCTTCTTCGACGGCTT
CGCAGACGGTAGAGACTTTGGGGACGGTACGCAATACGGCTTCACAGCCTGCGACGCTTT
CGATGCCGCGTGCGATTTGGCGGGCAAGGTTGAGGGTGCTGCCGTTTTGAGAGTAGTAGA
GGACGAGGATTTTGAAGGGATTTGGGTTCATGGGCGGATTCCGTTAAAATAGTTTGGCGT
TCAGACGGCATAACGGTTGTCCAGATGCCGTCTGAAACAGTTTGAAAACATGAAATCTGG
TAAGAGATTATGACCTTTTTACAACGTTGGCAAGGTTTGGCGGACAATAAAATCTGTGCA
TTTGCATGGTTCGTCGTCCGCCGTTTCAGTGAAGAGCGCGTACCGCAGGCAGCGGCGAGC
ATGACGTTTACGACGCTGCTGGCACTCGTCCCCGTACTGACCGTAATGGTCGCGGTCGCT
TCGATTTTCCCCGTGTTCGACCGCTGGTCGGATTCGTTCGTCTCCTTCGTCAACCAAACC
ATTGTGCCGCAGGGCGCGGATATGGTGTTCGACTATATCGACGCATTCCGCGATCAGGCA
AACCGGCTGACCGCCATCGGCAGCGTGATGCTGGTCGTAACCTCGCTGATGCTGATTCGG
ACGATAGACAATGCGTTCAACCACATCTGGCGGGTTAACACGCAACGCCCCTGGATGATG
CAGTTCCTCGTTTATTGGGCGTTGCTGACTTTCGGGCCACTGTCTCTGGGTGTGGGCATT
TCCTTTATGGTCGGGTCGGTTCAAGACTCCGTACTCTCCTCCGGTGCGCAACAATGGACG
GACGCGTTAAAGACGGCGGCAAGGCTGGCTTTCATGACTGTCTTGTTGTGGGGGCTCTAC
CGCTTCGTGCCCAACCGCTTCGTGCCCGCTCGGCAGGCGTTTGTCGGGGCTTTGATTACG
GCATTCTGCCTGGAGACGGCACGTTTCCTGTTCGCCTGGTATATGGGCAATTTCGACGGT
TACCGCTCGATTTACGGCGCATTTGCCGCCGTGCCGTTTTTCCTGTTGTGGCTGAACCTG
TTGTGGACGCTGGTCTTAGGTGGCGCGGTGCTGACTTCGTCGCTGTCTTATTGGCAGGGC
GAGGCCTTCCGCAGGGGGTTCGACTCGCGCGGACGGTTTGACGATGTGTTGAAAATCCTG
CTGCTTCTGGATGCGGCGCAAAAAGAAGGCCGAACCCTGTCCGTTCAGGAGTTCAGACGG
CATATCAATATGGGCTACGACGAGTTGGGCGAGCTTCTGGAAAAGCTGGCGCGGTACGGC
TATATCTATTCCGGCAGACAGGGCTGGGTTTTGAAAACGGGGGCGGATTCCATTGAGTTG
AGCGAACTCTTCAAGCTCTTCGTTTACCGTCCATTGCCTGTGGAAAGGGATCATGTGAAC
CAAGCTGTCGATGCAGTAATGACGCCGTGTTTGCAGACTTTAAACATGACGCTGGCGGAG
TTTGACGCTCAGGCGAAAAAACGGCAGCAGTCTTGAGTATTTTTGAAACTGTATTTTTAT
CCTAAAGACATTTTCCTATCTGCTGATTCCACCGTTTCTTTTCTGTGTGCCGCCATAATT
TTTATGATAGACAAGCCATTCAAGTTTGCATTGACTGCTTTTTCATTGGCAATATCCAAA
TGGCTGGTCGCTTCATCTAAAAATAGGATTTTCGGTTCGCAATATAAGGCCCGCGCCAAT
ACGATGCGTTGTTTTTGTCCGCCTGACAGTGCGCTGCCCATATCGCCGATCAAGGTTTCA
TAGCCCATAGGCATGGCGGAGATTTCTTCGTGAATCATAGCAAGGCAGGCGCAATGTTCG
ATTTTTCCTCTATCTGGTTCTGTATCGAAAAAACAGATATTCTCTGCAATTGAGCCAGCA
AATATAGTGGATTAACAAAAATCAGGACAAGGCGACGAAGCCGCAGACAGTACAGATAGT
ACGGCAAGGCGAGGCAACGCCGTACTGGTTTAAATTTAATCCACTATAAAACATCGTCCT
TGACCATCGCACTCAAATTGCGGATAAAACGTGGCGGTAAGCTGTAAATGTCGTGTCCAT
TTATCATGACTTTGCCTGATTCGGGAGGTAGATTGCCGCTTAAAATATCCAAAAGTGTCG
ATTTTTCCAACGTATCCAAATTATTGGCATTTAGTCTCAACCTGACGTTGTCTGAAAGCG
GAGTAGCGTTGGGATTCGCGAACTGTTCGAGATGAAAAGCGGTATCGGTACGTTCTTTTA
GAGGTCGTCTGAACAATGAGAAATATCAGCAGTAATTTGTGCCGTCAGTGTAGCCGTTTC
CTGATTTATCTGCTTTTGTTGCGGGAGCAGTTGATCCATGTTCAATCTCAAAGATTGGTC
TTCCGTTATAAGGAGGTACATTAACGGCATCATTTATCCAATCACGAGTCACATTGCATA
CAGCACTTGCACCAACAGTACCGAAAGCATTTTTCGGCAGAAAATGAACTATCGCTGCGG
CAGCAAGTATTGCAACAAAATCCCCCCCATGTGGGACCTCCTTTGGTTGTGGCAGCATTA
GCTACATTTCCAGCTATATTGTCTGTTACAGCCCCCCTGAAACCAGCTTCAATTCATGAA
GTTGAAGTTCAATCATTTTTATACTCCTTTTCTTGGTTAGTATTCCTAAAAACTCGGCTA
ACAAAAACATATGGCAGATATATTGAAAAAAAATTCAAAGTACCCTGAATAAAATTCAAA
TTCCAACTATATTTGTTAATGTAGTCGAGAAGAAACATATCTGATAAAAAATATAGCAAT
TGATAACAAGCTATTACTAATATTACGAAAAATGTAAATTGCTTCCAGTTTTTCATAGAA
TCTCTCACAAAATTTCCAGAAAATCTAACTCTATCAACTGATAAATCAACTTCCTAACTT
CTTCATGTTTTTCCTGATTGAAGTTAACCAGTAGATTTTTCAACAATAACATAACGGTTC
ATTCTTACCGATATGTTCTAGCACTTTTTTCCCCAACTCATCTACACTTATCTTCATCCC
ATTCCCAATCAAATATCCCTTTTCCAACGTATCCAAATTATTGGCATTTAGTCTCCACCC
GATTCAAGGATAATATCCATATCGATATGTTCAGGAATGGAAATAATCAGTATCTTTAGT
CTGTTGCATATACAATGGCATAGGGAAATCAGGGGCAGAATGCCGAAGTCGAGATGGATG
CCCATTACTTCCCCTTACTCAGAAAATATTTAAAATTTATAATGTTACATATAGTTACAA
ATATTAGAGTTTTTTTGTGTGTGCGTCAAGGAATTGTTGACAATTTTAGTTAAAAATTTG
TCTCCAAACGGAAAAAAGCGGTTTGTTTTTTTGTTGTTAACATTTTTATTGTAATTAAAT
AAAAGGTCGTCTGAAAACGGTTTTCAGACGGCCTTTTGCTATAATCAGGCTTCATCGCCC
CGTTCGGTTTGGAACCTTATGAAAACCCTCGTCCTGCTCCTGCTTTCCTTCTCCACGACC
ACCGCTTTTGCCGCATACGGTTTGGGTTTGGGGCAGACGCCGAAATATCCCGCCGGCTTT
CGCGCCTACGAATATGTCAATCCCGACGCGCCCAAAGGCGGAGTATTTTCCCTGCCGATG
CAGGGCGGTTTTGATACGTTCAACCCGTTTACCCTCAAAGGCGACAAAGAAGTCGGCGTT
CTTATGCTGACCGTGGACAGACTCACCGACAACAGTTGGGACGAACCTTTCTCCATGTAC
GGCTTGCTGGCGCAAGACTTTTGGCTTGCCGAAGACGGATTGTCGGCAACATTCAAGCTC
AACCCGAAAGCCAAATTCCACAACGGAGACCCCGTCCTTGCCAAAGACGTTGCCGCCTCC
TTCCGCCTGCTGACCGAAGACCGGGCCGCCTCGCCGTTTTACCGCATGTATTGGAACGAT
GTTGCCAAAATCGAAATGCCCGATGACAGGACAGTCGTTTTCCGCTTCAAACAGCGCAAT
GCCGAATTACACATGGTCTTAGGACAACTGCCTGTATTTTCACACAAAAGTTATCCAGAA
GGACTGGAAAAAGGCGCAAACAAAATGCCCATCGGCTCCGGCCCCTACCGCTTCGTCAAA
GCAGACATCGGGCGCATAAGCGAATACGCGCGCGACAAAAACTACTGGGCGCAAAACCTG
CCGACACGCAGGGGGCGGTACAACTTCGACACCGTCCGTTTCAAATATTTCAAAGACGAC
AGCGTCCGTCTCGAAGGCCTCAAAGCTGGACAATATGATTTCGTATACGAAAACATCGCC
CGTAACTGGGCGCGTGCCTATCCTGCCGACATACTTGCCAAACGGGACTTGGGCAAACAC
GAATGGAAACAGGAAAGCACCGCCGGTATGCAGGGTTTTGTCATGAACCTGCGCCGTGCG
CCGTTCAACCATCCCCTTGTACGGCAGGCAATGGTGGAAAGTTTCGATTTTGAAAGTACC
AATGCACGCCTTTTCTACGGCGCATACCGCCGAAGCAACAGCTTTTTTACCAACAGCAAC
ATGGCGGCATCGGGCAGGCCGCAGGGTTCGGAACTCAGGCTGCTGCAATCTTTAGGCAAT
ACGCTCAATCCCACCGTTTTGAGTCAGAATGTTCCCGAACCGCCGCAAACCGATTTGAAA
AACGGCATACGCCCCAACCTTATCAAAGCCCGTACCCTTTTGGAAAAGGCAGGCTACCGC
TACCAGAACGGCAAACTGACCGACCGCCTCGGCAATCCGCTGGCTTTTGAATTCCTGAAC
GCAGGCAAGGCATACGGGCGCATTACCGCCAAATGGCAGCGCGACTTGGCAAAAATCGGC
GTAACCATGCACATGCGCACCGTCGATCCCGCCGTATACCAGAAACGCCTCGACAACTTC
GATTTCGACATGACCATTACGGTTTACGGCAACAGCGAAAGCCCGGGCAACGAACAGCGC
GACTATTTCGGCTGCGAGGCGGCAAAAACCGAAGGCAGCCGCAACCTTGCCGGCATCTGC
CGCCCGGAAATCGAAAAGCTGCTCACCCATTTCGGCAGCTTCCGAAACCGTGCCGAACTA
CAAACCGCTGCACGCGCGCTCGACCGCACCGTCCGCCACCAATACATCATCGTCCCCGCA
TGGTATGCCGACCGCTACCGCGTCGTGTACCGCAACGACTTGGGTATTCCGCAGATGCTG
CCCAAATATTACGATCCCGTATCTTTCGTTTTAAGCACCGCATGGAAAAAATAATGCCGT
CTGAAACCCCCTGCCCTTCAGACGGCATATCATTCGCAGCCACGCATTCAATCATTAATC
CTTAACTCCGCCTGTGAAACTGCGGTTGCAGCCGCACATTTGCGGATATTCTTCCCATTG
GTTCCGCCCAAACCGAAGCCACCCACGGCAACACCTTCCTACACACCCAGATACCCTTCC
CTGCTGGAAAGCCATCTTGCCAAATGCGCTTCGACGATTTCGGGGTTTTGCTCAATCAAC
ATGGGGGCGATTTCGCGCGCTTGTTCCAAGAGGTGCAGGTCTTCTTCAAGGTTGGCGAAG
CGCAGCATGGGAACGCCGCTTTGGCGCGCGCCGAGAAATTCGCCTGGGCCACGGATGTTG
AGGTCTTGACGGGCGATTTCAAAGCCGTCGGTATGTTCGTAGATGACTTTCAGCCGCGCT
TTGGCGAGTTCGCTCAAGGGTTCGGCAAACAGGAGGACGCACACGCTTTCTACCGCGCCG
CGCCCTACCCGTCCGCGTAATTGGTGCAGCTGCGCCAAGCCCATGCGCTCGGCGTGTTCG
ATCACCATCAGGGCGGCGTTGGGCACATCTACGCCGACTTCGATGACGGTGGTGGCGACC
AAGACGTTCAGACGGCCTGCGGCAAACTCTGCCATGACTTCGGCTTTTTCGGCGGCTTTC
ATGCGTCCGTGTACCAAGCCGATGTTGAGTTCGGGCAATGCCGCCTGAAGCTGCTCTAGG
GTTTCGGTGGCGGTTTGCAGTTGCAGGGTTTCACTTTCTTCAATCAGCGGGCAGACCCAG
TATGCCTGCTGCCCTTTACGGCAGATGTTTAGAACGAAGCCTTCGACTTCGGCGCGGCGG
ACGTTGTTGACGAGGCGGGTTTTAATCGGCGTACGTCCGGGCGGCAACTGGTCGATGACG
GACACGTCCAAGTCGGCGAAGAAACTCATGGCAAGCGTGCGCGGGATAGGCGTGGCGGAC
ATCATCAATTGGTGGACGTCGCGCCCTTTGTTTTTGAGGGCGAGGCGTTGGGCGACGCCG
AAGCGGTGTTGCTCGTCCACAATCACCAAGCCCAGATTTTGGAACTCGACGTCGTCTGAA
AACAGGGCATGCGTGCCGACGGCGATTTTGACGGTGCCATCGGCGAGTTTGGCTTTGGCT
TCGTCTTTTGCTTTTTTACGCAAACTGCCAAAAAGGCGGACAACTTCAATACCCAAAGGT
TCGAGCCATTGTTTAAATTTAATAAAATGTTGTTCGGCAANGATTTCGGTCGGCGCCATT
ACAGCCACCTGCGCACCGGATTCGATAGCCGTCAAAGCAGACAAGGTGGCGACTATGGTT
TTGCCACTGCCGACATCGCCTTGCAGCAGGCGGTGCATCGGGTGCGTTTGCGCCATATCG
GTTTGAACTTCCGCCAACACGTTTTCTTGTGCATCGGTCAGGGCAAACGGCAGGGCTTGG
CGCAGGGCTTGGGTCAATACGCCATTGCCGCGCAATGCCGCCGCCGAGCCGCCGATACGC
TTCTGCCGCGCCAGCCGCATGGACAACTGTTGTGCCAAAAGTTCGTCAAATTTGAGCCGT
TGCCATGCAGGCAGCGTGCCGTCTGAAAGTTGATAAATAGTGAAACTCGGCGGCGGCGAA
TGCAAAAAGCGCAGGCTTTCGGCGAGGTGCGGCAGTTTCAGACGGCCTAATAAAGCATCA
GGCAAGGTGTCGTGCAACGGCGTAACGTCCAACGCCGTCTGAATAATGCGGCGCAAAGTG
GGCTGATTCAAACCGTTTACGGTCGGATAAATCGGCGTGAGGCTTTCCGCCAAACCGCTG
CCCTCGGCATCGCGGATTTTGGGATGAATCATCTCATCGCAGTAAAACCCGTGTTTGATT
TCGCCCACGGCGCGGATGCGTTTGCCGACCGCCATCTGTTTCTGATGGCTGGCGTAAAAG
TGGATGAAGCGCAGGAAAAGGACGCTGCCGGAACCGTCGGCAATTTGGACAATCAGCTGC
TTGCGCGGCTTAAAAGTTACTTCCTGATGGATGACCTCGCCCTCGACCTGACACGGCACG
CCAATCGGCGCGTCCTTAATCGGCATAATGTGCGTCTCGTCCTCGTAACGCAGCGGCAGG
TGCAACACCAAATCCCACGCGGTATGGAGGTTGAGTTTGTCGAGCTTCTTGGCGGAAACA
TCGGTGATTTTGAGCTGTTTCTGGGTTTCGGGCGACATCATAGGCAGATTCCTTTGGACG
CGCTTATTTTATCCGAAAACAAAAATGCCGTCTGAAACGGATTCAGACGGCATCGGACAG
GCAGGAATCAAGCCCCGGCGGCTTCGGCTTCCTGCTGTTGTTGGTAAATCGCCTCAAAAT
TAATCGGCGCGAGCAGGACGGGCGGGAAGCCGGCGCGCGTTACCGTACTGGAAACGGCTT
CGCGCGCGTAAGGGAAGAGGATGTTCGGACACGCCACGCCGAGCAGCAGGTCGGCATCTT
CTTCGGGGATGTTTTCCAGACGGAAAATACCGCTTTGGGTTACTTCGTTCAAAAACATCG
TGCGCTCGTTATCCAGCTTGGCGGTAACGGTTACGGTAACGTCCACGTTGTAGTAGCCGT
CTTCCAGCTTTTGGCTGCCGGTGGAAACGCGCATATCCACTTCGGGCTCGCCCTGTTCCA
AGAAGATTTGCGGCGCGTGCGGCACTTCCAAAGACAAGTCTTTGACATACAGTCGCTCGA
TGCTGAATACGGGTTGCAGTTCTTCGCTCATTTTGTTTTCCTAGTTGGGGGTTAAGGGTT
CAGCAGTCCGTCCAGCCCGCCTTCCTGCTGGAGGCGGTAGAGGTCGGTAAATCCGCCGAC
GTGCGTTTCGCCGATGAAAATCTGCGGCACGCTGCGCTGTCCCGAAAGCTGCTGCATTTC
GGCAAAGGCTTCGGGGCTTGCATCGACACGGATTTCGTCGATATGTCCGACACCTGCCGC
GTGCAGCAGCCTTTTCGCCATCGCGCAGTAGGGGCAAAACGGACCTGTGTACATGGTAAC
GGTCTGCATATTGGGTTTCCGAAAGTTTTGCAATGATAATCAATATAGGGGCAATCGCTC
CGTTTGGCAAGTGCGGAACAGATGCACATTCAGACGGCATGTGCGGAATGTGTCAAAGTT
TCTTTTTTAAAGTATGATAGGCATTGTGAAAAATATTTTTGCACCCGCGCTGCGCGGCGG
AACGGATGCAAAAATATTTTTATTACATTTTCAGGAAAAACCATGTTGTCAGGACTCCCC
ATCCCCAAAGACATCGCGCGCCCGCCCGAAACGATATTGGTCAACATCACGCCGCAGGAA
ACGCGCGTGGCGGTGTTGGAGGAAAACAATATCTGCGAACTGCATATCGAGCGTAACAGC
GGACACAGCCTGGTCGGCAATATCTATCTGGGCGTGGTGCGCCGCGTGCTGCCCGGGATG
CAGAGCGCGTTTATCGATATCGGTTTGGAACGCGCGGCATTTTTACACATCGTCGATGTC
CTCGAACAACGCCGCAACCCCGAAGAAACCCAGCGCATCGAACATATGCTGTTTGAAGGG
CAGTCGGTTTTGGTGCAGGTCATCAAAGACCCGATCAACACCAAAGGCGCGCGCCTTTCC
ACACAAATCTCGCTGGCAGGGCGTTTCCTCGTCCATCTTCCGCAGGAAGAACATATCGGC
GTATCCCAGCGTATCGAGGACGATACGGAACGAAGCAACCTGCGCGAGCGTCTCAACAAG
CTCCTGCCGGAAAAGGCATGCCACGGCTACATCATCCGCACCAACGCCGAAAACGCCACC
GACGAACAGCTCCAGTCCGATATCGACTACCTGACCAAAGTGTGGGAACACATCCAAGAA
CAGGCAAAAATCCAACCGCCGGAAACCCTGCTTTATCAGGACTTGCCTTTAAGCCTGCGT
GTGTTGCGCGATATGGTCGGCTGCGACACGCAAAAAATCCTCGTCGATTCCACCGTAAAC
CACGGGCGCATGACGCGTTTTGCCGAACAATACGTCCACGGCGCATTGGGCAGGATAGAA
TTGTTTAAAGGCGAACGCCCGCTGTTTGAAACCCACAACGTCGAACAGGAAATCGGCCGA
GCCCTGCAACCGCGCGTCAACCTCAACTTCGGCAGTTACCTGATTATCGAGTCCACCGAA
GCGATGACCACGATAGACGTGAACACCGGCGGCTTCGTCGGCGCGCGCAATTTCGATGAA
ACCATCTTCCGCACCAACCTTGAAGCCTGCCACACCATCGCCCGCGAATTGAGGCTGCGC
AACCTCGGCGGCATCATCATCATTGACTTCATCGATATGGCACAGGAAAGCCACCGCGAA
GCCGTGTTGCAAGAGCTTGCCAAAGCCCTCGCCTTCGACCGCACGCGCATCACCCTGCAC
GGCTTTACCCATTTGGGGCTGGTCGAGCTGACGCGCAAACGCTCGCGCGAAAACTTAAAC
CAAGTCCTCTGCGAACCCTGCCCTTCCTGCCAAGGCAGAGGCCGTCTGAAAACGCCGCAA
ACCGTGTGCTACGAAATCCAGCGCGAAATCGTCCGCGAAGCCCGACGCTACGATGCGCAA
TCTTTCCGCATTCTTGCCGCACCCAACGTCATCGACCTTTTCCTCGACGAAGAATCGCAA
TCCTTGGCAATGCTGATAGATTTCATCGGCAAACCGATTTCTCTGGCAGTCGAAACCGCT
TACACACAGGAACAATACGATATTGTGCTGATGTAAAAAAAATGCCGTCTGAAGCCTTCA
GACGGCATCTGTCTATTTCAGGGTTTCCTTGTCCAACAAGGCGCGTATCAGCAGACCGTG
TCCGAACCTGCGGCTGTCGGACAATTCCAAATGTCCGCCGTATTTTGTGGCAACAGGCTT
TATCGGCAACCCGATTTCTTTATTTCTCTGGCAGTCGAAACCGCCTACACGTAGGAACAA
TACGATATTGTGCTGATGTAAAAAAATGCCGTCTGAAGCCTTCAGACGGCATCTGTCTAT
TTCAGGGTTTCCTTGTCCAACAAGGCGCGTATCAGCAGACCGTGTCCGAAACGTCGGCTG
TCGGTCAGTTCCAAATATCCGCCGTATTTTTTGGCAAGCGTGTCGGCGATGGACAGACCC
AGCCCCGTCCCCTGCTGCTCCGTTCCCAAAATACGGTAAAACGGATCGAGGACACGGGCG
CGTTCGGATTCGGGAATGCCGTTCCCGTTATCTTCCACCCACACGGCGAGATATTTCCCT
TCGTCCGTGAAACCCAAATCTATCCTGCCTTCGTGCGGCGTGTAACGTACCGCGTTGTCG
GCAAAGGTTTTAATCAGCGTATAGATTTCCGTTTCGTCGGCAGACACTTCGACATCGCCT
CCGACCGCCACGCCGATGTCCTGACGTTTTTCCAAAGCCAGCGGCATCAGTTCCTGCAAC
ACTTGGCGGAAACGGCTTTGCAGACCGAATGTCGTTTTCGTCAGAGGGGTTTCGTCCGAC
TGCGAACGCGCCAGTACCAAAAGCTGCTCGAGCAGGTGTTTGTTGCGCCTGATGCTCTGC
TGCAAAACGGCAGACTGCCGCGCCGCATCGGGTGGGAGCGGCATATTGTTGAGGCGTTCC
GCCTGAAGGGAAAGGGCGGTCATCGGTGTCCGCAACTCGTGCGCCGCATCGGCGACAAAC
CGCTGACGGTGGCGGATGTCTTCATCCGCACGTTTCAAAAGCAGGTTGATGGCGGTTACG
AACCCTCTGATTTCACTGGGAATATTGTCCACACTCAAGGCAGACAGGTCATTGATTCGG
CGTTGTTCGAGACTTTGCGACAATTTGCGGACGGGGCGCATGACTTTGTGCGTAATCCAC
ACGGTCAGCAGTATCATCAGCGGCAGTGCCGCCAGCAGGGGCAACACGCTTTGCCGTGCC
GCATCCGCCGCCAAATCTTCACGGTATTCGTTTTCCTGCATGACGGCAATCCGTCCCTGT
TCAGTCGTGCGGATATAGACGCGGTAATAATCGTCGTCATCGTCCGCCTGAAGCGTGTGC
AGACCGTCCGCCAGATGCGCGGGCAGGCTGACAACAGGGTCTTCCTGCTGTGGCATCTGT
ACCAAAATACGCGTATCGCCGTCGCCCTCGGGCAAAGTTTCGGGTTTGGAATCGGGGCCG
ACGTACAATGCCGCCTGACGGAGCAGGTCGTCCTGCAACTCTTCCGTTTCGTGGAAGGTT
TCGTAGTAGGAAAACATACCTGCAAGCATTGCCAGCGGAACAAACATCCAAATCAGGGCA
CGGCTGATTCTGACCTGAAGCGAATGTTTTAAAATTTTAAAAAAACGGTCCGGCATCTTC
GTTCCTGTTCAGACGGCATCTTGATGCGGCATCAGCCAGCCGACACCGCGTACATTTTGT
ATGCTTTCCTTACCCAGTTTCTTACGCAGCGCGTGAATCAGAAAATCCACCGCATTGCTT
TCGACTTCCTCGCCCCAACCGTAAATCTTATCTTCCAAATCCGAACGCGACAGAATGACA
CCCAGCCTCTCCAACAAAGCCTGCAATACTGCAAACTTCTTGTTGCTCAATGCCACCTGC
CTCCCCTCGGCAATAATTTCTACCTGATACGTTGCAGGATTGAGGGATAACGCACCATTT
GACAGGCACGCCTGCACCTGTCCGCTCCCGCGCCGCAACACCGCCCGCATCCGCGCCTTA
AGCTCCACCATATCGAACGGCTTGACGATATAGTCATCCACACCGCCGTCCAAACCGTTC
AGCCGGCTGTACAAATCATCCCGCGCCGTCACAATCAGCACGGGGACGGTACAGCCTGCC
GCGCGTATTTCTGACAAAACATCCAAACCATCGCGCCCCGGCAAACCCAAATCCAGCAGC
ATCAAGTCATAAGGCTGGGCAGCGGCCGCCGCCGCAACCTGCGCGCCGTTTTTGACCCAA
TCCACTGCATAACCACCGTCTTTCAAATTTGCCGACACCGCCTCCGCAATCATCGCATCA
TCTTCAACCAACAATATAGTGGATTAAATTTAAATCAGGACAAGGCGACGAAGCCGCAGA
CAGTACAAATAGTACGGAACCGATTCACTTGGTGCTTCAGCACCTTAGAGAATCGTTCTC
TTTGAGCTAAGGCGAGGCAACGCCGTACTGGTTTTTGTTAATCCGCTATAAACACGCTGA
TCATTTGCCGCGCATTATCCGGCAAACGGCAAACCTTGACACTGCCCAGCCCATATAGAA
AGGCCGCAAAACCCGAACCGGTTTTGCGGCCTTTCGACTTGGTTTGTTTATTTGGCATTT
CTTTCAATCAAACCGACAAACTGATTAATATATGACTGGACAAAATCCCTTGCCGAGTCG
ATCAATTTGCCGTTTTCATCNAACAGCGTCGGCGAATTGCCCAAAAACACCTCAGGCTGC
CCTGTCAGCGGCATATCGAAATAAGACAGGGCAAGNCGCAGGTTTTTTTGGGAACTGTAG
CCCCCCATCTTGCCGACGGAATGGCTGATGATGCCGGCCGGTTTGTTTTTCCACGCCACG
TCGGCATTCGGTTTCGAGCCGATGTCCACCGCATTTTTCAAACAGGCGGGAACGGTGCGG
TTGTTTTCGGACGTAACGAACAAAATGCCGTCCGAAGCCTTAATCGTTTCGCGGAAAGCC
GTGTAGCTTTCGGGCAGCGGCACATCTTCCACCGCAGGGTCGTCATAATCGAAATTGTAA
AGCGGCAGATGCCCGATTTCGACAATTTCCGCCTGATAGCCTTCTGGAAACATCTGTACC
GCATTCAATGCCACTTTGCGCGCAAACGAAGCACGGCGCAGGCTGCCCACCAAAATACTG
ATTTTCTTAGCCATAATCATTCCTCCTGAATATTAAGTTTCTGCGTTTCAATCATTTCAT
AATGGTAACGATTATTATATATGTGATTTCCCCTGCAAACAAGCCGGTCCGCCGCCCCGG
CGTTCCCACTTATCCGGCTTTGCCTTATAATTGCTTTTTTTATGTAACAGATTCACCTAT
GAATTTCCCCAAAACAGCGGCCTCCCTGCTGCTGCTTCTCGCCTCCCTCGCCGCACACGC
GCTCGATACCGGCCGCATTCCGCAAAACGAAATCGCCGTATATGTCCAAGAACTCGGCAG
CGGCAGGGTCGTCATCGACCACCGTGCGGATGTCCCCGTCAATCCCGCTTCCACGATGAA
ACTCGTTACCGCGTTTGCCGCCTTCAAAACCTTCGGCAGCAATTACCGCTGGGCGACTGA
GTTTAAAAGCAACGGCAAAGTGAGTAACGGCACGCTGGATGGCGATTTGTATTGGGCAGG
CAGCGGCGACCCCGTTTTCAATCAGGAAAACCTGCTTGATGTTCAAAAACAGTTGCGCGA
CAAAGGCATACGCAATATCACGGGACACCTGATACTCGACCACAAGCTGTGGGGCGAAGT
CGGCAGTCCCGACCATTTTGAAGCCGACAGCGGTTCGCCGTTTATGACGCCCCCAAATCC
GACTATGCTGTCTGCCGGTATGGTTATGGTGCGCGCCGAACGCAATGCCGCCGGCAGTAC
CGACATCCTCACCGATCCGCCTTTGCCGCATATTTTCGCCCAAAACAACTTGAAAATTAC
CGCCTCCCAAGCTGCCTGCCCTTCGGTCAAAAAACTGATGCGTGCATCTTTTTCGGACAA
TACGCTGAAATTGCGCGGCAATATTCCTGAAAGCTGTTTGGGCAAGCCTGTCGGTGTCCG
GATGTTCGCGCTTGACGAACTGATCCGGCAAAGTTTTACCAACCACTGGCTGCTCGGCGG
CGGACGGATTTCAGACGGCATCGGCATAGCCGACACGCCGGAAGGCGCGCAGACGCTTGC
CGTTGCACACTCAAAGCCGATGAAGGAAATTTTGACGGACATGAACAAGCGTTCGGACAA
TCTGATTGCGCGTTCCGTCTTCCTCAAACTCGGCGGCAACGGCAAACTACCCGCGGTTTC
CGAACAGGCAGCGTCTGCCGTCCGGCGTGAACTTGCCGTGTCGGGCATCGATGTTGCGGA
TTTGGTTTTGGAAAACGGTTCGGGTCTGTCCAGAAAAGAAAGGGTAACGGCGAGAATGAT
GGCGCAAATGTTGGAAACGGCTTATTTCAGCCCGTTTGCACAAGATTTCATCGACACGCT
CCCTATCGCCGGTACAGACGGAACTTTACGCAACCGCTTCAAACAAAGCGGCGGGCTGCT
GCGCCTGAAAACCGGCACGCTCAACAATGTCCGCGCCCTTGCAGGTTATTGGCTGGGCGA
CAAACCGATGGTGGTGGTCGTCATCATCAACAGCGGGCGCGCCGTTTCCCTGCTGCCCGA
CTTGGACAACTTCGTTGCCAAAAACATCATCTCTGGCGGCGACGGCTGGCTGGATGCGAA
ACTGATGTGCAAAGAACGCCGCGCCTGAAACAGGAAAATATAGTGGATTAACAAAAACCA
GTACGGCGTTGCCTTGCCTTNGCTCAAAGAGAACGATTCTCTAAGGTGCTGAAGCACCAA
GTGAATCGGTTCCGTACTATTTGTACTGTCTGCGGCTTCGTCGCCTTGTCCTGATTTTTG
TTAATCCACTATATAAAAATGCCGTCTGAACCTTCAGACGGCATTTCTTTATTCAGACCA
AATTACAGACCGGCGGCTGCTTTCAATGCGGCCGCTTTGTCGGTGCGCTCCCAAGTAAAC
TCGGGTTCTTCGCGGCCGAAATGTCCGTAAGCGGCGGATTTTCCGTAAATCGGGCGCAAC
AGGTCGAGCATTTGGACGATGCCTTTGGGGCGCAGGTCGAAATGTTCGCGAACCAGGACA
ATCAGTTTTTCTTCGCTGATTTTGCCTGTGCCGAAAGTGTCGATGGAAATCGAAGTCGGT
TCGGCAACGCCGATGGCGTAGGAAACTTGGATTTGGCATTGGGTTGCCAAACCGGCGGCT
ACGATGTTTTTCGCAACGTANCGGCAGGCGTAAGCGGCGGAACGGTCCACTTTGGACGGG
TCTTTGCCGGAGAATGCGCCGCCGCCGTGCGGAGCTGCGCCGCCGTAGGTGTCGACGATG
ATTTTACGGCCAGTCAAACCGCAGTCGCCTTGCGGGCCGCCGATAACGAAGCGGCCGGTC
GGGTTGATCAGGTATTTGGTTTCGTCGGTCAGCAGTTCAGACGGCAGAACCGGTTTGATG
ATGTGTTCGATCACGGCGTTTTTCAGCTCTTCGTAACCGATAGACGGATCGTGTTGGGTC
GACAGGACGACGGTGTCAATGCGTTTTACTTTGCCGGTTTCGCTGTCGTAAACCACGGTC
AGTTGGGCTTTGGCATCAGGACGCAGCCAAGGCAGGCGGCCGTCTTTGCGCAATTCGCTT
TGACGCTGCATCAGGCGGTGGCTGTAATAGATGGCAAACGGCATCAGGGTAGGGGTTTCG
TCGCAGGCATAGCCGAACATTAAACCTTGGTCGCCCGCACCTTGGTTCAGGTCGATGCCT
TCGCCTTCGTTCACGCCTTGGGCGATGTCGGGGGATTGTTGGTCGTAATACACGCCGACC
GCGCAGCCGTTGGCATCAAAGCCCAGCTCGGACGAGTTGTAGCCGATGCGTTTGATGGTT
TCGCGTGCGACTTTGATGTAATCCACTTGGGCGGTAGTAGTAATTTCGCCTGCCAATACG
CACAAGCCTGTGTTGACCAAGGTTTCTGCGGCGACACGCGCCTTGGGGTCTTGCGCCAAG
ATGGCATCCAAAATCGCATCGGATACTTGGTCGGCAACTTTATCCGGATGGCCTTCGGAT
ACCGATTCGGAAGTAAACAGATATTCGCTCATTGCTATTCTTTCATTAAAAACAGGCTGC
TGTGTTTTCAGACGGCCTTTTATTTCGGACAGCGGAAATCATAACAAAAACTCCGCTTTT
TCTCTATACAAGTGAGAAACATTCGCACTTGCCTGCTGTTTCGGAATCCTGTTGCGCGTT
TCTTACAGGCAAAAAAATTCCCGCATCAAGCGGGTTTGGATTGCCCTTGCGGACCACATC
GGCTTTTCAACCGTCCACCTTACCTTTCCTTTTGAAAAGCAGGTTGGCATGGAATTCCCA
ACTCTTAATGCAGCGCGCATCGTAGCAGAAAAGGCATATTGCCGCAATACTTCCCTTTTT
CAGACGGCATATTTCGTTTACAATTCGGGCTGTTTCCCCCGTTGCGAACCGCCATGCACA
TCCTGTTGACCGCCCTGCTCAAATGCCTCTCCCTGCTGCCGCTTTCCTGTCTGCACACGC
TGGGAAACCGGCTCGGACATCTGGCGTTTTACCTTTTAAAGGAAGACCGAGAACGCATCG
TCGCCAATATGCGGCAGGCAGGTTTGAACCCCGACACGCAGACGGTCAAAGCCGTTTTTG
CGGAAACGGCAAAAGGCGGTTTGGAACTCGCCCCCGCGTTTTTCAAAAAACCGGAAGACA
TAGAAACAATGTTCAAAACGGTACACGGCTGGGAACACGTGCAGCAGGCTTTGGACAAAC
ACGAAGGGCTGCTATTCATCACGCCACACATCGGCAGCTACGATTTGGGCGGACGCTACA
TCAGCCAGCAGCTTCCGTTCCCGCTGACCGCCATGTACAAACCGCCGAAAATCAAAGCGA
TAGACAAAATCATGCAGGCGGGCAGGGTTCGCGGCAAAGGCAAAACCGCGCCTACCCGCA
TACAAGGGGTCAAACAAATCATCAAAGCCCTGCGTTCGGGCGAAGCAACCATCGTCCTGC
CCGACCACGTCCCCTCCCCTCAAGAAGGCGGGGAAGGCGTATGGGCGGACTTTTTCGGCA
AACCTGCCTATACCATGACGCTGGCGGCAAAACTGGCAAACGTCAAAGGCGTAAGTACGC
TGTTTTTTTGCAGTGAACGCCTGCCTGACGGGCAGGGTTTTGCCTTACACATCAGCCCCC
TTCAAGGAGAATTGTCTGGCGACAAAATCCATGATGCCGCCGTATTCAACCGCAATACCG
AATATTGGATACGCCGTTTTCCGACGCAGTATCTGTTTATGTACAACCGCTATAAAACGC
CGTAACGAAAATAAAAATGCCGTCTGAACAATTTCAGACGGCATTTTGTCATTTGACGAT
TTCGGACAACGGCCAGCGCGGGCGTACATTGAATGCGCCGGCCTCACTGCCCGTTTTCAA
ATGCATTGCACCTGCAAAGGCAATCATTGCGCCGTTGTCCGTGCAATATGCCATCGGCGG
GAAAAACACGCTGACTTTTTCGGACGGATGTTTCGGCTTGCCTTTGGGGGTCGGGATTTG
CACCGTCATGTTGCCGAAAGTTTCGCGGAGTTTGCGGTTTGCACCGACCCCGCCGGCGAC
CACTACGGTTCTGAACCCTGTCTGCAACAGGGCTTTTTTCACTTTTGCCTCCAACACATC
TACCACCGCATCTTGAAACGCACGGCAGATGTCGTTGCGGGTCTGCTCGGGAATGGTTTC
CGAACCGTTTGCCTCACGCACTTTTTCAACGGCAGTCAAAACAGCGGTTTTCAAACCTGA
AAAACTCATCTGCAAATCGTCGGAATGAATCATCGGGCGCGGAAAAACAAACGCTTCGGG
TCTGCCCGATTCCGCAAGTTCCGACAGTTTCGCACCGCCCGGATACGGCAAACCCAGCAG
TTTCGCCGTTTTGTCGAATGCCTCGCCCGCCGCATCATCGACGCTCTCGCCCAAAAGCTC
GTAGTCGCCTATGCCCCTGACCGCCATAATCTGCGTATGCCCGCCCGAAACCAACAGCGC
GACAAAAGGAAAGTCGGGTTTTTCCTCCGCCAACAGCGGCGACAGCAGATGTCCTTCCAA
ATGATGGACGGGAATCACGGGCTTGTCCAACGCTAAAGCCAGCGCGTTGGCGTAGCTCGA
ACCCGCCAGCAGCGCACCGCCCAAACCAGGCCCTTGCGTAAAGGCAACCGCCTCAATGTC
GCCATACGATGCGCCCGCCTGCGCCAAACAGCCTTCAGTCAACGGAACAAGGCGGCGGAT
ATGGTCGCGGCTTGCCAATTCCGGCACAACCCCACCGTATTCGGCGTGCATTGCCATTTG
AGTGTGCAGGCAATGCGCCCGCAATCCGCGTTCAGTGTCGTACAGCGCAACGCCGGTTTC
GTCGCAAGAAGATTCGATTCCTAATACCAACATGGTCTGATGCCGTTAAAAACTGAAAAA
CGTATTTTAGCGGATTTCGGCACGACTGCCGTATCCCAAAAACGGAACATGCCGTCTGAA
GCCCTTCAGACGGCATCGTTGCACCGTATCAAAGCGTTCCGTAAGAATGCAGCCCGCTCA
AAAACATATTCACGCCGATAAAGGCAAATGCGGTTACGAACAAACCGATAATCGCCCACC
ACGCCAGCACTTTGCCGCGCCAACCGGCAACCAGCCGCAAATGCAGCCAAACGGCGTAAT
TGAGCCAGACGATGAACGCCCACGTCTCTTTCGGGTCCCAACTCCAATAGCGTCCCCAAG
CATCCGCCGCCCACAGCGCACCCAAAATGGTCGCAATGGTGAAAAACAGAAAACCGACGG
CAATCGCCTTATACATCACCTCGTCGATCAATGCCGACGGCGGCAGCCACAGTTTTCCGC
CTTTTTCTTCCGCACGCAGGGAAACCAGTTCGGCAATACCGAGCATCGCGGAAATGCAAA
ACGCGCCGTAACCAATAAAGTTTGCCGGAACGTGGATTTTCATCCACCAGGACTGGAGCG
CGGGAATCAGCGGCTGGATGGTATGCGCCTCACGCGACACGCTGTACCACAAGACAAATC
CAACCACGACCGCCATAAAACCGAACACAAAGCCGCCCAATTTCTGTACGGCGAATTTGC
CCTCGTAATACAAATACATCAGCGCGGTAATGACCAAAAACAGAATGAACACTTCATACA
GGTTGGAAACCGGAATATGCCCCGCATCGGGACGGAGCAGATAGCTTTCGTGCCAACGTA
CCAGCAAACCAGTAAAGCCTGCTACGGCAGACACCCATGCAAACACGGTTCCCATACCCA
ACAGCGTGTTGGTCGGCACATTTTTTACGCTTGCCAAAACCGCGCCCGAAATATAGGCGA
ACAGGGCGAAAAAGACAAAGGCGCACTGCCACATAATCGCCGATTGGCTGCTGAGGAAAT
ACCGCAACAGGAAAATCTCTGCCGATTTGATGTTGCCGCCATACAGACCGACGGCGGCAT
AGGCAAGCAATACGCTTAAAGGAACAAACCAGCGCATCGGTTTGAAAAACCAACCCAAAA
ACACGGCAATACCGGCACTCGCCCACAACATGACCGTTTCGTAAATATCCATATGCATAC
CGGAACGGGTCTGTACGAAAACCGTACCCGAAAAAACCAGCGCGGCAAATACCCAATCCC
AGATATTCAAATTACGGATAAAAGACTTTCGGACCAGCAGTTCGTGTTCAGGAAGGGTTT
TATAGTGTTCAGTCATGATTCAAGTCCTTGCCGAGCCGTTGCAGACTCTCAACATGTTTT
GGAAATTCCTTCTGCAAATCCCGTTCACTGCGGGTAGAAGACATGGCAAAACGGATTTTG
CCGTCTGAAAACAATATCCATGCCCGTTTTTCGCGCACATAAAACATAAATACCGTACCC
AAAACCAACAATACCGAACCAAGATAGACCAAAAGCGAACCGGGCGAGCGGGTCATCTGC
AAACCTGAAGAGCGCACTTCCGAAAACCCGTCAAGTTGCAGCAGCATAGGCGCGGGATAT
TCCGTCAGCCCCGTATAGGCATCCATACTGTGCAGCAGGAAACGGTTTCGCGCTTCATCC
TGCTGCCATTCCGGCAATCCGTATCGGCGTATGGTTTCATCCAAAGCTGCGTTCATCACG
CCGTAAAGCATTTCGTAGAAATAGCCCTGCATCTTATCCTGCTGCTCTTTCGGGATATTG
GACGTAATAAATTCGTCCAATCCCAAATAGCCTTTTTGTGCAAAGATGTTCAGCGTGTTT
TCCGCAGCCAGCATGAATTGTTCGCGGATTTCGGCAGGTGCGTCTTTGGTTGCGTCGGCA
ACCAGACGTTTGCGCCCTTCCCCATCTTTCAAAAACTCACGCAATGCCATGAAAGTGTCC
GCTTTCCCTTGTTTGTCCAAAGGAATACGCAGCCAACGGTATTGCTGTTGCAAACCGCTG
CGCGTGCCGGTCAGCCAAAAATAATCTTTGTCCTGCAAAATCGGCAGCATATAGTTTTTA
TATTCGACCGCCTGCCCCGCCGCATCACGGATGCGGTACACGATGGAAGGACCGATATTA
GTGTATTTTTTACCTTCCTGAGTAACGGCGCGGACATCGTTCAGCGTGGATTTCAAGCTT
TTTTCCCGTTCCGCGCCCTCGCTCATGTCCTCCACATTCATCGAAGTAAATTGATCAAAT
TCAAGACGGTATTTATGCCTGCCGATATCCAGCGGGAACTGCCGCATGGATGTTGCCTTC
AACACGACAGGCTCGCGCGAAGCATCACCCAAATTCCACGCCTTGAATGTCAAATCCGAA
CCGCCGTCGGCAAAACTCGCCTGATAAATCGTGATGCCGTGCAAAGTCAAAGGATGGTTC
ACGCGGATGGTCCGCTCGAGTTTCTCACCGGTTGCCTTGTCCGTTACTTCAATATCACTG
GCAAAATCGCGCGGCATACCCGTATTGTAAAAATCGATATGGAATTTTTTCAGTTTGACT
TCAAAAGGCAAGTCCTGAACCAACATCCCGTTGTCGGCATTCAGGAAAACCACATCCGCA
CTTTGCCCCTCGGAAATATTGACGTTGCCCCTAAATGAGAGATTGGACGCACCCAAAATA
CTTTCGGGCTTGAAATCCTTAGCATAAACTGCCTGATTGTCCGGAACAATCCGACCGGTC
AGCATACCCAGTTTCAACAGCAGGTTACTGTCTATCAGCCCGCCCAAACAAATGACAATC
AAAGCAATATGGGCAAAGATATAGCCCCATTTGTTCATCGTGCCTTTTTTGGCGGCAATC
AAAACCGAACCGTCTTCACGGTTAATGGTTTTTCCCTGAAAACCCTGCACCTCCAGATAA
CGTTTGGCAACTTCGGGGGCAATTTTTACATCCAACAGCGAAGAGTGGCGCATTGCCGCC
AGAGATTTTTCTTTAACCTTTTCTCGAAAAGACTTCATTTCGCACCAGAACGGCGGCACA
TTGCGAATCAGGCACAAACTGGTCGAGATAACCAAAAAGAGCATAATGACAACGAACCAT
GCCGAAGCATAGACATCATACAGTCCCAGAAAACCAAAAATCTGCACCCAAAACGGTCCG
AATTTGACCAAATAATCCGTCTGCGGCTGGTTTTGCTGTAACACCGTGCCGATAACCGAT
GCAATACCCAGCAGACTGAGCAAAGCGACCGCAAAGCGCATGGAGCTGAAAAAAGCGAAC
CACGGATGTAAAAGAAGCGGGGTAGATCTACGGGATTTACTCATTGTGTGTTTCTTCCGC
AATCAGGAATATAGAAGACGGAATCGGACAATAAAGGACACTCTGCTCCGATTCTACTGT
CTTGATGCCTTTTATTTCAAGACTATAAAGATGGTTTATATCAATCCCAACAAATGCGAT
TTAGAAAACTTATCGCAAAATTGTCTGAAGCCGTCTGAAAACCTTTTCAGACGGCTTCTG
AAGCAGACCCTTGGATGATTAACGCAAACCCTGGATAAAGTTAGCAACTGCTTTTAAATC
TTCTTCGGACATTCGGTTTGCAATATCCGCCATAATGGCATTTTTGCGCTGACCGGATTT
ATAAGCGTTCATCTGGTCGATAATATATGCCTGATGTTGTCCTCCCAAGCGCGGATAAGC
CTGAATTTCACTTCCCCCCCCGGGCATACCTGCACCGCTCGGACCGTGGCAGGACATACA
CGCCGGCAATTTTTTATCGCTCAAACCGCCACGATAGATTTTCGCGCCCAATTCGGGATT
TTCCTTAGGATTGGCTTCGCCGGATTTGGGCTGCTGTTTGGCATAGAATGCGGATACATT
CAAAATATCCTGATCGCTCAAATTCATTACCATTGGCTTCATCACAGCTGCCGAACCGTG
GGTACGTTTGCCGTCACGGATACCGATAGTTTGATGATAGATGTAAGCAGTATGCTGTGC
CGCCAAACGCGGATACATCGCAATGCCGCTGTTACCGTCTGCTGCATGGCAAGCCGCACA
AACCGTTGCGGCAACCTGTTTGCCTTTTTCCACGTCTGCTTTGGGAGATGCGGAAACCGC
ACCGGCAGCCAAAACAAAGGCCAATAAAGTCAATCGTTTCATGGAGTGCTCCTGATTACA
GCATTGGATAACGCAACAATGCTCTTTTTATATTCAAATACGGGATTTTTAATCCGATTA
AAACCGATAATTCTGTAAACGTGTTATTCTATACTAAATTTACATTAAATTACTACTCTG
TTTCATATAAAACCAACCGCATATTTTTGCTGTCGGTCAAACGGCGGCAGAAAACAAGGA
TATGCCTATGAATCTTTTTCAAAACGCCAAGTTCTTCACAACAGTCAACCACCTTAAAGA
CCTGCCCGACACCCCTCTCGAAATTGCCTTTGTCGGCAGGAGCAATGCCGGAAAATCCAG
TGCTATCAACGCCCTGACCAACCACGTCCGCCTCGCTTATGTTTCCAAGACACCCGGACG
GACGCAGCATATCAACTTCTTCGAGCTTCAAAACGGTAATTTCCTGGTTGACCTGCCCGG
CTACGGTTATGCACAAGTTCCGGAAGCAATACGGGCTCACTGGGTCAAGCTGCTCGGCGA
CTATCTGCAACAACGCAAACAGCTTATCGGTCTGATTCTGATTATGGACGCACGCCATCC
TCTAAAAGAACTCGACATCCGTATGTTGGATTTTTTCCACACCACAGGCCGACCGGTTCA
CATCCTACTTTCAAAAGCCGACAAGTTATCCAAAAACGAACAGATTAAAACCCTGTCCCA
AGTTAAAAAACTGCTTAAGCCATACTCTGAAAGGCAAAACATCAGCGTACAGCTGTTTTC
CAGCCTGAAAAAACAAGGTTTAGAAGAAGTAAACCAAACCGTTGGAAGCTGGTTTGCTGC
AACAGATGTTGCCTTATCCCTCTCAGTAGAAGACTGAACCCATTATACGGCAAATGTATT
TACCCCACTTGACCAACCGCAAACATTTAAAAAATTACCTTCCCTAAATATAAAATGCCG
TCTGAAAACCTTTTCAGACGGCATTGTCTACAACCTTTAAAACAGGGAATCCAGTTGCGG
CTGTTTGGAGCCCGTATTACTTGGCAACACAGGGGTTTCCTGTACATCTTGACGTACTTC
GTCAGCCACTCCGCGTTCAACGTCTTCAGCCCGCACCTCTTTATCCTCCCTAATCCGACG
GGAGGGTTGCGGTGCGATACCGCCGTTTTCCAGCATCAAACCGGGGTCTGTTACCATACG
CTCCTTCATATAGTATTCGCCGTTGCTGGCAACTACGCCATCGGGCATTTTCATTCCCCT
GCCCGGCCTGCCCTTCAGCGCAAAGCGCATATAATCTACCCAAACCGGAACGGCAATCGT
ACCGCCGTAACCGGCACGCCCCATACTTTTAGGTTTGTCAAAACCGATATATACGGCAGT
GACCACATCGGGGTTAAACCCGACAAACCATGCATCTTTATTGTCGTTGGTCGTACCCGT
TTTACCGGCGATGTCCGACCTGCCCAGCGCGGTCGCGCCCCTTGCCGTACCGACACGGAC
GACATCCTGCATAATCTTATACATAATATAGGCATTGCGCGGATCGATTGCCTGAGGCGC
ATTTTGCCCCGCCACCAAAGGCTGCATTTGTGCGCGCAACCTGCCCTCGCTGTCATAAAT
TTTATCGATGACGTACGAAGAAACCCTATAACCCCCGTTTGCGAACACGCTGTATGCCTC
CGCTATCCTCAACGGTGTCGTCTCGCCCGTACCTAAAGCCATAGACAGGCTGACAGGCAG
CTCGGACGGTTTGAAGCCGAAACGCCGGATATACTGTTGCGCGTAACCGACACCGATAGA
CATCAAAATACGGATGGAAACCATATTTTTGGAAGCCGTCAGCGCCTGCCTTAAAGTGAT
ATATCCCGAATATCTGCCGTCTGAATTTTTAGGTGTCCAAACCGAACCGTTCGGCCCTTT
TCCCGGCAAGGAAATTGGCGCGTCGTTAACCATTGTAGAGGCAGTCATACCCTTAGATAA
AGCTGCCGAATANACAAACGGTTTAAATGTCGANCCCGGCTGCCGCATAGCTTGGGCGGC
ACGGTTGAATGTTTTGCTGTGGAAGTCATAACCGCCGACCAGCGCGCGCACCGCACCGGT
TTTGGCATCCAAGGAAACCAAAGCACCCTGCAGGAGCGGCTCTTGAACGACTACCCAACG
CCCGCCATTGTTCCTAACACGTATAACCGAACCCCTGCGGATACGGTCCTCTCCCATTTT
CTCATTATTGACCGCGCGGGCTGCAAAACCTAAGGAACGGCCGTCAAGCGTAACCCGCTT
ACCACTGGGCAACTGTATGACGACATTTTTCTTTTTAGTCACATCCAATACGACAGCGGG
AACCATTTTATCGACGGTATAAAGTCCCGAAAGATACTGGCTGACAGTCTCTTCGACATC
TTCACTCTTACTCAAATCGATATAGTTTTCCGCACCACGATAACTGCTGCCGCGATCAAA
ATTCCGCAACGCTTTACGCAACGCCTCTGTTGCTACTTTCTGATGATCGGTACGTACAGT
CGTATAAACCTTAAAACCCTGCGTATAGGCATCTTCACCATATTTCTCATACAGTTCCTG
ACGCACCATTTCTGCAACATATAGAGCACTCTGATCAATTTTCTGGACAAACCGCTCATA
ATGCAGTTCCTCACTCAACGCCTGATCGCGCTGTTGCAAGGTAATCATCTTTTCCTCAAG
CATGTTGTTCAAAATATACTTTTGACGCAACTTGGCTCGTTCCGGATTAACAATAGGGTT
ATAGGCAGATGGAGCCTTAGGCAACCCCGCCAGCATGGCGGCTTCCGCCAGAGTCAACTC
TTTGACATCTTTATTAAAATAGATTTGCGCAGCAGACGCGAAACCATAAGCGCGCTGACC
CAAATAAATTTGATTGAAATACAGCTCAAGGATTTTATCCTTACTCAAAGACTGCTCGAT
TTTATAAGCAAGCAACGCCTCATTGAACTTCCGTGTAAATGTCTTTTCACTGCTCAAATA
AAAATTCTTCGCCACCTGCTGCGTAATCGTACTCGCACCCGACTGCATGCTGCCGGACAC
GATATTACCAACAGCCGCCCTTGCAACACCCCAAACATCCACACCCCAATGCTGATAAAA
CCGTTTATCCTCGGCAGCAATAACCGCATTCCTCAATACCTCAGGGAAATCGCCGATTTT
TGTAAATTCTCGCCGTTGCTCACCGTATATACCGATAACCTCTCCATCTGCTGAATAAAT
AGTTAACGGCATCTTAGGTTGGTAATGTTGCAATGAATCTAAGGAAGGTAATTTCGGATA
CGTTACCAAAATAGCAATCGCAACCAAACCGACGCCAAACACACACAATCCCAAAACCAA
ACCAAAACAAGTTGTTACAATCTTTTTAATCATAATTGAAATGATAATTTACCATTATTG
GTATTAAATAAAGTAAAATAGCAACCGATTTCTACAAAACACAGTTTTAATGTGCAAAGC
ACTAGAAATCCATTACGGACACCGAAACGGTTACCCATTAAAAATATGAAGCAGGAACTT
CCATCATGCGATTATTTAACAGCTTGAAAAACCTTAAAAAAACAGATGCCAAGTTCTCTA
AGAAATCCTTTGAACTCAATAACCATGCAGCAATCGGCATCGATATCGACCAATATTCTA
TTAAAATGGTTCAATTGTCAGGACGTAGTTTAAACCAAATTCAGCTGGAAAAATACGTCA
TTGCCAAATTACCAAAGAATATCGTCCAAGGCAATAAAGTTCAAAATCACGATCAGCTTG
TTACATATTTGCAACAGGCATATGTCAAACTGAACAGTTCCTGTAAAAATATTATCGCCG
CCATACCGCAAAATTTGGCAACTGCCGAGCAGCTGGTATATACCACAAAAGATACCGATT
TAGATTTAGAAGAATTTGTCGAATCCGCCATTTCCGAAATAAGTTCATTAGAAGAAGTCA
ATTACGATTATCAGGTTCTGACACCGCCTTCTGCCGACCAAACCGTTTTAGCCGTCGCAG
CAAGAAAGGACGATATCGAACCTCTGATTGATGCATTTGCCGAGGCAGGCATGAAACTGT
CCGCACTCGACATAGACATTTTCGGACAATATAACGCCTACACATTGTGGATGAATAACT
TTGCTCCCGAACTTTCAACGGAAAAGGTCGCCATTTTTGGCATATATGCCACACGAACCT
ACGCGTTGATTATCCAAAACGGAAAAGTCCTTTACAAACAAGAAACCTCTATCTGTGAAG
AACAGCTTAACCAGCTCATTCAACGCACCTATCAGGTAACAGAAGAAAAAGCTGAAGAAA
TCATCAACTCCCCGCAAAAGCCTTCTGATTACCAGGAAAACGTCGCCGACCATTTTAATG
AACAAATCACTCAAGAAATACAAAGGGTCTTGCAGTTCTATTATACTACCCAGACTGCGG
ATGATATGACCAATGTCAAGCATATCCTACTGACAGGCACAGCAACACGTCAGGAAGGTA
TTGCACAGGCCGTAGCCTCTCAAACGAACGCAGACGTGCAGTGTATCCATCCTGCAACCT
ACTTTTCCAATAATCTAAAAACAGACAAAAAACAATTTGAACTTGATGCGCCCATATTAA
CTACGGCATTTGGTTTAGCTGCACGGGGACTATAAACATGAATAATTTAATTAAAATCAA
CCTTCTTCCCTATAGGGAGGAAATCAACAAGCGCAAACAGCAACAATTCAAAACGCTGAT
GTATGGTGCCGTATTAATTGGCCTCGCTTCCGTTGCGGGAACTTACCTGTTTATTGACAA
CATGACCAATAACCAGTTGGAAAGAAATGCCCTTCTAGAAACCTCTATCGCACACTTAGA
TACTGAACTGACTGAAATCCAAAAACTAAAACAAGAGAAAGATGCCTTTCTACTTAAGAA
AAACAAAATTGAGGAGCTTCAGCTCAAACGTCTCCAGGCAGCAAAAATCCTTGATAGTCT
AAACGAGACCATTCCGGACAACACTTATCTGACTTCACTCTAAGCCGTTACTGCCGATTC
TTACCGACTAAACGGCAGGACATCCAGCGATAACCGCGTCGCCAATATGATGAGGGCCAT
GCCCAATACCGGCATATTCAATCAACCTGAGCTATTGAGTATTAAGAAAAATAATTCATA
CCAAGAATTTACCTTACAAGCAACATTGCAACCTATCGTAAAGGCAACAGGAACCACAGA
AAACCCGGCTCAAGAAAACAAACAGGAGGCAAACTAAATGGCTTCTAACTCACTAAAAAA
CATAGATATTAATAATCTTCATCTGCTTAACTTGCCTATCAAACTGTTTATTGCCCTAAT
GACCATCGCCGCCATACTGGGGCTTGGTTACATCGGCTTGTTCGAAAATCAAATCGAATC
CCTCAGTGAGTACGAGGCCAAAGAGGTTGAACTGAAAGATACCTATAAACAAAAAAGTAT
TAATGCAGCCAGCCTGAATAACCTGAGAGATGAACTGGCCGCCATCCGTTCCGCTTTTAA
CATCATGTTAAAACAATTACCTACTGATGCCGAAATTCCCAATTTGGTACAGGAACTTCA
TCAGGCAGGCTCAAGTAACGGACTACGGTTGGACAGTGTCATGCCTCAGCCCCCGGTTGA
TGACGGTCCTATTAAAAGATTACCCTATTCCATTTCCATTACCGGGAATTACGAACAAAT
CAGTCAGTTTACACGGGATGTCGGCAGCCTTTCCCGAATTATTACCCTTGAATCACTGAA
AATTATCCAATCCCCGGAAAATGGGGGCGGTTCAGACGGCAAGAGCAGCATCCTGAACCT
CAGTGCCATTGCCACCACCTACAAAGCAAAATCCGTAGAAGAACTGGCTGCAGAAGCTGC
ACAGCAACAAGCTGCAGAAGCAGCGCAAAATACTGAGCAAAAATAACTTACGTTAGGGAA
TCCATGAAATATTACGCCATACTCACTAGCCTTTTGGTCCTATCTGCGTGCTCCCAAAAT
TCCGATGAACTAAACGAATGGATGGCTCAAACAAGGCGTGAAGCCAAAGCAGAAATCATA
CCTTTCCAAGCCCCAACCCTACCGGTTTCACCGGTATACAGCCCCCCGCAACTTACAGGA
CTAAATGCATTTGACTTCCACCGCATGGAAACTGCCAAAAAAGGGGAAAATGCTCCCGAT
ACAAACCGTGTTAAAGAAACACTGGAAAAATTCAGCTTAGAAAACATACGTTATGTCGGC
ATCTTAAAATCCGACAAAAAAATATCAGGTTTTGTTGAAGCTGAAGGTTATGTCTATACT
GTTGGCATCGGCAACTATTTAGGGCAAAACTACGGTAAAATCCAAGACATTACCGAAAAC
AGTATCATTTTGAACGAATTGATAGAAGACAGCACAGGCAACTGGGTCTCCCGCAAAGCA
GAACTGCTGCTGCAACCTTCCGACAAAAATACCGATACCGAACAAGCGGCAGCATCTGCC
AAAGAGCAAAATTAAGAAGGGGATTATTCCATATGAATACAAAACTGACGAAAATTATTT
CCGGTCTGTTTATCGCAACCGCTGCCTTTCAGACGGCATCGGCAGGAAACATCACAGATA
TTAAGGTTTCTTCCTTACCCAATAAACAAAAAATCATCAAAGTCAGCTTTGATAAAGAGG
TTGTGAGCCCTACCGGTTTTGTAACCTCCTCACCTGCACGTATTGCTTTAGACTTTGAAC
AAACCGGCATTTCTATGGATCAGCAAGTTCTAGAATATGCAGATTCCCTGTTAAACAAAA
TTAGCGCGGCTCAAAACAGCAACCGTGCGCGCTTAGTTCTTAATTTGAACAAACCAAGCC
AGTACAATACCGAAGTACGAGGAAACGAAGTTTGGATTCTTATTAATGAATCTTCCGATA
CCACATCAGCTCCTGTACGCGCACCCGCACAAACCGTGCCGCGAACACAACCTTCCGCCC
CATTTAGCGAATCCGTAGTATCCGTATCCGCACCGTTTAGCCCTGCCGCCGCGCAACAAA
CGGCTGCAATGCCAGCAAAACAAACCAATATCGACTTCCGCAAAGACAGCAAGAATACCG
GTATAGTCGAATTGTCTGCCTTAGGTTTTTCCGGGCAACCCGACATCCGTCAACAACGTG
ACCGAGTAATCGTTACCCTGAAAAACCACACCCTGACAACTGCACAACAACGCAGCCTGG
ACGTGGCAGACTTCAAAACACCGGTACAAAACGTTACCCTGAAACGTATTAACAACGATA
CCCAGCTCATTATCAAAATGACCGGCAACTGGGAATTCATCAACAAATCCGCATCTTCAG
GACGTTTTACCTTTCAAATCCTGCCTAAAAAACAAGATCTCGAATCTAGCGGTTTAAGCA
ATACCCCAAAAACCTTCAAAGGCAGAAAAAGAAATTGCCGAACTCGGTTCCCTCTATTCT
CAGAACTTCCAATTAAAATATAAAAATGTGGAAGAGTTCCGCAAAATCCTTCGTTTGGAT
GAAATTGACAGCACCAACTCACGCAATACGCTTCTAAGTAACCGCGGCAGTGCATTGATT
GACCCTGCCACCAATACCCTGATTGTTACCGATACCCGCAGCGTCATTGAGAAATTCCGC
AAACTGATTGACGAATTGGACGTACCCGCGCAACAAGTGATGATTGAAGCGCGTATCGTT
GAAGCAACCGACGGTTTCGCACGCGACTTGGGTGTAAAATTCGGTTACGGAGGCACCAAC
CGGCAAACCGCATGGGGATTCAACTCCGGAAGCGGCGGGATTTCCGCAGCGAATAACGGC
GGAACAGGCGGCAATACCGGAACATCCAGCGGACGTTGGTCGGTCAACACCAACATCAAC
CTGCCGGTTGCCGCTGCCGCAAACAGCATCGCACTGGTACGCGCACTTTCGTCCGGTGCC
CTGAACCTGGAACTGTCAGCATCTGAGCAACTTTCCAAAACCAAAACGCTTGCTAATCCA
CGCGTGCTGACCCAAAACCGTCAGGAAGCCAAAATCGAATCCGGTACGGAAATTCCTTAC
CAAGATACTTCAACCTCAGGTAGCAGCACCAGTACGACCACAACCTTCAAAAAAGCCGTA
TTGGGCTTGGTTGTTACCCCGAATATCACTCCTGACGGTCAAATCATCATGAATGTCAAA
ATCAATAAAGACACTCCGATTGACTGCCGTGTGAAAAACGAAGCAACCAAATGTATCCAA
ACCAAAAATCTGGATACTCAAGCAATGGTTGAAAACGGCGGCACATTGATTGTCGGCGGC
ATTTATGAAGAAGAAAACGGTAATACGCTGACCAAAATCCCCTTGTTGGGCGATATTCCC
GTCATCGGCAACCTGTTCAAAACGCGCCAAAACAGCCAAAGCCGTCGAGAACTGCTGATT
TTCATTACTCCGAGAATTATGGATACGGTCGGCAGCAACCTGCGCTATTAATCCGTAAAC
GTAAAAGGGCATATGTTTTAAAACATATGCCCTTTTTTTATCTGAAATCCAACATCCGTC
AAAATACCGCCTGAAACTGAATTCCCATCCCGATACACCTTAAGCCCCTACCAGTCCTGC
CAATATCGTTTAAAATTACGCCATGAAAAATTTTACCGACAAACTTATCCTCATCGGGCT
GATGGGTGCTGGCAAAACCACTCTGGGCAGACAGGTTGCCCGCTCCCTAAATTACCGCTT
TTACGACTGCGACCATGAAGTTTCGGCAGCCGCCGGCGTTTCCATCCCCACCATATTTGA
AATGGAAGGCGAACAGGGATTCCGTTCGCGCGAAACCGCCATACTCAAAAAACTGGTTAT
CCTGCCGCATATCGTCCTGTCCACCGGCGGCGGTGCCGTGTTAAAAGAAGAAAACCGCGC
CCTTATCCGCAAAAGCGGCACGGTCGTTTATCTGCACGCCCCACCCGAAACCCTGCTCGA
ACGGACGCGCTGCGACAGTAGCCGCCCCCTTTTACAAGTTGCCGATCCCTTGGGCAGATT
GCGCGAACTCTACACCGCACGCGACCCGCTTTACAGGCAAACCGCCGACTTCACTATCGA
ATCGGGAAACTGCCGGCAAACCGTACAAATCCTACTCAACCTTTTATCCGAATAAAAACC
GACGCATGAAAACACTGACCGTACACGCACCTTCGCACAGCTACCCCATCTTTATCGGCA
ACGGGCTACTGCCGCAGGCGGGAAGCCTGCTCAAACCGCATTTGGGAAAACGCGCCGCCA
TCATCACCAATGAAACCGTCGCCCCGCTCTACCTCGGCACGCTTCAGACGGCATTAGACG
AGGCAGGCATTCCCCATTTCAGCATTATCCTGCCCGACGGGGAAATATATAAAAACTGGC
AGACGCTCAACCTTATTTTTGACGGACTGATTCAAAACCGCGCCGAACGCAAAACCACGC
TGATTGCACTGGGCGGCGGCGTTATCGGCGACATGGTCGGCTTTGCCGCCGCCACCTACC
AGCGCGGTGCCCCATTCATTCAAATACCGACTACGCTGTTAAGCCAGGTTGACTCATCGG
TTGGCGGCAAAACCGCCATTAACCACCCGCTCGGCAAAAATATGATCGGCGCGTTTTACC
AGCCGCAGGCGGTGCTTGCCGACTTGGATACGCTGCACACCCTGCCCGTCCGTGAATTGT
CCGCCGGTATGGCGGAAGTCATCAAATACGGTGCGCTCGGCGACATCGGTTTTTTCGAAT
GGCTGGAACAAAACATATCCGGACTGATGACGCTCGATAAAGGAAAACTCGCCGAAGCCG
TGTACCGTTGCTGCCAAATGAAGGCAGACATCGTCGCCCAAGACGAGACCGAACAAGGCA
TACGCGCATGGCTCAACCTCGGACACACCTTCGGACACGCCGTCGAAGCCCAAATGGGTT
ACGGCGTATGGCTGCACGGCGAAGCCGTTGCCGCCGGATGCGTGTTGGCGGCGCGTTTGT
CCGAACAACTGGGCAACATCTCCGCCGCAGATACCGCACGGCTCGCCGCCCTGTTTGAAG
CCGCCAGACTGCCGTCCACACCGCCCGTGTTCCCATTCGAAAAATGGCTCGAACATATGA
GCCACGATAAAAAAGTCAGCGGCGGCGTGATGCGCTTTATCGGTCTGAACCGGCTGGGCG
AAGCCAACATCACCGAAATTACCGATACGGACATCCTCCGCCGCACCCTGCAACCGTATC
TCTGATTAGCCATACCGATGCCGTCTGAAGGGCGTTCAGACGGCATCGGCTTTACCGGTG
TGTTGCCGCGCAGGTTTGACGCACGATGATAACTTTCCATCATCATTCTCCGCGAAAGCG
GGCATCCGGTTATCCCATATCGCAGGGATTTATCCGGAATAACGACAATCTGTCCGCCGT
CATTTCCGCGCAGATGGAAATCCGGAAATTCAAAATCACTGGAATTTATCCGGAATATAG
TGGATTAACAAAAATCAGGACAAGGCGACGAAGCCGCAGACAGTACAAATAGTACGGAAC
CGATTCACTTGGTGCTTCAGCACCTTAGAGAATCGTTCTCTTTGAGCTAAGGCGAGGCAA
CGCTGTACTGGTTTTTGTTAATCCACTATAACAGCAACCCTGTCGCCGTCATTCCCGCAA
AAGCGGGAATCCAGTCCGTTCAGTTTCGGTCATTTCCGATAAATTCCTGTTGCTTTTCAT
TTCTAGATTCCCACTTTCGTGGGAATGATGGCGGAAGGGTTTTGGTTTTTTCCGATAAAT
TCCTGTTGCTTTTCATTTCTAGATTCCCACTTTCGTGGGAATGACGGCGGAAGGGTTTTG
GTTTTTCCAGATAAATTCTTGAGGCATTGAAATTCTAGATTCCCGCCTGAGCGGAAATGG
CGGAATCTTAAGTTTCCGTCTTTGTTTTCCGTTTTCGCGTGAACAATGGGGGAACAAGCC
GTATTTCAGACGGCATTTTCAGTTCGGGGTATAATCCGAATACTTGCGACCATCTGAATC
ATTTGGACAAACTATGTGTCAACTGCTGGGCATGAACTGCAATACGCCGACCGATATTAT
GTTTTCCTTTGAAGGCTTCCGCCGCAGGGGCGGCATTACCGACCATCACGCCGACGGTTT
CGGCATCGGCTTTTTCGAAGGCAAAGGCGTGCGCCTGTTCCACGACGACAAGCCGAGTGC
CAATTCGCCCGTCGCCGACCTCGTGCGCGCCTACCAGATTAAATCGGAAAACGTCGTCGC
CCATATCCGCAAAGCATCGCAAGGACAAACCTCGCTGGCGAACACCCATCCCTTTATGCG
CGAAATGTGGGGCGGCTACTGGCTGTTTGCCCACAACGGACATTTGGTCGACTTCTTTCC
TGAACAGGGAGAATTTTTCCACCCCGTCGGCACAACCGACTCCGAACGCGCGTTCTGCCA
CATCCTCAACCGTCTGCGCACCCGCTTTGCCGTCCGTCCCGACGACGAGACCCTGTTTGA
CGCGATTGCGGGGCTAACGCACGAAATCCGCAAGTTCGGGCTGTTTAACTTTATGCTTTC
AGACGGCATTTCCCTGTTTGCCCACGCCAGCACGCTGCTGCACTACATCATCCGCCAAGC
CCCGTTCGGCAAGGCACGCCTGCTCGACGACGATGTAATGGTCGATTTTGCCGAAGTAAC
CACGCCCGACGACCGCGTTGCCGTTATCGCCACCCTGCCGCTGACCCGCGACGAATCATG
GTCCCAACTTGCCGTGAACGAACTGGTCATGTTCCGCGAAGGCAAAATTATTTTAAACGA
CCGACCCCGTAACCCCGTCTATATGAGTGCCGAAGAAGGCCTAGAAATCGCACGCGCAGC
CGGCGTATCGGTTTGACGTTCAGACGGCATCAGTGAGGAAATACCATGAAATGCCCGTTT
TGCAGCCACCCAGACACCCGAGTTGCCGATTCCCGCCTGATGGAAGAGCGCAATACCGTC
CGCCGCCGCCGCCACTGCCCCAGCTGCGGCAAACGCTTCGGCACACTCGAAACCGTCGAA
CTCAAAATGCCCGTCGTCATCGGTCCGGACAAAAAACGTTCGCCCTTCAATGCACAACGT
CTCCGCAACGACCTGACCGCCGCCGCCCGAAAATCCGCCCTGACACCCGAACAGATTGAC
GAAACCGTCCGCCTGACGGAACACAGGCTCTACACTTCGGGTCTTCGCGACATCCCCTCT
GCCGAACTTGCCGACATGGTGCTAAAAGAGCTGCTTGAGCACAACACGGAAGCCGCCGTC
CGTTTCGCCGCACTGCACAAACACTTCGACAATCCGGCAGACTTTGCCTCGTGGCTGGCG
CAAGCCGTCAAAACAGACCGCAAAGCCTGATTCCCCCCAACCCATACTGATACGGTATCC
CCATGTTTTCGGACACAGATATATCCATGATGGAAAACGCCCTCCAACTTGCCGCTTTGG
GGCGTTTTTCCGCTTCGCCCAATCCGCGCGTCGGCTGCGTTATCGCACACGGCAGCCAAA
TTGTCGGGCAGGGCTTCCACGTCAAAGCGGGCGAACCCCATGCCGAAGTCCACGCATTGC
GTCAGGCGGACGAAATGGCACAAGGCGCGACCGCCTTTGTTACCCTCGAACCGTGCAGCC
ATTACGGGCGTACCCCGCCCTGCGCCGACGCTCTGCTCCGTTCCGGCGTAACACGCGTTG
TTGCCGCCATGCGCGACCCCAACCCGCTGGTTGCAGGCAAAGGGCTTGCCCTGCTCGAAG
CAGCGGGCATCAAGACGGAATGCGGACTACTTGAAAACAAAGCACGCGAACTCAACCGAG
GATTTTTATCGCGCATCGAACGCCGCCGCCCCTTTGTCCGCCTCAAATGCGCCGTTTCGC
TGGACGGCAAAACCGCCCTTTCAGACGGCAGCAGCTTTTGGATTACCGGCGAAGAAGCGC
GTGCCGACGTACAGGTTTTGCGCGCCGAAAGCTGCGCGGTGCTAACCGGCATCGGCACGG
TGTTGGCGGACAATCCCCAACTCAACGTCCGCGACTTCCCAACCCTGCGCCAACCCGCGC
GCATCGTGTTAGACAGCCGCCTGCGCCTGCCCCCGTACAGCCATTTGGTTACCGACGGAC
AATCTCCGACCTACATCGCCACCTTGGAACGCGATGAAGACAAACTCCGCCCCTATCGGG
AACACGCACACATCCGCATCCTGATGCCATCTGAAACGGCAGACGGCAAAATCGACCTGC
ACCACCTGATGCGCCTCCTTGCCGACGAAGGTTTCGGCGAAATCATGGTCGAAGCAGGCT
CCGAACTCACATCCGCATTTTTGGCAGAAGATTTGGCGGACGAAATCGTTTTATACCGCT
CGCCCAAAATCCTCGGCGGCGGCAGCGGTTTATTTTGCCTGCCCGAAAACCGCGCCGCCC
TTTCCGCACCGCCCTTGTGGACACCTGTTTCAAGCGAAATCCTCGGACACGACATCAAAA
CCGTGTTCCGAAAAAACGATAACGTTTTTTGACGGATTCATGACAGTTTCACTATATAAT
ACCGACACGAAATTACATTCTTCAGACGGCATACCCGTCCGAAACGCCGTGAGGACAATA
TGAAAGACCAGCTTATCCGAAAATTTGCAGACCGCACCGCCGTCATCGGCATCGTCGGTT
TGGGCTATGTCGGGCTGCCGCTGATGCTGCGCTACACCGATGCCGGCTTCCGCGTCCTCG
GCTTCGACATCGACACCTTCAAAACCGACAGGCTTAATGCAGGCGAAAGCTATATCGAAC
ACATCCCTTCCGAAAAAATCGCAGCGGCACGCCGAAAAGGTTTTGAAGCCACTGACGACT
TTTCTCGGATTGCCGAAGCGGATGCCGTCATCCTCTGCGTCCCCACACCCTTAAACAAAT
ACCGGGAACCCGACATCAGCTTCGTTACCGGCACCACCGACGCGGTCAAACCCTACCTGC
GCGCCGGTCAAGTTCTGTCGCTCGAATCGACCACCTACCCCGGCACGACCGAAGAAGAAC
TGCTGCCACGCGTCGAGGCAAGCGGTTTGAAAGCCGGTAGAGACATCTTCCTCGTCTATT
CGCCCGAACGCGAAGACCCGGGCAACCCCAATTTTGAAACGCGCACCATCCCCAAAGTCG
TCGGCGGACACACGCCCACCTGCCTCGAAGTCGGCATCGCACTGTACAGCCCCGCCATCG
ACCGGGTTGTCCCCGTCAGCTCGACCAAGGCCGCCGAACTGACCAAACTGCTGGAAAACA
TCCACCGCGCCGTCAACATCGGTCTGGTCAACGAAATGAAAATCGTCGCCGACAAAATGG
GCATAGACATCCACGAGGTCATCGATGCCGCCGCCACCAAACCCTTCGGCTTCGTACCGT
ATTACCCCGGTCCCGGCCTGGGCGGGCACTGCATCCCCATCGACCCCTTCTACCTCACAT
GGAAAGCGCGCGAATACGGCGTAAACACGCGCTTCATCGAACTGGCGGGCGAAGTCAATT
CCCATATGCCCGACTACGTTATCGGCAAAACCGCCCTCGCTCTCAACGGCATCAACCGCT
CCGTCAAAGGCAGCAAAATTCTGATTCTGGGCATTTCCTACAAAAAAAACGTGGACGACA
TGCGCGAAAGCCCGTCGGTGGAAGTGATGGACAGGCTGCACAAACTGGGGGCGGACATCG
CCTATTCCGACCCCCATGTCGCCGTTTTCCCCCATATTCCCGGACACCACTGCTTCAACC
TTTCCAGTACCCCGATTACGGCAGAAACGCTGGCAGGCTTCGACTGCGTGGTACTGACCA
CCGACCATGACAAATTCGACTACCCGCTTATCGCCGAACACGCCAAACTCATCGTCGATA
CGCGCGGACGCTTCCGCGACGGCAGCCCGAAAGTCGTCAAAGCCTGATAGAGAAAGGTTT
CAGACGGCATTGGAGAGCATCCCGATGCCGTCTGAACATTCGAAATGGACACAAAAAAAA
TCCTCGGCTACGCGGCAGGTTCCCTCGGCAGCGCGGTTTTGGGCATCATGACCCTGCCGC
TGCTGTCGTGGTACTTTCCTGCCGCCGACATCGGACGCATCATACTGATGCAGACGGCGG
CAGGCTTGGGCATATTGGTTTTGGGCATGGGTTTGGATCAGGCATACATCCGCGAATACT
ATGCCGCCGCCGACAAAGACACTTTGTTCAAAACCCTGTTCCTGCCGCCGCTGCTCTCTG
CCGCACTTGCCGCCGCCTTTCTGCTTTCCCGTCCGGAAATGCCGTCTGAAATCCTGTTCT
CGCTTGACGACTCCGCCGCCGGCATCGGGCTGGTACTGTTTGCGCTGACCGTCCTGCTGA
TTCGTTTTCTCTCCCTGATTTTGCGTATGGAAGAACGTGCGTTTGCCTTTTCTTCCGCAC
AACTCATACCGAAGCTCACCGTCCTGCCGCTGCTGCCACTGGCGGTCGGGCTGCTGCATT
TTCCGGCACACACGGCAACCCTGACCGCCGTTTACACGCTGGCGAACCTCGCCGCCCTCG
CCCTGTTGCTGTTTCAAAACCGATGCCGTCTGAAAGCCGCATGGCGCGCACCGTTTTCAT
CCGCCGTCCTGCATCGCGGCCTGCGCTACGGCATACCGCTCGCACTGGGCAACCTCGCCT
ACTGGGGGCTGACTTCTGCCGACCGCTTCTTTCTGAAAGGATACGCCGGATTGGAACAGC
TCGGCATCTACTCGATGGGGATTACCTTCGGTGCGGCGGCACTGGTATTCCAAAATATTT
TTTCAACGGTCTGGACGCCGCATATCTTCCACATGGTCGAAGAAAATGCCCCGATGCCGC
ACATTTCGGCAACCGCAGAATCCGCCGCCGCGCTGCTTGCCGCAGCCGTCTGCCTGACCG
GTATTTTTTCACCTTTGGTTTCTGGCCTGCTACCTGAAACCTATGCGCCCGTCAGGTTTA
TCGTCGTATCGTGCATGTTACCGCCGCTGTTTTACACGCTGACCGAAATCAGCGGTATCG
GTTTGAATGTCGTCCGCAAAACACGGCTGATTACGCTTGCCAACCTGACCGCGCTGTCGG
CAAACCTGCTGCTGTTGAGGCTGCTCGTGCCGTCTGAAGGCGCGCGCGGTGCGGCGGTTG
CCTGTGCCGCCTCATTCTGGCTGTTTTTTGTTTTAAAGACAGAAAGCTCTTCCCGCCTGT
GGCAGCCGCTCAAACGCCTGCCGCTTTATATGCACACATTGTTCTGCCTGACCTCCGCGA
CACTCCACGCCTGTTTCGGCACACGGGAAAACCATCCCCTGTTCGCCGCCGTATGGGCCG
TATATTTGGCAGGCTGCATCCTGCGGCACAAAACAGAATTAAACCGCCTGTTTTGCCGTC
TGAAAAACATGGGTTCTACATCATGAAAATCGTTTTGACCACTTCTATGGCAGGCTTGGG
CGGCACGGAAAACGCCACCTTCCGCCTCGGCCGGCTGCTCAGGCAGCACGGACACGACAT
CATCCTTGCCTCTTCGAACGGACCGTTGCTCAAAGAGGCGCAAGCCTTGGGCATACGTTG
GCAACCCGTCGATTTCTATCGCGGCGGCCTTTTCGGCTACTTCAAAGGCATGATTACCTA
CGCCCGAATGCTGCGGCGCGAACAACCCGACATCATCGACTGCCAAATGGCGCGCGTCGT
CCCGGCCTGCGCCCTTGCCGCCAAAATCGTTTCGCCGAAAACCAAAGTGTTCTACCACGC
ACGCGGGCTTAACCCCGAAACCTATCCGAAAATCGCCCGGCTGTTCGACCGTTTGGGCGT
GTACATCATCGGCAACTGCAAACACGAGCGCGACAAACTCATCCGCTACGGTTTTCCCGC
CCACCGCATCACTTATACCTACAACGCGCTGCACCGTCCCGATTCCGTTCCCGAAAAAAC
CGCCAAAGGCTGCGTCATGCTCGGCACGCTGTCGCGTCTGGACACTGTCCGCGCCGTGCA
TCTGATGCTGGACATTTTCAAAAAAATGGTCGACCGCGATATGCCCGTACGCCTGAACGT
GGCGGGCATAGGCGAAGAAATGGACAATTTGAAAGCGCAGGCGGAACGTCTGGGCATAGA
CGGCAAAGTTACCTTCCTCGGCGGCGTGCGCGATTTGACCGCCTACTTCAAAGATGTGGA
TATTTTGGTGAACACGCCCCACTGCATCGGCGACCACGGCGCAGGTGTGGGCAACAACAT
CTTGGAAGCCGGACTTTACGACACGCCCGTCGTTACCTACGATATGGCGGGCATTTCCGA
AATGGTCGTCAACGGGGAAACGGGTTACTGCATCCCCTTCGGCGACGAAGAAGCCTTTAT
CGCCGCCGTAGACACGCTCGTCAGACAACCGGAGTTGCGCGAAGCAATGGGCAAAAGGCT
GCACGCACACGTCGCCGCACTCTGTTCCGACGACGAAATCTACCGTACCACCATGGCCGC
CTATACCATGTAATGCCGTCTGAAAGCCGCCGATGAACATCACCATAGTCGCCCCCTACT
GCTCGCTGCCGTCCGAACCGTATTTCAACCGCTTTTGGTATCTGGCAGAACGATTGTCGC
AATCGCACGACGTGTTGCTGATTACCAGCCGTTTCCGCCACTACGACAAATCCTTCAGAC
GGCATGAAGATGCTGCCGCCACTTCAAACGGCAGGCTGCGCGTCAAGCTGCTGGACGAAC
TCGGCTACCGAAAAAACGTCTCCCTCGCCCGCGTCGCCAGCCACCGCGTATTCGTCCACA
ATTTGGCACGCTGGCTGCACAGCCCGCAGGCGGCGGAACAGGACATCGTCTATTCTGCCT
ATCCGCTGATGGCGACCAACCTGCTTTTAGGCAGGCATAAAGCGCGTTTGGGCTACAAAC
TCATCATCGACGTGCAGGACGTATGGCCGGAGTCCTTCTCATCGGTCGTGCCGTTTTTGA
AAAAAATCCCGCACCGCCTGCTGCCCTTTGCCCGTCGCGCCGACCGTGCCTACCGTTGCG
CCGACGCACTCGTTGCCGTCTCGCAAACCTACCTCAACCGTGCCAAAGAAGCCAATCCCG
ACGTTCCTGCCGAAGCCGTCTGTATCGGCGCGGATTTCGCCGCCATAGCATCCGCGCCCG
CCAAAGATTTCGGCGACAGCACAACCCGATTTTTCTATTTCGGCACGCTCAGCCACAGCT
ACGATGTCGATACTGCCTGCAGGGGGATACAGAAACTTCTGGACAGCGGGAAAAACGTCG
AACTGCACATCATGGGCGGCGGCCCCGACCTAGAAAAGCTGAAACAGCATGAAAACCGCG
CCATCAAGTTTTACGGCTACCTCCCCTACGCCGAAATGATGTCCATCGCCAAAGGCTGCG
ACATCGCCGTCAACGCCATCCATAGCCACGCCATGCAGTCGGTTACCAACAAACTTTCCG
ACTATATGGCTTTGCAAAAACCCGTGCTGAACAGCCAGACCAATGCCGAAGTCCTCGACC
TCCTGAACCTGCTGCCGCACGAAAACTACCGTTCCGGCGACATGGACAGCTTCGTTCAAG
CCGCCAAAAATATTTTGAAACGCAAAAACGACCCCGTTCAGTCCGACGAAATCGTCCGCC
GCTTCAGGCGCGACATCTCCTATCAAAAAATCGTCAACCTGATTGAAAGATTAGCCCATG
AGTAAATTCTTCAAACGCCTGTTTGACATCATTGCCTCCGCCTCGGGACTGATTTTCCTC
TCGCCAGTATTTTTGGTTTTGATATACCTCATCCGCAAGAATCTGGGTTCGCCCGTCTTC
TTCATTCGGGAACGCCCCGGAAAGAACGGAAAACCTTTTAAAATGGTCAAATTCCGTTCC
ATGCGCGACGCGCTTGATTCAGACGGCATTCCGCTGCCCGACGGAGAACGCCTGACACCG
TTCGGCAAAAAACTGCGTGCCGCCAGCCTGGACGAACTGCCCGAACTGTGGAACGTCCTC
AAAGGCGACATGAGCCTGGTCGGCCCCCGCCCGCTTTTGATGCAGTATCTGCCGCTTTAC
AACAAATTTCAAAACCGCCGCCACGAAATGAAACCGGGCATTACCGGCTGGGCGCAGGTC
AACGGGCGCAACGCCGTCTCATGGGACGAACGCTTCGCATGCGACATCTGGTATATCGAC
CACTTCAGCCTGTGCCTCGACATCAAAATCCTACTGCTGACGGTTAAAAAAGTATTAATC
AAGGAAGGGATTTCCGCACAGGGCGAAGCCACCATGCCCCCTTTCACAGGAAAACGCAAA
CTCGCCGTCGTCGGTGCGGGCGGACACGGCAAAGTCGTTGCCGAGCTTGCCGCCGCACTC
GGCACATACGGCGAAATCGTTTTTCTGGACGACCGCGCACAAGGCAGCGTCAACGGCTTT
TCCGTCATCGGCACGACGCTGCTGCTTGAAAACAGTTTATCGCCCGAACAATACGACGTC
GCCGTCGCCGTCGGCAACAACCGTATCCGCCGACAAATCGCCGGACGCGCCACCGCGCTC
GGCTTCAAACTGCCCGTTCTGGTTCATCCGGACGCGACCGTCTCGCCTTCTGCAACAGTC
GGACAAGGCAGCGTCGTTATGGCGAAAGCCGTCGTACAGGCAGGCAGCGTATTGAAAGAC
GGCGTGATTGTGAACACTGCCGCCACCGTCGATCACGACTGCCTGCTTAACGCTTTCGTC
CACATCAGCCCAGGCGCGCACCTGTCGGGCAACACGCATATCGGCGAAGAAAGCTGGATA
GGCACGGGCGCGTGCAGCCGCCAGCAGACAACCGTCGGCAGCGGGGTTACCGCCGGCGCG
GGGGCGGTTATCGTGTGCGACATCCCGGACGGCATGACCGTCGCGGGCAACCCGGCAAAG
CCGCTGCCGCGCAAAAACCCCAAGACCGGGACGGCATAAGCGATTAAAATATAGTGGATT
AAATTTAAATCAGGACAAGGCGACGAAGCCGCAGACAGTACAAATAGTACGGCAAGGCGA
GGCAACGCCGTACTGGTTTAAATTTAATCCACTATACACCCCCGTACAAACCGATTTTGA
CAACACCTGCGGCGTGCGACCGATTCATCGGGACACGCAAAACCCCTCCATCAGACGGCA
TATTGTCAGAAATGCCGTCTGAACCCGACGGACCAAACACCATGCTGAACACTTCCCTTT
CCCCGTGGCCCTGCTTTACCCAAGAAGAAGCCGATGCCGTTTCCAAAGTCCTGCTGTCCA
ACAAAGTCAATTACTGGACGGGCAGCGAATGCCGCGAATTTGAAAAAGAATTTGCTGCTT
TCGCCGGCACGCGGTACGCCGTCGCCCTTTCCAACGGCACGCTGGCACTCGATGTCGCGC
TCAAAGCAATGGGCATAGGCGCAGGCGACGATGTGATTGTTACCTCACGCACCTTCCTCG
CCTCCGCGTCCTGCATCGTTAACGCAGGCGCAAACCCCGTGTTTGCCGATGTGGATTTGA
ACAGCCAAAACATCAGCGCGGAAACCATCAAAGCCGCACTGACACCGAATACCAAAGCCG
TCATCGTCGTCCACCTTGCCGGTATGCCCGCCGAAATGGACGGCATTATGGCTTTGGCAA
AAGAACATAACTTGTGGGTGATTGAAGACTGCGCCCAAGCGCACGGCGCGAAATACAAAG
GCAAATCCGTCGGCTCTATCGGACACGTCGGCGCATGGTCGTTCTGCCAAGACAAAATCA
TGACCACCGGCGGCGAAGGCGGTATGGTTACGACCAACGACAAAACCCTGTGGGAAAAAA
TGTGGTCGTACAAAGACCACGGCAAAAGCTACGATGCCGTGTACCACCGCGAACACGCTC
CTGGTTTCCGCTGGCTGCACGAAAGCTTCGGCACCAACTGGCGCATGATGGAAATGCAGG
CGGTCATCGGTCGCATCCAGCTCAAACGCATGCCCGAATGGACGGCGCGCCGTCAAGCGC
ACGCCGCCAAACTGGCTGAAAGCTTGGGCAAGTTCGCCAGCATCCGCTTGGTTGAAGTCG
CAGACTACATCGAACACGCGCAATACAAGTTCTACGCCTTCGTCAAACCCGAACACCTCA
AAGACGGCTGGACGCGCGACCGCATCGTGAACGAACTGAACGCGCGCAAAGTCCCCTGCT
ATCAAGGCAGCTGCTCCGAAGTGTATTTGGAAAAAGCCTTCGACAACACGCCTTGGCGAC
CGAAAGAGCGTTTGAAAAATGCTGTCGAACTGGGCGACACCAGCCTGATGTTCTTGGTGC
ACCCGACGCTGACCGACGGCGAAATCGCGTTCTGCAAAGAACACATCGAAGCCGTATTGA
CCGAAGCCACACGATAACCCTTCAGACGGCATATGCCGTCTGAAAAACACACGCCGCCGA
CAACATGACTCTGGAAACCCTGCTTGCCCTACCGCGCAACATCAAGAAAATCTGTTTCCT
CATACACGATTTTCTGATGATTTTTACCGCCTTCTGGTTTACCCAAAGCCTGAAGGCCGA
CTACTCGAACGAATGGTTCGACCCTGCCAACTGGCAGTCTTTCCTATTGACCGCGCTGTT
GACCATCGGCCTGTTCGTCAGAATGGGGCTCTACCGTGCCGTTACACGCTTTGTCAGTTT
CCACGTCCTGACCACAGCCTTTGCCGGCAGCCTCGTCTCCGCCGTACTGTTTTTCCTCAA
TACGCTGATATTTGAAGAAAAATTGCGCCTCGCCCTGCCCGTCGTCTACTTTCTGCTGCT
GCTTGTCTCCGTAACCGGCTCCCGCATGGTCATACGCGGCCTTTTATCCGACCACCAAAA
AAAACATATGACCCCCGTCATCATTTACGGCGCGGGACGATCAGGCAGACAACTGCTCGA
GGCCGTCAAACAGATACGCGAATATTCCGCGGTCGCCTTTGTGGACGACAACCCCAAGCT
TTGGCACACCGTCATCTACGACCTTGCCGTTTACCAGCCCGATGCCATCGCCTTCCTCAT
CGAACGCTACGGCGTGGAAAAAATCCTGCTCGCCATTCCCAGCGCGACCCAGGAACAACG
CCGCCGAATCATCAACAAACTGGAAGCCTATCCGTGCGAAGTGTTGACCATTCCCGGAAT
GAAAGACCTGATGGACGGAAAAATCAGCATCGGCACGCTCAAAAAAATCTCCGTGTCCGA
CCTGCTCGGGCGTGATTCCGTCGCGCCCGACGACCGCCTGATGAGTGCCGACATCGAAGG
CAAAACCGTCATGGTAACCGGCGCGGGCGGCTCCATCGGTTCGGAACTCTGCCGCCAGAT
TATCCGCCGCCGCCCCGAAAAGCTGCTGCTGTTTGAGTTATCCGAATTCGCCCTGTACGC
CGTCGAAAAAGAATTGCGCGAAACCTGCATCCAAAAACGCCTCAACACCGAAATCCTGCC
CTTTCTCGGTTCGGTGCAAAACCGCACCCTGCTCGAACACGTCATGACCGCCTTTTCCGT
TGCGACCGTCTATCACGCCGCCGCCTACAAACACGTCCCCATGGTCGAATTCAACACCGT
CGAAGGCATACGCAACAACATCTTCGGCACACTCGAGTGCGCGCTTGCCGCCACGGCTTC
GGGCGTAAGAACCTTCGTCCTCATCTCCACCGACAAAGCCGTCCGCCCCACCAACACCAT
GGGTGCCAGCAAACGCATGGCGGAACTCTGCCTTCAGGCACTCGCCGCCGAACCCGGACA
GAAAACCCGCTTCAGCATGGTACGTTTCGGCAATGTTTTAGGTTCGTCCGGCTCCGTCGT
CCCGCTGTTTGAAAAACAGATTGCCGAAGGCGGCCCGCTCACCCTGACCCACCCCGACAT
CACACGTTATTTCATGACCATACCCGAAGCCGCCCAACTCGTCATACAGGCAGGCGCGAT
GGGTACGGGCGGCGACGTATTCGTCCTCGACATGGGTGAATCCGTCAAAATTATCGACCT
TGCCCGCCAAATGATTACCTTAAGCGGCCTCAAACCCAAAACACCCGAACAACCTGACGG
CGACATCGAAATCCTCATTACCGGACTGCGTCCCGGAGAAAAACTCTACGAAGAGCTGCT
CATCGGCGACAACGTCCGCAAAACCAGCCATCCGCGCATCATGACCGCCAACGAGACCAT
GCTGCCGTGGCACGAGCTCTCCGCCCTGCTCGACCGCATCCGTTCGGCCTGCGACCGTTA
CGACCAGCAGGCAATCCGTACCCTGCTCATCAACGCCCCTACCGGCTTTGCCCCGAGCGA
CGGCATCTGCGACCTGCTTTGGGTACGAGAAACACACAGAAAAAATGCCGTCTGAACCTT
CAGACGGCATAACGTACAAACCAACCTACCTTACACACACGGAGTTTGACATGCAGTTTT
CAGCATTCGGCGAAAAATTCACGCAACACAGCGGCATCCTCCAACTGATGGACGACCTCG
GCGACGCGCTCAAAAGCGACAAGCCCGTCAACATGCTCGGCGGAGGCAATCCGGCGCGCA
TTCCGGAAATCGATCGGGCGTTTGCCGACATATTTTCCAAACTGGCGGCAGAACACGCCG
TCGAAAACATCGGCAATTACTCCAATCCCCAAGGCGATGCCGCGCTGATTGACGCGCTGA
CCGCCTTCCTCAACCGCGAATACGGCTGGAACCTGACCGCCGACAATATCGCGCTGACCA
ACGGTTCGCAAAACGCGTTTTTCTATTTGTTCAACCTCTTCGGCGGCAAATTCAAGCTTT
CAGACGGCACATCCGCAGAAAAAGCCATTTTGTTGCCGCTCGCGCCCGAATACATCGGCT
ATGCCGACGTGCATGTCGAAGGGCAGCACTTTGTTTCCGTCAAGCCCAAAATCGAAAACG
TCGAACACGAAGGCGAAGCAGGCTTCTTCAAATACCGCGTGGACTTTGACGCACTGGAAA
ACCTGCCCGAACTCAAAGCGGGCAAAATCGGCGCGATTTGCTGTTCGCGCCCGACCAACC
CGACCGGCAATGTGTTGACCGACGGCGAAATGGCGCGTTTGGACGCTTTGGCGCGTGAAC
ACGGGATTCCACTGATTATCGACAACGCCTACGGAATGCCGTTCCCCAACATCATTTACA
GCGACGTAACGCTGAATTGGCATGAAAACATCATCCTCTGCTTCAGCCTGTCCAAAGTCG
GCCTGCCGGGCGTTCGCACCGGCATCATCGTCGCCGCGCCCGAAGTCGTCAAAGCCGTCA
GCAGCCTGAACGCGATTGTGAACCTTGCCCCCACGCGCTTCGGCGCGGCCATCGCCGCCC
CGCTGCTGGAAAGCGGCGAGATGAAACGGCTTGCCGACCAAGTCATCCGGCCGTTTTACC
GCAATCAGGCACAAACCGCCGTCTCGCTGCTCAAGCGGGAGCTGGGCGCGTACCCGATGA
AAATCCACAAACCCGAAGGCGCGATTTTCCTGTGGCTCTGGTTTGAAAACCTGCCCGTTT
CTTCGCAAACCCTGTACGAAATGCTCAAAGCCGAAGGTACGCTGATTATTCCGGGCGAGC
ATTTCTTCGTCGGCATCGACACGCACGATTACCCGCACGCGGGCGAGTGCATCCGTATGA
GCATCGCGCAGGACGCCCAAACGCTGGAAAAAGGCATTGCCGCCATCGGTAAAACCGTCC
GAAAACTGTACGACACCGTTTAAAACACAAAAATGCCGTCTGAAAGCCTTTCAGACGGCA
TTTTTATCCGCATTCAATGCCGGGAAAAATGTTCCCAAACCGGTTTGCAGTTTTCCGGCA
ATTCGGGACACGCGCCGAGAATGCCGCCGCTGAAGTCGTTTAAGCGGTGGAAGTCGCTGC
CCGCGCTTGCCGACAATCCGAAACGTTCTGCCAAAAGCGCGTAGTTGAGGCGGTCGTTTT
TGCAGCAGTTGCCGCTGTGGACTTCGATGCCCGCGCCGCCGAGGTTTTTAAATTCTTCAA
ACAGATTGCGCTTGGCGGTGGCGGACAAATCGTAGCGCATGGGGTGGGCGATGACTGCCA
TGCCGCCCGCGCCGTTGACGGCGGAGACGCAGTCTTCCAGCGTCGCCCATTCGTGTCGGA
CGGCGCAGGATTTGCCGTCGCCCAAGTATTTGATGAACGCCTGCTGCTTGTTTTTGACGT
ATCCGTTTTTGATGAGGAACTCGGCGATGTGGGTGCGGCTGACCATTTCTTTGTTTGCCG
CCAGCGCGAGCGCACCGTCGTATGCGCCGCCGATGCCTTTCTTTTCGAGCTTGGCGGCGA
TGGCTTCAAGGCGTTTCAGACGACCTTGCCGCACTTGCGCCAACAGGTTTTGCAGGTTTT
CGTCCCGTTCGTCGAAATCCAAACCGACAACGTGTATGGTGCGCCCGCGCCACGTTACGG
AGATTTCCACACCGTTAATCAGGCGCAAACCGAGCCTGTCGGCTTCGGCACGCGCTTCGG
CAATGCCGCCGGTGTGGTCGTGATCGGTCAACGCCAGCAGCGTGCAGCCGTTTTGATGCG
CGAGGCGCACGACTTCGGCGGGGGAGAGCATACCGTCGGAAACGGTGGAATGGCAGTGCA
GGTCTATCATGGGGTGTTATGTGTGTGGTGAATGAAGCTCGGGATGTTTCAATGTTGTCG
GGCAGTGTGGCGGCGGCGGTCATTTTAAAAAACAGGTGTATGGCAAATGCAAAGAAAAAG
TCCCTATACCGTCATTCCAGAGCAGGCGGGAATCCAGACCTTGATTTGTCAAAAATGTTT
AAGGTTAACCGCTATTTCGAACTTCCGGATTCCCGCCTGCGCGGGAATGACGATATGGAC
GTTTTCAATTTTAATCTACTATAAAAGACTGTCTGAAAACGTGGTTTTATAGTGAATTAA
ATTTAAACCGGTACAGCGTTGGCTCGCCTTGGCTCAAAGAGAACGATTCTCTAAGGTGCT
GAAGCACCAAGTGAATCGGTTCCGTACTATTTGTACTGTCTGCGGCTCGCCGCCTTGTCC
TGATTTTTGTTAATTCACTATATCAAGCCGAACCGTTTCAGACGGCATTGTCCGCCCAAC
CCGCTTCTTTCAACTTCCGCCGTTGCGCGTCGTAGCGTGCCTTGTCCGCCCAATACATTG
TCTGGATACAGGCATCGCCGCACTCGCTGCCGCAGCATTCCCACGACTCGGGGCGGACGG
GTTCGTCTAAAAGCGGCTCGCCCAAAAGGGCTTCGGCTTTATTCTTCAGGGTCGTATCCA
TCGGCGATTTCCAAGCGCGCGCCGTCAAACTCGATGACTTCGCCACCGCGTATTTTGGCC
GTTTTGCGGGTTTCGGTTTCGCCGTTGCGCAACACCAGCCCTTCGGCGATAAACGCCTTC
GCCTGCCCGCCGCTTTCGGCAAGTCCGGCCAATTTCAAGAGGTCGCACAAGGCGATGTAT
TCGTTGTCTTCGAGATAGACGGTGGCTTCCATAATGTTCCCTTGCAGAAAGAGGCCGTTA
TTGTAGCACCTGCCGCCGCCGTACCCAAAATTACCGCAAAACCGGCAGCACGTCCCCCCC
CGCCTGTTCCGTAAAAATGCCGTCTGAAACCCCATATGCCGCCATCCGATCAAAGAAATC
CTGTCCAACAGCAGGCTGCAAATCCTGTTCCCCGACGAATCCGCATTGACGCTGATGCAC
ATCCTCAAACACGAACTGCCCGATACACTGGTCATTGGCATCAGCCATCAAAACGAAATC
AAAAACCTGTTTGAACGTAAAATTAATTTAACTGCTTGCCATCCGTCCGAATAAGGTATA
TAGTTCTTTATAACTAGTTTGATAGTCCTTTATATCTATCAATACTCCTTGGGAAGCCTC
CACCACACGGTAGGAGGCATTTTTTTGCCGTCGTAAAAGCGCGGAAACCATTGGCGGCAA
TGCCGTCTGAACCCGAAGTGGCATCTTCCCGCCCGCCATCCGGGGACAACCCTGCTACAA
TACGCCTTTTATTGTTCACGCCGATTTTGCCATGACCGAGCCGACCTACATCCCCCTGCG
CCTGCATACCGAATTCTCAATTACCGACGGTATGGTGCGGATTAAAAAACTGATTACCAA
AGCGCAGGAATACGGTTTGCCTGCTTTGGGCATCAGCGATTTGATGAACGAATTCGGCTT
GGTGAAATTCTATAAAGCCTGCCGCGGCGCAGGGATTAAACCCATCGGCGCGGCGGACGT
GTGGATAGGCAATCCGAATACGCCCGACAAGCCCTTTCGCGCCATGCTGATTATCCGCAA
CGATGCGGGCTATCTGCGTTTGAGCGAGCTTTTGACGGCGGCCTATGTCGGCAAAGACCG
TAATATCCATCATGCGGAACTCAACCCCGAATGGTTGGAAAATGGCGACAACAGCGGCTT
GATTTGTTTGAGCGGCGCGCATTACGGCGAAGTGGGCGTGAATCTGTTGAACGGCAATGA
AGACGCGGCGCGTGCGGCGGCGTTGAAATATGCAGCGTGGTTTCCCGATACGTTTTATTT
AGAGCTGCAACGCCTGCCCGAACGCCCCGAATGGGAGGCTTGCGTTTCCGGCAGCGTGAA
GCTGGCGGAGGAACTGGGTTTGCCGGTGGTAGCGACGCATCCGACACAGTTTATGAGCCG
CGACGATTTCAACGCACACGAGGCGCGGGTGTGCATCGCAGGCGGCTGGGTATTGACGGA
CAAGAAACGTCCGCGCGATTTCACGCCGAGCCAGTTTTTCATTCCACCGGAAACCATGGC
CGAACGTTTCGCCGATTTGCCTGAAGCCTTGGAAAACACGGTAGAAATTGCCAAACGCTG
TAATCTGCACATCACATTGGGCAAAAACTTCCTGCCCCTTTTCCCCACGCCCGACGGTTT
ATCACTCGATGACTATCTCATCAAACTCTCAAACGAGGGTTTGCAGGAACGCATGGTTCA
GCTTTATCCCGACGAAGCGGAGCGTGCGGCAAAAATGCCGGAATATCAAAAACGGCTGGA
TTTTGAGTTAAACATCATCATCCAGATGAAATTCCCCGGCTATTTCCTTATCGTACAAGA
CTTTATCAACTGGGCGAAAACGCACGGCTGTCCGGTAGGGCCGGGCCGTGGTTCGGGCGC
AGGTTCGCTGGTGGCGTATTCATTGAAGATTACCGACCTTGATCCGCTCAAATACGCGCT
GCTGTTCGAACGTTTCTTAAACCCCGAACGCGTCTCCATGCCCGACTTTGACGTGGACTT
CTGTCAGGCAAATCGCGGCCGCGTGATTGAATATGTGCGCGAAAAATATGGCGCGGAAGC
GGTCAGCCAGATTGTTACCTTCGGCACGATGTCGTCCAAAGCAGTCATCCGCGACGTGGG
GCGTGTGTTGGAGCTGCCGTTTACCCTGTGCGACAAACTGTCCAAGCTGATTCCGCTGGA
AGCCAACAAACCTTTGAGTTTGGACGACGCGATGAAGGCCGAGCCGCAGATTCAGGAATT
AATCGAAGCGGAAGAAGCGGACGAACTGATTACGTTGGCGAAAAAGCTGGAAGATTTAAC
GCGCGGTCTAGGTATGCACGCGGGCGGCGTGTTGATTGCGCCGGGCAAGATTTCCGATTA
CAGCCCCGTGTATCAGGCGGACGAATCCGCCTCGCCCGTATCCATGTACGATAAAGGCGA
CGTGGAAGATGTGGGTTTGGTGAAATTCGACTTTTTGGGCCTGCGCAACCTGACCATTAT
CGAAATGGCGCAGAACAACATCAAAAGCACCACCGGCGATATCGTCGATGTCGGCAAGAT
TCCGCTTGACGACCAGTTTGCCTACCAAATCTTCCGCGATGCGAACACTACCGCCGTGTT
CCAGTTCGAATCGACCGGCATGAAGAAAATGCTGAAAACGGCGCATACAACCAAGTTTGA
AGAACTGATTGCCTTCGTNTCGCTCTACCGACCTGGCCCGATGGACAACATCCCCGACTT
TGTCGCGCGTATGAAGGGACAGGAATTCCAATACATCCATCCGCTGCTCGAAGGCATCCT
CGCGCCGACTTACGGCATTATGGTATATCAAGAACAAGTGATGCAGGCGGCGCAGATTAT
CGGCGGCTACTCGCTCGGCGGCGCGGATTTGCTGCGCCGCGCTATGGGCAAGAAAAAGCC
CGAAGAAATGGTGAAACACCGCGAAATCTTCGCCGACGGCGCGGCGAAACAAGGCATTTC
GCGCGAAAAATCCGACGAAATCTTCAACTACATGGAAAAATTCGCCGGCTACGGTTTCAA
CAAATCCCACGCCGCCGCCTACGCCCTGATTTCCTATCAGACCGCATGGCTCAAAGCCCA
CTACCCCGCCGAATTTATGGCGGCGACTATGTCGTCTGAATTGGACAACACCGACCAGCT
CAAGCATTTCTACGACGACTGCCGCGCCAACGGCATCGAGTTCCTGCCGCCCGACATCAA
CGAATCCGACTACCGCTTCACGCCGTATCCGAACATGAAAATCCGCTACGCACTCGGCGC
GATTAAAGGCACGGGCGAAGCAGCCGTCGAATCCATCATCGCCGCGCGGCAAAGCGGCGG
CAAGTTTACGGGCCTCTTGGACTTCTGCGAGCGCGTCGGCAAAGAACACATGAACCGCCG
CACCCTCGAAGCCCTGATACGCGGCGGCGCGTTCGACAGCATCGAACCCAACCGCGCCAT
GCTCTTGGCGAACATCGACCTTGCCATGAACAACGCGGACCAAAAAGCCGCCAACGCCAA
TCAGGGCGGACTTTTCGACATGATGGAAGATGCCATCGAACCGGTGCAGCTCGTTGACGT
GCCCATGTGGAGCGAGTCGGAAAAACTCGCCGAAGAAAAAACCGTCATCGGCTTTTATCT
GTCCGGACACCCGTTCGGCCCGTATGCCCAAGAAGTCCGCCAAATCGCCCCGACCAAATT
GGGCCGTCTGAAACCGCAAGACAGCGTGCGCCTCGCCGGATTCGTGACCGCCGTGCGCAC
CATGATGGGCAAACGTGGCAAAATCGCCTTCGTCAGCCTCGAAGATTTGAGCGGGCAGGT
TGAAATCATGATCGGCGGTCAGACGCTGGAAAACTGCGCCCACTGCCTCAAACCCGACCA
AGTGCTGATTATCGAATCCAAAGTCAGCCGCGACGACTACGGCGGCGGCGACGGGTTGCG
CATCATGGCAAACCAAGTCATGACCCTGCAAACGGCGCGCGAACGCTACGCCCGCAGCCT
CAGTCTCGCCCTCGCCCCGCATCACGACATCGGCGGACTGGTACAACTGCTCGCCGCCCA
CCAACTGCCCGACACGCCGCGCATCCCGCTGCAACTGTCGTATGCCAACGGAAAAGCGTC
GGGCAGGCTTCAAGTGCCGCCGAAATGGACGGTTACACCGAGTTCCGCATTGTTCGGCGA
ACTGGAAACATTGCTCGGCAGCCGGTCGGTGCGCGTGAATTGGTAACCCAAAATATAAAT
GCCGTCTGAAGCCCAAAACCGGTTTCAGACGGCATTTTTTAACCGAAATAAACGATGCCC
CTTAAAGCAGAAGCTTTAAGGGGCAGAGCGTTGCGGCACATCTTTTCAGACGGCCTTATT
GTAGCAACGGTTCTCATTTCGCAGTGCGACAATATGTTTGGGATTCTAGCCCTTGTGAGA
TGATAAGTCAATAATCTATTTGTATATAAATAAGGCAATCAGATATATTATCATTATTTG
CAACGTTGTTTACGGAGTAATAAATGGCTGCCTTCAAACCTAATCCAATCAACTACATCC
TCGGCCTCGATATCGGCATCACATCCGTCGGCTGGGCGATGGTAGAAATCGACGAAGAAG
AAAACCCCATCCGCCTGATTGATTTTGGCGTGCGCATATTTGAGCGTGCAGAAGTGCCGA
AAACCGGAGATTCCCTCGCCATGGCAAGACGTTTGGCACGCAGTGTCCGCCGCCTGACCC
GCCGTCGCGCCCATCGCCTGCTTCGGGCCCGTCGCCTATTGAAACGCGAAGGCGTATTAC
AAGCCGCCGATTTTGATGAAAACGGCTTGATCAAATCCTTACCGAATACACCATGGCAAC
TTCGCGCAGCCGCATTAGACCGCAAACTGACGCCTTTGGAGTGGTCGGCAGTCTTGTTGC
ATTTAATCAAACATCGCGGCTATTTGTCGCAAAGAAAAAACGAGGGCGAAACTGCCGATA
AGGAGCTTGGCGCTTTGCTTAAAGGCGTGGCCAACAATGCCCATGCCTTACAGACAGGCG
ATTTCCGCACACCGGCCGAATTGGCTTTAAATAAATTTGAGAAAGAAAGCGGCCATATCC
GCAACCAACGCGGCGATTATTCTCATACGTTCAGTCGCAAAGATTTGCAGGCGGAGCTAA
ATTTACTGTTTGAAAAACAAAAAGAATTCGGCAATCCGCATGTTTCAGACGGCCTTAAAG
AAGGTATTGAAACCCTGCTGATGACGCAACGCCCTGCCCTGTCCGGCGATGCCGTTCAAA
AAATGTTGGGACATTGCACCTTTGAGTCGGCAGAGCCGAAAGCCGCTAAAAACACCTACA
CCGCCGAACGTTTTATCTGGCTGACCAAACTGAACAACCTGCGTATTTTAGAGCAAGGCA
GCGAGCGGCCATTGACCGATACCGAACGCACCACGCTTATGGACGAGCCATACAGAAAAT
CCAAACTGACTTACGCACAAGCCCGTAAGCTGCTGGGTTTAGACGATACCGCCTTTTTCA
AAGGCTTGCGCTATGGTAAAGACAATGCCGAAGCCTCAACATTGATGGAAATGAAGGCCT
ACCATGCTATCAGCCGTGCGCTGGAAAAAGAAGGATTGAAAGACAAAAAATCTCCATTAA
GCCTTTCTCCCGAATTACAAGACGAAATCGGCACGGCATTCTCTCTGTTCAAAACCGATG
AAGACATTACAGGCCGTCTGAAAGACCGTGTACAGCCCGAAATCTTAGAAGCGCTGTTGA
AACACATCAGCTTCGATAAGTTCGTCCAAATTTCCTTGAAAGCATTGCGCCGAATTGTGC
CTCTAATGGAGCAAGGCAAACGTTACGATGAAGCCTGCGCCGAAATCTACGGAGACCATT
ACGGCAAGAAAAATGCGGAAGAAAAGATTTATCTGCCGCCCATCCCTGCCGACGAAATCC
GCAATCCAGTCGTCTTGCGCGCCTTATCTCAAGCCAGAAAAGTCATTAACGGCGTGGTTC
GGCGTTACGGCTCCCCTGCGCGTATCCATATTGAAACAGCAAGGGAAGTGGGCAAATCAT
TTAAAGACCGCAAAGAAATTGAGAAACGTCAGGAAGAAAACCGTAAAGACCGGGAAAAAG
CCGCCGCCAAATTCCGAGAGTATTTCCCCAATTTTGTCGGCGAACCCAAATCCAAAGATA
TTCTGAAACTGCGCCTGTACGAGCAACAACACGGCAAATGCCTGTATTCGGGCAAAGAAA
TCAACTTAGGCCGTCTGAACGAAAAAGGCTATGTCGAAATCGACCATGCCCTGCCGTTCT
CGCGCACATGGGACGACAGTTTCAACAATAAAGTGCTGGTATTGGGCAGCGAAAACCAAA
ACAAAGGCAATCAAACCCCTTACGAATACTTCAACGGCAAAGACAACAGCCGCGAATGGC
AGGAATTTAAAGCGCGTGTTGAAACCAGCCGTTTCCCGCGCAGTAAAAAACAACGGATTC
TGCTGCAAAAATTTGACGAAGACGGCTTCAAAGAACGCAATCTGAACGATACGCGCTACG
TCAACCGTTTCCTGTGCCAATTTATTGCCGACCATATGCGGCTGACAGGCAAAGGGAAAA
GACGTGTCTTTGCATCCAATGGACAAATTACCAATCTGTTGCGCGGCTTTTGGGGATTAC
GCAAAGTGCGTGCGGAAAACGACCGCCATCACGCCTTGGACGCCGTCGTCGTTGCCTGCT
CGACCGTTGCCATGCAGCAGAAAATTACCCGTTTTGTACGCTATAAAGAGATGAACGCGT
TTGACGGCAAAACCATAGATAAAGAAACAGGAGAAGTGCTGCATCAAAAAACACACTTCC
CGCAACCTTGGGAATTTTTCGCACAAGAAGTCATGATTCGCGTCTTCGGCAAACCGGACG
GCAAACCCAAATTCGAAGAAGCCGATACCCCAGAAAAACTGCGCGCGTTGCTCGCTGAAA
AATTATCTTCTCGTCCCGAAGCCATACACGAATACGTTACGCCACTATTTGTTTCGCGCG
CGCCTAATCGGAAGATGAGCGGTACGCATAAAGATACTTTGAGATCTGCTAAACGATTTG
TTAAACATAATGAAAAAATTAGTGTTAAACGAGTATGGTTAACCGAAATCAAGTTGGCCG
ACCTTGAAAATATGGTTAATTATAAAAATGGTAGAGAGATTGAATTATATGAGGCTCTTA
AGGCGCGTTTAGAGGCATATGGAGGTAATGCTAAACAAGCATTTGACCCTAAGGACAATC
CGTTTTATAAAAAGGGAGGACAACTGGTTAAAGCTGTGAGAGTCGAAAAAACCCAAGAGA
GCGGAGTCTTATTAAATAAAAAAAATGCTTATACCATTGCAGATAATGGAGACATGGTAC
GTGTTGATGTGTTCTGTAAAGTGGATAAGAAAGGAAAAAATCAGTATTTTATTGTTCCCA
TCTATGCTTGGCAGGTTGCTGAAAACATTCTTCCCGATATTGATTGTAAAGGATACCGGA
TTGATGATAGCTATACATTCTGTTTTAGCTTGCATAAGTATGATCTGATTGCTTTTCAAA
AAGATGAAAAATCTAAAGTAGAATTCGCCTACTATATCAACTGTGATAGCTCTAATGGAC
GATTCTATTTAGCTTGGCATGATAAAGGCTCTAAAGAACAGCAATTCCGTATTAGCACCC
AAAATCTTGTATTAATACAAAAATACCAAATTGACGAACTCGGCAAAGAAATCAGACCAT
GCCGTCTGAAAAAACGCCCACCTGTCCGTTAAATTAATCTATCCCTGTTTCAGACGGCCT
GAAGCAGGGATTTTTTATATCAAAATAAGGGGAAAAACATGACTTGGCGCAGCCTGCTCA
TTCAAAACGGCGGCAAACTATCCTTGCAACGCCGGCAACTGCTGATTCAACAAAACGGCG
AGTCCCATACCGTACCATTAGAAGACATCGCCGTTATCATCATCGAAAATCGCGAAACCC
TGATTACCGCCCCGCTCCTATCAGCCTTAGCCGAACATGGCGCAACCCTGCTGACCTGCG
ACGAGCAGTTCCTGCCCTGCGGACAATGGCTGCCTTATGCCCAATATCACCGCCAACTTA
AAATCCTCAAGCTGCAACTGAACATAAGCGAACCCTTAAAAAAGCAACTCTGGCAACATA
TCATCCGCCAAAAAATCCTGAATCAAGCATTTGTTGCAAACGAAACCGGCAATGATCTTG
CAGCCAAACGGCTGCGCACTTTGGCATCTGAAGTCCGTTCAGGCGATACAGGAAACCGTG
AAGCCCAAGCTGCCGCCCTCTACTTCCAAGCCCTCTTTGGAGAAAAATTTACCCGTAATG
ACAACAACGCCGTCAATGCCGCATTGAACTACACCTACGCCGTGCTCCGGGCCGCAGTTG
CACGCACCCTCACCTTATACGGTTGGTTGCCTGCATTAGGCTTGTTTCATAGAAGCGAAC
TCAATCCATTTAATCTCGCCGATGACTTTATCGAACCCTTACGCCCATTGGCCGACCTGA
CCGTGATACATTTGTACGAACAAGGCCGTCTGAAAACTGAACTGACACCCGGCATCAAAC
AACACCTTATCAAAACCCTTCACTATCAAATCAGCATCGAACAGCAACATTTCAGCACCT
TGGCCGCCATCGACAAAATGGTTTCCTCATTCCAAGCCGGCGTAACCGATAAAAACGCCA
AACAACTGAAACTGCCTGAAATCTTGCCATTGAAAGAATACCAATATGAGTGAGGCCAAA
TTTATGAGGATTATCGTCTTCTTCGATCTACCGGTTATCACGGCGGCAAAGCGCAAAGCC
GCCAATCAATTCCGCCAGTTTTTATTAAAAGACGGATACCAAATGCTGCAACTTTCCGTA
TACAGCCGTATCGTCAAAGGCCGCGATTCGTTGCAAAAACACCACAACAGACTGTGTGCA
AACCTTCCGCAAGAAGGCTCAATCCGCTGTTTGGAGATAACAGAAAAGCAATATGCCGCC
ATGAAACTGCTGTTGGGCGAGCTGAAAACCCAAGAAAAAAAGGTCAATTCAGACCAATTA
TTGTTATTTTAAGCCCATTTTTTCAGAACAAATAAAACGGGAAACCCTTACATAATAAGG
ATTTCCCGTTGGGGTATTGTAGCACTGCGAAATGAGAATGGGAGCTACAACACGAAACCG
AGATGGCGGTTGCGCAAATCAATTGTAGCACTGCGAAATGAGAATGGGAGCTACAACAAA
TACCGCTTAAGTATCAAAAACCGCGTTATTGTAGCACTGCGAAATGAGAATGGGAGCTAC
AACCCGCTGTCCCTGTAATACTTCATCGGGGCAATTGTAGCACTGCGAAATGAGAATGGG
AGCTACAACTAAGCCCTAGTGTATGCAAGATAGCTAGCAATTGTAGCACTGCGAAATGAG
AATGGGAGCTACAACTATTAGTGAGTGCAAAGCATGAACTAACCAATTGTAGCACTGCGA
AATGAGAATGGGAGCTACAACTGAGGAAAGAATAATGCCATTGCTCGCCGGATTGTAGCA
CTGCGAAATGAGAATGGGAGCTACAACATCTCTAGCGCGCCCGCTATTCACATATGTATT
GTAGCACTGCGAAATGAGAATGGGAGCTACAACGAATAATTTTGTCTTAAGTCATTGTGA
ATTATTGTAGCACTGCGAAATGAGAATGGGAGCTACAACTATTTTTGTGGTGTAGCGCAA
AGCAACTAGATTGTAGCACTGCGAAATGAGAATGGGAGCTACAACCAAAAACTCCTACAA
TTTCGTTTGTCTAGAATTGTAGCACTGCGAAATGAGAATGGGAGCTACAACCAAGTGGCC
AATGTAATCATGGGTTTTGTTATTGTAGCACTGCGAAATGAGAATGGGAGCTACAACTGC
TTCGTCTGAATAATAAATGTTGTCTTTATTGTAGCACTGCGAAATGAGAATGGGAGCTAC
AACGAACATATGGGCGGAAACCAATACATAAAGATTGTAGCACTGCGAAATGAGAATGGG
AGCTACAACGATAAAGTTGTGGAAACGTTGGAACAGGCGATTGTAGCACTGCGAAATGAG
AATGGGAGCTACAACAAAGAAGGCGTTGTAGCGATTGGCGTAATTATTGTAGCACTGCGA
AATGAGAATGGGAGCTACAACCATGATGGCAAACGATGAAATGTTCAAGCCATTGTAGCA
CTGCGAAATGAGAATGGGAGCTACAACGAGCATGATTAAATCTGTCAAATAACGGCAATT
GTAGCACTGCGAAATGAGAATGGGAGCTACAACCATAAAAACCAATTATTTCGCCATGCC
TGCATTGTAGCACTGCGAAATGAGAATGGGAGCTACAACGACAGAGAGACGATGGAGAGC
CGATATAGAATTGTAGCACTGCGAAATGAGAATGGGAGCTACAACCGCTCTACTGTTCAG
GCGCAAGCCATGACCATTGTAGCACTGCGAAATGAGAATGGGAGCTACAACGTCATTGGA
CAAAATACCACCCAATGCGTCATTGTCGCACTGCGAAATGGAAAAGATACTCCTTTGATC
GATAACATAATCCTTACAATTGAAAGGATTTTACACGCGGCAAGGCAGGCGTTTCAAAAG
AAATGCCTTTTTTCTTATTGGGATTTATGCTGGTTTATAACGCGATGATCCGTCATCTTT
GATTTTCTTGTCTATGTGGTACGTACTGGCAAGCCTACGCATCAATGCGGCGATGACGGC
TTTTTTGGTCTTCTTGGCTTCCAACCTTGCGATAAGCCTTTTATGCCCACCCCTGATTCC
CTACCTCTGCCAAACCTTCCTCAAATATTCGACGCAGTCGGTCAGCGAGTGAAACGGGAC
ATTGCCGTGGTTGGCATTCGGATATTCCCGGAAAAATACGGCGGCCCCGCGCCTGTCCAA
CTCTGCCGCCATTTGTTCGGCCTGCCCTGCCATGTCGCGTTCTTCCCTGCGTTTACAATC
GCTGCCCCGTTCTAGCGCGCCGATGTTGAGGCAGACATCGATGCCGTTTAGCCGGTTTTC
AGACGGCATAAAGTCGAGTATCCGCCTGTTGTGCCACCAAATCGAGGGGGATACGAGCCA
ATGCCGTCTGAAACGGCGGTGGGAAAGCAGGGAATACAGTCCGAATAGTGCGCCGAACGA
ATGCCCGAATACGGCGGTTTCATTTTTGTCCAACCGGTATTTGCTTTCTAAAAAGGCGGT
CAGTTCGCTGTCGATAAAGGCGGCGAAGCGGTCTGCCTGTCCGAACTGCTGCCGTTCGTC
TGCTGCGGCGTTGTCTCCAAGCGGCGGCGTGTAGTCGGCGGCACGTTGTACCAAATCGCG
CACACTGCCTGTCGTGTAGCCGATACCGACAATCAGGCAGGGGGCGTTGCTTCGGGTAAC
GGGGTTGGGCATCAGCGACTGCATGATGTTGAAAAGTGCGGGGAAAAAGGCTTCGCCGTC
GAGGACAAAGAGGACGGGATAGCCTTCAGACGGCATTTCGCCGAGTGTTGCCGTCTGAAT
CCGATAGATTCGCCCCGTGCAGGTGGATTTGATTTCGGTTTCAAAGGCTTGGGGCAGTAT
GGCAGGTTGGAATGTGTCGGTCGGTATGGGTTTCATGATGTTCGGCCTGTGGGTCAGACT
GGCGGCAAGCGGTAAAACCGAACCGGCAAAGCGGTCTGCCTGCCGGTTCGGTCTGTTTTC
CTTCACAATGCCATACTCCAGTTGTGAGAGCATAGGGTATGCCGCGCAGCTTGTTGTGGT
TTGATGATGCTGCGGCTGCCGTTTCAGACGGCATATTGGTCTTTAAAAACTGTAACGCAG
GTTTGCCGTCAAGCTGCGCTCCGAACCGGGAATGTTAAAGGTGTTCGCGCCGCCGACGCG
GGCGTAATAATGGCGGTTGAAGATGTTGTCGGCGTTGATTTGCAGCTTCAGCTTGGGCGT
GAAGCGGTATACCGCCATCGCATCGAACGTGGCATAACCGCCTGCATGCATCCCTGCAGA
TGAAGTAATGCCGCTCATCGCGTTCACGCCGCCGCCGATGGTCAGCTCGGGCGTAACTTG
GTAAGTCGTCCACAGATTCGCGCTGTGTTTGGGCATCAGCAGGAAGATGCCGTCGTCGCG
TGAATTGGAGGCGGTTTTGATTTGGCTGTGCAAATAGCTGTAACCTGCATGGATTTGCCA
TTTCGGTGTAATCGCGCCGCTGATTTCGGTCTCAACACCTTCCATCACGCGCTCGCCCAA
TGCGGCGTAACGGGTTTTTTTGTTGTTTGGGTCCAGCGGTGCGGCGGCATTTTTATCCTT
CATGCGGTAGAACGAAACTCGGGTATTGAGGCGGTCGTCCATATGGCTGCCTTTATAGCC
GACTTCAAACTGGTTGCCTTGGCGTGGTTTGAGCAGCTTGCCGTCGGCATCGAGGTTGGT
TTGCGGCGTGTAGAGCTGGGAGGCGGAAGCGTACAGGCTGTTGCTGCCGTCTATATCGTA
AACCGCGCCTGCGTAGCCGGTGAATTTGGTTTTTGAAGCTTTGTGCAGGGTTTTGCCGTC
GCCCGACTCGATTTTGTGATGTCCTACACGTCCACCTGCAATCAACGACAAACCTTCCAG
AGGATGGAACACCGTCTTGGCATACAAACCGGTTTCGTCGAGATTTTCTTCGGTAACGGA
GTGATTGAAACCTTTGTTTCCGGCGCGGGCGTTCTGAAGTATGCCGTTATAAGGCAAAGC
GCGGAAACCGTCTAAAGCGACGCTTTTTGACAAAGTCGAACGCCCTTGTTCGTTGGTACT
GCGGAAACGGTTGTAGTCCGCACCAATCACAAATTCGTTGGCGGTGTTGCCCAAGGCAAA
CGGCCGGCTGTAACTTGCGTCAACCGCAAAGGCTTTTTGTTTGATGTCCGTACCCAAACC
TGCAGCCGAGGCTTTTCCGGCTTTATCAAGACTGCTGCCGGCAAACGTGTAATTGGAATC
GGCTTTCCGGTCGGAATAGCGCATACCGACTTTGCCGTAGCCGCCGTTGCCGAAGTAATG
TTTCAAATCGGCGAACACGTCGTGGCTGTTCATTTTGAATCGGTTCCAATCCGCGCCGAC
AAATGCGTGTTGCGGCAGGGACGGCAATTTGTTATTGGCATCGGCTGGCAAGCCGTTGTA
CGGCGCGAGGTGGCGTTGCTGGTAAAGATAGCCCGCGCCCAAAACCGTATCGGGGTTGAT
GTCCCAATCCGCCGCTGCGTAGAAGGTTTCGTGGTGGTTGTTTTTCTCGGCAGGACGCGG
AGACGCGCCGACGGTCTGCGCCATCACGCGGCCGCGCACGCGGCCGTCGGCATTCAGACT
GCCTGAAACGTCGGCTTCGGCTTTATATTGTTTGTGCGTACCGAATCCCGCTGCAGCATG
ACCTTGGAACGCTTTGGTCGGGCGTTTGCGCACCAGATTTACGATACCGCCCATCTCGCC
GCTACTGTCGAACAGTCCGCTCGGCCCGCGCATTACTTCCACGCGGTCGAAGGCAAACAG
GTTGGGCAGCGTGCCGTTGATACTCTGCATCTGCGCAGGCAGGCCGTCGATGTTGTATTC
GCTGTATTCGTAACCGCGTGCGTAAACCGAAGAGCGTCCGTCGTCGTTGCTCAACACGCG
CAAACCGGGCGTTTTGCGTGCCAGTTGGTCGAAGGTGTCAACATTGCGGTCTTTGACCTG
TTGGTTGGTGATGATACTGACGGATTGCGGAATTTCGCGCAAAGAAGCGGGGATTTTTGT
ACCGACGGTGGCGGCAAACGAGCTGTAATCGCCGTTTTTCTCGGTGGCAATCGCGTTGTA
AGAACGCTGACCCTTAATATGGACGGTTTCCAAACCTTCCGTTTGGGCGGCAAACGCAGA
AGAAGAAAGTACGGTCAAAACAGCGGCTGCCGTCATATTGATGCGGAAAACTGACATAAA
CTGTCCAATTCATATAAATGATAATTGTTATATTCTAATAAAATGCAACGCGGCTTGTTC
GGGAAAATATATCGCCCGCCCGACAAATTTTGTTGAAAATGCGACACGTCTGCGTTTTCC
GCATAAAATCTGCCTTTTCACCGCAAACAACCTGCCATGAACCCGCCCAAACTCATCATT
TTCGACTGGGACGGCACGCTTGCCGATACAACCCAACCCATTATCGACACCATGCGCCGC
AGCTTCGCCGAATGCGGATTCCCCATGCCGGAAACAGACCGTGTCCGCAGTCTGATCGGA
TACAGTCTGCCCGAAATCATCCGCGACCTGCTCGAAATGCCGTCTGAAACCGCAGTTGCC
GACATCGCACGCACCTATTCCGCACATTACCTCAATCCCAACAACCGCAATATGACGCTC
TTTCCCGATGCCCTGCCCTGTCTGGACAAGCTCAAAGCGCAAGGATACTGGCTTGCCGTC
GCCACAGGCAAAGGGCGGGCGGGCTTGGACGGTGCCATCAGCCAAACCGCCACCGGCAGC
TATTGGCTCGCCACCGCCTGCGCGGGGGAATATCCCTCCAAACCCTCGCCCGAAATGGTA
TTCGGACTCTGCGGCGAACTGGGACTCGACCCGAAAGAAGCATTGGTCGTCGGCGATACG
GCGCATGACCTGCATATGGCGGCAAACGCGGGGGCGGCGGCAGTCGGCGTTACCACCGGC
GCACATTCGCGCGAACAGCTCCTTAGCGCACCTCATCTCGCCGTATTGAACGACTTGTCC
GAACTGCCCGGTTTTCTTGCACGACATTACGCCTGATTGGTTTCCGCATCAGACACCCGA
AACAAATGCCGTCTGAAGGTTGTTCAGACGGCATTTGTTTTGCCCAAGCATTCAACGCTT
GCTCAACGTTTGCACAAATCGGGTTTGGTTTCGCCCTCGCGGCGCAACTCTTTGGGCAGG
ACGAACACGATGCTTTCTTCCGCACCCTCCCCTTCGCGTACGGTTTCATGCCCCCACCCG
CGTATGGTTGCCAGCACTTCCTGCACCAACACTTCGGGCGCGGACGCGCCTGCCGTTACG
CCGACTTTTTGTTTTCCCTCAAACCATGCGCGTTGCAAGTAGCCCGCATTATCCACCATA
TACGCATCGATTCCGCGCAATGCCGCCACTTCGCGCAGGCGGTTGCTGTTGGACGAATTG
GGNGAACCGACCACGATGACGATGTCGCACTGTTCCGCCAACTCTTTGACGGCGGTTTGC
CGGTTGGTGGTCGCATAGCAGATATCTTCTTTGCGCGGATTGCGGATATTGGGGAAACGC
GCGTTCAGCGCGGCAATGATGTCTTTGGTTTCATCGACCGAGAGCGTGGTCTGGCTGACA
TAGGCAAGTTTGTCGGGGTTTTTGACTTCGAGTTTGGCAACATCTCCGACCGTTTCCACC
AGAAGCATTTTCCCGGGTTCGAGCTGTCCCATCGTTCCTTCAACCTCGACATGACCTTTA
TGCCCGATCATGATGATTTCGCAGTCCAGGGCATCGAGGCGGGCAACTTCCTTATGCACT
TTCGTCACCAGCGGGCAAGTCGCATCAAATACCCGGAAACCGCGCTCCGCCGCTTCCTGC
TGCACCGCCTTCGATACGCCGTGTGCCGAATAAATCAGCGTCGCGCCCCGAGGCACTTCC
GCCAAATCGTCGACAAACACCGCACCCTTTTCGCGCAGGTTATCGACGACGAACTTGTTA
TGGACGACTTCATGACGCACATAAATCGGTGCGCCGAACTCTTCCAAAGCACGTTCGACA
ATACTGATTGCCCGATCCACACCGGCGCAGAAGCCGCGCGGATTGGCAAGGATGATGGTT
TTTCCGTTCATAAGTTTTGTATTCCGTGTTCAGACAGCATTCACGTTTTTTTGCTATCTG
TGCGATGGACGATATTGTCAAGCACCGCCAATACCGCACCGACACAAATAAAGCTGTCGG
CAATATTAAAGGCCGGATAAAACCAATCCTGCCAGTAAAACAGCAGGAAATCGACCACAT
GGCCGTGAATCAGGCGATCGATGACATTGCCCAACGCACCGCCGATAATCATCGCCGCAC
CCGTTTTGCCGAGGGCTGCAAACTCGTCGCGCAAAATGGCGCGTACCAGATAAATACTGA
CCGCCACAGCCAACAATAAAAAGAAATATTTCTGCCAGCCGCCCTGATCGGCAAGGAAGC
TGAAGGCCGCGCCGGGGTTGTAAACCAAGGTCAAATCGAAAAAGGAAGGAATGACATTGA
CGCGTTCCTGATACTGAAACGACGACAGCACCGCCCACTTCGACCACTGGTCCAGCACGA
TGGCGGCAAGTGCCAATACCCAATAGCGCGTTTTACTTGAAACAGATGAAGACATATTTT
TCAACAGCCGGATAAAAGAGTGCCATTCTACCCGAAAACCCCCTGCCTGTACCCGAAACG
GCAAATGCCGTCTAAAACGCTTAATGCGCCCAAAAAACCCCGGCTGATTAAGGGACGGAT
TTTTACCGGCCGATACAAACCGACCTTCGGGCAATAAGTGATTGAGAATAATGAAATGAA
AAATATGAAATTTATTGGAAATGCCGAGATTTTAGATTGCAAGGATTTATCCGCCCCGAC
GTCATTCCCACGGAAGTGGGAATCTAGAAATAAAAAGCAGCAGGAATTTATCGGAAATAA
CTGAAACCGAACAGACTAAATTCCCGCCTGCGCGGGAATGACGATTCATAAGTTTCCCGA
AATTCCAATATAACCGAAACCTGACAGTAACCGTAGCAACTGAACCGTCATTCCCACGGA
AGTGGGAATCTAGAAATGAAAAGCAGCAGGAATTTATCGGAAATAACTGAAACCGAACAG
ACTAGATTCCCGCCTGCGCGGGAATGACGATTCATAAGTTTCCCGAAATTCCAACATAAC
CGAAACCTGACAGTAACCGCAGGGGGCTTCAGCCCGCCGTTTCCATCAATCCCACATTTC
TACCGTTTTCATCGAATCCATCGAATCCTCCCCTTTCAACAATCCGACCCTATGCAACTG
AACCCGTCATTCCCGCGTAAGCGGGAATCCAGACTTGTCCGCACGGAAACTTATCGGATA
AAACGGTTTCTTAGATTCCACGTTCTAGATTCCCGCCTACGCGGGAATGACAATTCATAA
GTTTCCCGAAATTCCAATATAACCGAAACCTGACAGTAACCGTAGCAACTGAACCGTCAT
TCCCACGAAAGTGGGAATCTAGAAATAAAAAGCAGCAGAAATTTATCGGAAATAACTGAA
ACCGAACGGACCGGATTCCCGCCTGCGCGGGAATGACGATTCATAAGTTTCCCGAAATTC
CAATATAACCGAAACCTGACAGTAACCGCAGGGGGCTTCAGCCCGCCGTTTCCATCAATC
CCACATTTCTACCGTTTTCATCGAATCCATCAAATCCTCCNCTTTCAACAATCCGACCCT
ATGCAACTGAA
>NODE_5_length_74316_cov_17.7854
CGGGAAATGTTGTCATATCTCTGTCGGATAAGGTTTTTTATTTCTGCCAAATGCTGCACC
ACCCCCAATAATCCCTTCCTCCCCCTCCTCTGACTGGTGCGCCTTTGTGAATATGCCGTC
TGAAACTTGGGGCTTCAGACGGCATTTTGTTTGCCGCTATCAGTCGGCAAACTGTTTTTT
CATTCTCTCACGCCGCTCTTGCGCCTCTACGGATAAAGTGGCTGTCGGGCGTGCCAGCAG
CCGCTTCAGACCGATAGGCTCCCCTGTATCAGCACAGAATCCATAATCCCCTTCATCTAT
ATTGCGGATGGTTGCCTGTATTTTACTAAGGAGTTTACGCTCCCTATCCCGTGTACGAAG
TTCCAATGCATACTCTTCCTCCTGCGTAGCACGGTCAGCAGGATCAGGGGTTGATTCATG
TTCCTGGAGGTGCCCTGTCGTAACAGATGCATTCTCTATGAGTTCATCTTGCATTTTAAC
CAGCAATTCACGAAAAAAAGCCAAATGGTCGTCATTCATATAATCGTCTTCCGGCCCATT
CCAATTCAAAATATCTTGTTCTGTCAGCTTTGCCATAATGTATGTCCTCTCGGTTCACCG
AAAAAAAGCACCACAAAGTGGCTTTATTCCTTTGATTTTTATAAGGCTTATTGCCTAAGG
CGTTTTTGAAAACGCGCATCATAACACGTTTTGGATTGGTTTTTTTATTTTCTTTACATT
ATTGATATTGCCGTTCCATTTCCTGCGAACGGCGCACACAGGCACAAACGCCTTCATTTA
TGGCTTCGGCGACACGATGCCGTCTGAAGGCTTCCACGGCTTCGTGGGTTGTCCCGCCTT
TTGACGTTACATTTTTTTGAAGCTTCTCGAAATCTTCACCCGTCTGTTCGGCAAGGGCAA
CCGCTCCTTTGAATGTTGCCAGGCTGAGTGCACGTGCTTCTGCCATATCAAACCCTTGTC
GGATAGCAGCATTCTGCAAAGCATCCAGCAGATAAAACACATAAGCCGGCCCGCTGCCGC
TGATGCCGGTGATGCTGTGCATTTTTTCCTCATCGTCCAACCAAACAGTCAAACCGACAG
ATTTCATCATTCGATCGGCAATTTTGCGGTCTGTTTCCGATACTTCCGCTTCGGCATACA
TACCGGATACGCCCAGCCCGATTTTTCCGGGTGTATTCGGCATAACTCGGACAATGCGGC
GTGTTCCCCCGAGGTAACGGCTGAGCGTATCGACTGACAATCCGGCTGCGACAGAAAGCA
CCAATGCGCCGTTGGTGCGGATATTTTTGCACGCGGCTTTCATATCCTGCGGTTTGACGG
CAAGGATTAAAACATCGTCGGAATGAAGCTCCGGCAAGGTTTCAGAAGTTTCGACCCCCA
ACTCTTTTTCCAAACGTTCGCGCTTTTCCGCACCCCGATTGGCTATATGGATGCGGTATC
CCCCTTGTTTGACCAATCCGCCCGCAACGGCAGCCGCCATATTACCGCCGCCGAGAAAAT
AGATGTTTCTTGTTTCCACTCCGTTTCCATTCTATTCAAATTTATGTTTTCAAAAACTTC
CAACTTTTTACCATCGGACACGCTCGGACAGACCGTTGCGCCGCAACCCCTGCTTTTCCA
AACAGTCAAATCCTTCCTTCCTGAAGGTTTCGATTAAAGGCCGTTTGTCGCGTGTACCCC
AATCCAATTTACATGCCTCAAATTTTTCAATCTTCCGATGAAAATAAGAACTTTGTGCAA
ACTCGTATTCACTTGCATTTACAGAATAATTGCCGTCTGCAAGCGGTGTCCGGTAATCTT
CGACGGAAGGTTCTTTCTCACCGCCAATATCCCAAAAATCGATGGCGGCCGGTTTTCTCG
GCTTACACCAACCGGTGAGGGACGAACACTCATACCAACCCGCCAACTGACAGCCTGCAA
CCGTAAATGCAAGCACCACAACCGTTGCCGTATATTTTATTGCCCGAATTTCTATCATCC
CCTTTTCCCGAAAATCGCGCTGCCGATACGGACGTGTGTCGCACCGCACTCAATGGCGGT
AGGCATATCGTCCGACATCCCCATAGACAGCACGTCCGCCTTAACGCCAGCCGCATTGAG
GTCGGCAAGCAGCTTTTGCATGGTCTGAAACTGAGTTTTCAACTCCGCTTCACTGCTATT
GGCTTTGGCAACACACATCAAGCCGCGTACGACGATATTCGGCAACTTCGCCACTTCGAC
CGCAAGCGCGACCGCTTCTTCGGGCGCGACACCGTGTTTCGCCGCCTCGCCCGCAATATT
CACCTCGATACACACCTGCAAAGGCGGCATTGAGGAAAGGCGCTGTTCGCTCAAACGGCG
GGCGGTTTTCAGACGGCATACGGTATGCACCCAATGCGCGCGTTCGGCGACAAATTTGGT
TTTGTTGGACTGCACATCTCCGATGACGTGCCACACGATGTCGGGCAAATCCGCCAACTC
TTCCGTTTTACCGTACCACTCCTGAATATAGTTCTCGCCGAAATCACGCTGTCCGGCGGC
GTAAACTTCGCGGATGCCGTCTGAAGGGAAAGTCTTACTGACGGCAATCAGGCTGACAGA
ATGCGGCTTCCTTCCCGCCTGCAGAACCAATTTTCCGATACGGTCGGACACCTCCCGATA
ACGCTGTTGCAACACCGTCATAGATTATCCCCTATTAAAAATGATTAAACAGTTGAAACC
CCTCCAGTCAGGGCGGTACAATCAAGGTTGTTAGAATCATTCCAACCAATCGAAACATTA
TACTAAACAGAGCCGCATTATGCAGATTACCGACTTACTCGCCTTCGGCGTTAAAAACAA
AGCATCCGACCTTCACCTGAGTTCGGGCATATCCCCTATGATTCGGGTTCACGGCGATAT
GCGGCGCATCAACCTTCCCGAAATGAGCGCGGAAGAGGTCGGCAATATGGTTACCTCCGT
TATGAACGACCACCAGCGGAAAATCTACCAGCAAAACTTGGAAGTCGACTTCTCGTTCGA
ACTGCCCAACGTTGCCCGATTCCGCGTCAACGCCTTCAACACCGGCCGCGGCCCCGCCGC
CGTATTCCGCACCATTCCCAGCACCGTCTTATCGCTGGAAGAATTGAAAGCCCCGCGCAT
TTTCCAAAAAATCGCAGAATCGCCGCGCGGCATGGTATTGGTTACCGGCCCCACCGGTTC
GGGCAAATCCACCACGCTTGCCGCGATGATCAACTACATTAACGAAACCCAGCCGGCACA
CATCCTGACCATCGAAGACCCGATCGAATTCGTCCACCAAAGCAAAAAATCCCTGATTAA
CCAACGCGAGCTGCACCAGCACACCCTCAGTTTCGCCAACGCGCTGAGTTCCGCATTGCG
CGAAGACCCCGACGTTATCCTGGTCGGCGAGATGCGCGACCCCGAAACCATCGGCTTGGC
ACTGACCGCCGCCGAAACCGGACACTTGGTTTTCGGCACGCTGCACACGACCGGCGCGGC
AAAAACCGTCGACCGTATCGTGGACGTATTCCCGGCGGGGGAAAAGGAAATGGTGCGCTC
TATGCTGTCCGAATCACTGACCGCCGTCATCTCCCAAAACCTGCTGAAAACGCGCGACGG
CAACGGCCGTGTCGCCTCGCACGAAATCCTGATTTCCAACCCCGCCGTCCGCAACCTCAT
CCGCGAAAACAAAATCGCGCAGATTAACTCCGTCCTGCAAACCGGGCAGGCGAGCGGTAT
GCAGACGATGGACCAATCGCTGCAATCGCTGGTGCGCCAAGGGCTGATTGCACCGGAAGT
CGCACGCAAACGCGCGCAAAACAGCGAAAGTATGAGTTTCTGACACACAACCGCCTTCCG
GCCATACCGGCGGGAAAACAAGGCGCAAACACGCGGGGCGGGACGCGGTATCCAGCTCGG
CATACCCTTCCGAACAGGAAGCGTCCGCCTTCCTATTGAAACCTGCCACCGCAAACTGCA
AGGCTTAAACTGAAAAGAAGTTAACGATGAGTACCAATAACCTGCACGACATCTTGGACG
AAATGGTTCAAGTGTATTCTCAAAAAAAACAAAGCCGATCCGAAACCCCAGCCGAAATCG
GCGCACACCTCCACCCGCTGCTCGACCGCCTGTGCGAAACCGCAGAAGCGCAAAGCGCGT
CCGACATCCTTATCAGCAAAGGATTCCCGCCCTCGTTGAAAATCAACGGCGCATTAACCC
CGCAGCCGCAAAAGGCTCTGACGGGCGAGGAAACCGCCGCCATCACCGCATCGACGATGA
ACGCCGAACAATCGGAAATATTCCGGCGCGACGGCGAAATCAACTACTCCGTCCAATCGC
GCAGCGGCACGCGCTACCGCGCCAACGCCTACCACAGCCAAGGCCACGCAGGTTTGGTTT
TGCGGCGCATCAACCACATCATCCCGCAAATGCAGGAATTGGGCCTGCCCGAAAAACTTA
AAGACCTCGCCGTCGCGCCGCGCGGGCTGTTGATTATCGTCGGACCTACCGGTTCGGGCA
AATCCACCACGATGGCGACTATGCTCGAACACCGCAACAAAACCCTGCCCGGCCATATCG
TTACCATCGAAGACCCGATAGAGTTTATCTACAAACCGCGCCGCTGCATCTTTACCCAGC
GCGAAATCGGCGTCGACACCATAAACTGGCAGACGGCGGTACAAAACGCTATGCGCCAGT
CCCCCGACGTGGTCTGCATCGGCGAAGTCCGCAGCAGGGAAAATATGGAATACGCAATGC
AGCTCGCCCAAACCGGCCACCTGTGCATTTTTACGCTCCACGCCAACACCGCGCCGCAGT
CGCTCGAACGCATACTCAACTTCTACCCCAAAGAACAGCACAAGCAAATACTGATCGACA
TCGCCCTCAACCTGTCCGGTATCGTCTGCCAACGTCTCGCCCTCAAAAAAGACAAAACGG
GCAGGACGGCGGTTGTCGATTTGCTCATCAACACGCCCGCCATCCAAGACTTCATCCTGA
AGGGCGACCTGATGAACATCAATAAAATCATGGAAACCGCCAAAACCGACGGAATGCAGA
CGATGGACCAAAACCTTTTCGAACTGTACCGTCACGGCATCATCAGTTACGAAGAAGCCC
TGCGTCAGTCCGTTTCCGCCAACAACCTGCGATTGCACATCCAACTGTACGAAGAAGGCA
AAATGCCCGAACTCCTTTACGACAGGATTAACGACCTCAACCTCGTTTCCTAATCCGTAA
AACCCAATGCCGTCTGAAAACCGCATCCCCGTTTTCAGACGGCATGATTTTATCCGCCCC
ATTCATGTGCTACACTTTATTCACTTCATAACAATAAACCGGTAAAACCATGAAAACCCC
ACCCCTCAAGCCTCTGCTCATTACCTCACTTCCCGTTTTCGCCAGCGTCTTTACCGCCGC
CGCCACCGTCCTACAGATAGGCGAACCCAAGCTCGCCATGCCCTTCGTACTCGGCATTAT
TGCCGGCGGCCTTGTCGATTTAGACAACCGCCTGACCGGACGGCTGAAAAACATCATTGC
CTCCGTCGCCCTGTTCACCCTCTCCTCGCTCACGGCGCAAAGCACCCTCGGCACAGGGCT
GCCCTTCATCATCGCCATGACCCTCATGACCTTCGGCTTCACCATTTTAGGCGCGGTCGG
GCTCAAATACCGCACTTTCGCCTTCGGCGCACTCGCCGTCGCCACCTACACCACACTTAC
CTACACCCCAGAAACCTACTGGCTGACCAACCCCTTTATGATTCTCTGCGGCACCGTACT
GTACAGCACCGCCATCATCCTGTTCCAAATCATCCTGCCCCACCGCCCCGTTCAAGAAAA
CGTCGCCAACGCCTACGAAGCGCTCGGCAGCTACCTCGAAGCCAAAGCCGACTTTTTCGA
TCCCGACGAAGCCGAATGGATAGGCAACCGCCACATCGACCTCGCCATGAGCAACACCAG
CGTCATCACCGCCTTCAACCAATGCCGTTCCGCCCTGTTTTACCGCCTTCGCGGCAAACA
CCGCCACCCGCGCACAGCCAAAATGCTGCGCTACTACTTTGCCGCCCAAGACATACACGA
ACGCATCAGTTCCGCCCACGTCGATTATCAGGAAATGTCCGAAAAATTCAAAAACACCGA
CATCATCTTCCGCATCCACCGCCTGCTCGAAATGCAGGGGCAGGCATGCCGCAATACCGC
CCAAGCACTCAGGGCGGGCAAAGACTACACATACAGCAAACGCCTCGGCCGCGCCATCGA
AGGCTGCCGCCAGTCGCTGCGCCTCCTTTCAGACGGCAACGACAATCCCGACATCCGCCA
CCTCGGCCGCCTGCTCGACAACCTCGGCAGCGTCGACCAACAATTCCGCCAACTCCAGCA
CAACAGCCTTCAAGTGGAAAACGACCGCATGGGCGACACCCGCATCGCCGCCATTGAGAC
CGGCAGCCTCAAAAACACCTGGCAGGCAATCCGTCCGCAGCTGAACCTCGAATCAGGCGT
ATTCCGCCATGCCGTCCGCCTGTCCCTCGTCGTTGCCGCCGCCTGCACCATAGTCGAAGC
CCTCAACCTCAACCTCGGCTACTGGATACTGCTGACCGCCCTTTTCGTCTGCCAGCCCAA
CTACACCGCCACCAAAAGCCGCGTCCGCCAGCGCATCGCCGGTACCGTACTCGGCGTAAT
CGTCGGCTCGCTCGTCCCCTACTTCACCCCGTCTGTCGAAACCAAGCTTTGGATCGTCGT
CGTCAGCACCACCCTGTTCTTCATGACCCGCACCTACAAATACAGCTTCTCGACATTTTT
CATCACCATTCAGGCACTGACCAGCCTGTCGCTTGCAGGGTTGGACGTATATGCCGCCAT
GCCCGTGCGCATCATCGACACCATTATCGGCGCATCCCTTGCCTGGGCGGCGGTCAGCTA
CCTGTGGCCCGACTGGAAATACCTCACGCTCGAACGCACTGCCGCCCTTGTCGTACGCAG
CAACGGCGCCTATCTCGAAAAAATCACCGAACGCCTCAAAAGCGGCGAAACAGGCGACGA
CGTCGAATACCGCGCCACCCGCCGCCGCGCCCACGAACACACCGCCGCCCTCAGCAGCAC
CCTCTCCGACATGAGCGGCGAACCCGAAAAATTCGCCGGCAGCCTGCAACCCGGCTTCAC
CCTGCTCAAAACCGGCTACGCCCTGACCGGCTACATCTCCGCCCTCGGCGCATACCGCAG
CGAAATGCACGAAGAGTGCAGCCCCGACTTTACAGGCAGGTTTTACCATGCCGCGGAACA
CGCCGCACACATCTTCCAAAACCTGCCCGACATGGAACCCGACCGCTTCGACGCAGAATT
AGACAGCCTGCGTAGCGAACTTGACAGCCTGCGCGCGCAAAGCGTCGGCGCGCAAAGCCA
TATTCTCCTCCAACAGCTCCAACTCATCGCCCGGCAGCTCGAACCCTACTACCGCGCCTA
CCGACAAATTCCGCACAGGCAGCCCCAAAACGCAGCCTGAAAAAATTTCGGCATTTTGTA
AGAGAGGGCGGATTGTTAGGCAGGTTGCAAGATAGTGAATAAGACGTTGTGTAGGGTAAA
TACAAGCAACTGTATTTTTTCACCCCGTCGGGCTCCGCCGTCATTCCCGCGCAGGCGAGA
ATCCAGACCTTTGGGCGACAGTAATATTTAAAGATGATAAAAGACCCGTCATTCCCGCGC
AGGCGGGAATCTAGACTTTTGGGCAGTGGCAATATTCAAAGATTATCTGAAAGTTTGAGG
TTCTAGATTCCCGTTTTCACGGGAATGACGAAAGGTGGCGGGAATGACGGAATGTTGCGG
AAATCCGGTTTGTTCGGTTTCGGTTTTTTTGAGGTTTCGGGCAACTTCTAAACCGTCATT
CCCGCGCAGGCGGGAATCTAGACCTTGGGATAGCGGCAATATTCAAAGGTTAGCTGAAGC
TTTAGAGATTCTAGATTCCCGCTTTCGCGGGAATGACGAAAAGTGGCGGGAATGACGGGA
ATGGCGAAAGGTTGCGGTAAGCACGGGAATGACGGAAGGTGGCGGGAATCATGGGAATGG
CGAAGTTTCAGACGGCATCGTCCACCCTCCGCACCGTCATCCCCGCGCAGGCGGGAATCC
AGAACGTAAAATCTAAAGAAACCGTTTTACCCGATAAGTTTCTGTACCGACAGACCTAGA
TTCCCGCCTGCGCGGGAATGACGGAAGGTGGCGGGAATGACGAAATAAGGAAAGGGACGG
CGGGAGCAAGGAAAAGACAGGCAGGAATAAAAAAACAAGCTCCGAAATAAAAAATGCCGT
CTGAAACAGATTCAGACGGCATTTTGTTTGCCTTATCGGGCTTATCCCCGACCATACTTA
AACTATTAGCTGATAGTTTCGCGGCAGGTAGCAGGCAGGAATTTTTTGTCAACACCGTTA
GTTTTACCTGGACCACATTTCCAAGTGAAGGCACCGTTAGAAGATGTAGTACCGGAACCA
CCTGTCGCAACAGTAGCCACACCAGGTTCCAAAGAAACAGTTTTAGATTTGATATCGGTG
TTTACACCTGAACTTTTTATGGTTGCGGTAATGACACCACCAGTACCAACTGCAACTTGC
TGAACATATTTACCTGTGATATTAGATGCTGCAGCAACACCGGCATCTGTATTAGAAGTA
GGGAATTGACCGTTGGTTGCGTAGTATTCGGCAACTGCAGCTTTTTGACCTTCAGCCAAA
ACGATGGCTTCAGAAACTTGCGCACGTGCAGTGTAGTCTTGGTATGCAGGCAGGGCAACA
ACAGCCAAGATACCTACGATGGCGATAACGATCATCAACTCGATCAGGGTGAAACCTTTT
TGGATTGCTTTCATGGGATAACTCCTAGTTTAAAGTTTAAGTGAAAAATAAAACGTTTTA
CGGCATCTGCCGGAAAATTATAAAACCCGTAATGTATTTGACCATCAGTCTTTTTTGCTT
TGCCTTTCGGCTTGTCTTTCTTACAGCAATCGGCGTGCCAAAATCTTGCCAAACGCTGCA
TTTTTTTAAATTTTTTTATTATTTATTGTTTTTAAAATATATTTTTATTATTTTGGTTTT
ATTTTCGCGATTTTTTAAAAGGGCGTGCTCGGCGCAGGGCTGACGTTTTTGGTCACTTTT
GACATTTTTGGTCAGTTTTTGGCTGACATTTTTTGTCATGTGCCGTTTTTTGTCAGTTTA
ATGTGTCAGGGGCGGGGGCGTTTGCATTTTTTTTGGGATGGGTTGGGAGTGGGTGAGTTG
GTAGGATGGGTATGAATTGGTGGATTGGTGGGCTGAAGCCCACCCTACAGCCCCCCTACG
GCTTTCTATAAAAATACCTAAACCGTCATTCCCACGAACCTACATTCCGTCATTCCCACG
AAAGTGGGAATCTAGGACTCGGAACTGGAGAAACCTTTTTACCCGATAAGTTTCCGTGCC
GACAGGTCTGGATTCCCACTTTCGTGGGAATGACGATTTGGAAATTACCCGAAACCCAAA
AACAACTGAAACCGAACACACTGGATTCCCGCCTACGCGGGAATGACGGTTTAGAAGTTG
CCCGAAATCTCAAAAAAACCGAAACCGAACAAGCCGGATTCCCGCCACCTTTCGTCATTC
CCGTGAAAACGGGAATCTAGAACCTCAAACTTTCAGATAACCTTTGAATATTGCCGCCGC
CCAAAGGTCTGGATTCCCGCCTGCGCGGGAATGACGGTGAGGGACGATGCCGTCTGAAGC
TTCGCCATTCCTGCAACTCTTCGTCATTCCCGCGAAAGCGGGAATCTAGGACTCGGAACT
GGAGAAACCTTTTTACCCGATAAGTTTCCGTGCCGACAGGTCTGGATTCCCACTTTCGTG
GGAATGACGATTTGGAAATTACCCGAAATCTCAAAAAAACCGAAACCGAACAAGCCGGAT
TCTCGCAACCTTTCGTCATTCCCGTGAAAACGGGAATCTAGAACCTCAAACTTTCAGATA
ATCTTTAAATATTGCCACTGCCTTAAGGTTTGGATTCCCGCCTGCGCGGGAATGACGGCA
TCAGTCTGCCGTTACAACACGGCTTTGTTGAAGCGGTATTTCTGTCGGGCTGTTTCCTTG
ATGCAAAAAAATCCGCCGTTTTCGACGGGGCGGAAAGGGCGGCGGTTTGCCTCATTACCG
TTGTGGTCGCCGTATTCGGCAGGCAGGTGCAAGGCGGGCACAGGCAGGGAAAAGGGGAAT
CAGGCGGTTTTGTTTTTGAGGGGGAGCTTGATATGGGGTTTGGCGGGTTTCGGGGCTTCT
TTCAAGCCCAGCTCGATTTGCTGCTCCTCGCTCAAGAGGTTGCTCCAGTCGCCTTTTTTG
TACCACTCGCGCCCGTCCAGCTCGATGGGGTGTTGGATGCGCTCGCAGCCGTTGCCGCAC
TGTAAATCGTCTTCGCGGCAATATTTGTCGCACCCCCAGCAGATGCGCTCGGGGTTTTTG
GGGAATATGGGGAATTTTTTCGCCATGATATGTGCCTCGTTTTTTTTATTGGATGAAATT
ATAGGGGATGCGGCGGCAACGGTTTCGGGTTTATACGTTTTTTACGCGCAGGGGTTAAGG
TTTGTGAAATACCGTATGAGGCGGTTTCGGTATTTTGTACGGTAAATGTGTCAGGCGCGG
GGGTGTTTGCATTTTTTGGGAAGGAGTGGGGTTGGTGGGCTGAAGCCCCCCCTACAAATT
AACCTTACAGTGCCGTAGGGGGGGCTTCAGCCCACCGACTCCACCAATTTCCACTACCGA
TTCCACCGCCTCCCTCAAACACCAACCTGCCGTTTTCAGACGGCATTTCGGCTCAATCCA
GCAGTGCTTCCACAAACGCGCGCGCGTCAAACGGGCGCAAATCGTCTATGCCTTCGCCTA
CGCCGATGTAGCGGACGGGAACTGGACGGTCGGAGGCAAGCGCGGCGAGGATGCCGCCTT
TTGCCGTGCCGTCTAGCTTGGTAACGATTAAACCGGTCAGCCCCAATGCGTCGTCAAAGG
CTTTGACTTGGTTGACGGCGTTTTGCCCGATGTTGGCATCAAGCACGACGATGATTTCGT
GCGGCGCGTCGGGCATGGCTTTTTGCAACACACGCTTCACTTTTTTGATTTCTTCCATCA
AGTGAAGCTGCGTGGGCAGACGGCCGGCGGTGTCGGCCAGCACAATGTCGATGCCGCGCG
CTTTGGCGGCTTGGACGGCATCAAAACAAACGGCTGCGGAATCGCCCGTGGTTTGCGAAA
TCACGGTTACGTTGTTGCGTTCTCCCCAAGCCTGAAGCTGCTCACGCGCGGCGGCACGGA
AGGTGTCGCCTGCCGCCAGCAATACGGATTTACCCTGCGCTTGGAAATATTTGGCAAGTT
TGCCGATAGACGTGGTTTTGCCCGCGCCGTTGATACCGGCAAGCATAATCACGAAAGGCT
CTTTCGTTTCGGGCAACACCAGCGGTTTTTCCAGAGGCTTAATCAGGTCGTACAAGGCTT
CTTTCAGCGCGCCACGCAATTCGTTGCCGTCTTTCAGCCCTTTGAGGCTGACGCGGTCGC
GCACGTCTTTCATCAGGTATTCCGTCGCTTCCATGCCCATATCGCTGGTAATCAGCACGG
TTTCCAGCTCTTCGTATAAATCTTCGTCGATTTGCCCGCCGCCGAACACGCCCGCCAGCG
ATTTCGCCATTTTGTCGCGCGATTTGGTCAAGCCTTGTTTCAAACGCGCCGCCCAACTCG
GTTTGGATTCTTCGGTTGGCGCGGCAGCTTCAGACGGCATTGCGGCAACAGCTTCTTGAA
CCTGTTCAACAACCTCGCCGACGGTTTCGGCAACGGCTTCTTTTGCGGATTCAACATATT
CCGCTGCTTTTTCAGCCGCTTCCTCTGCTTCAGACGGCATTTCGGCAACGGCTTCCTTTA
CTTGTTCAACCGCACCGCTGACGGTTTCGGCAACAGCTTCTTTTGCCGCTTCGACTTGTT
CTGCTGCTTCCTCAGCAGCTTCAGCCACTTCAGACGGCATCGCGGCAACAGCTTCTTGAA
CCTGTTTGACAGCCTCGCCGACGGTTTTGGCAACGGCTTCTTTTACCGCTTCGATTTGTT
CCGCTGCTTTTTCCGCAACCTCAGCCGCTTCAGACGGCATCTCGGCAACGGTTTCCTTTA
CCTGTTTAACCGCACCACTGACGGTTTCAACAGCCGATTCGACCTGCCCTTTGACGCTTT
CCGTTAAAGATTCAGCATCTTCTTTAATATCTTCAACTATTTGAGCAACTTCAGATTCTA
CTTTTGCTGCGGTTTCCTGAATTTGAGCCTCCTCTGGAGCCGGAGTTTCCTGTTTTTTCT
TGCGACGGAAGAAGCTGAACATTGAATTTTCCTTTTAATTTTAGAAACTTGAAATAGGGA
GTATTGTAGCGTATTTTACGCGGCAAGGTTGTCTGAAAATCCGGGCTGTAAGGTTTCGGC
ATCTCAAACGTCTAATCATACAAACCGTCCACACAGGAAACATTAAAATGAAACCCCGTA
CTTTCTTTTCCCTTTGCGCTAAGTTCGGCTGCCTGTTTGCGCTGGGCGCATGTTCGCCCA
AAATCGCCGATGCCGAAGCCGCGACCGTGCCGCACACTTTATCCACTTTGAAAACCGCAG
ACAACCGCCCCGCCGATGTTTATTTGAAAAAAGACAAACCGACGCTGATTAAATTCTGGG
CAAGCTGGTGTCCTTTGTGTTTGTCCGAATTGGGGCAGACCGAAAAATGGGCGCAAGATG
CAAAATTCGGTTCCGCCAACCTGATTACCGTCGCGTCTCCGGGCTTTCTGCACGAGAAAA
AAGACGGCGACTTCCAAAAATGGTATGCCGGTTTGAACTATCCCAAGCTGCCCGTCGTAA
CCGACAACGGCGGCACCATCGCCCAAAGCCTGAATATCAGCGTTTACCCCTCGTGGGCGT
TAATCGGTAAAGACGGCGACGTGCAGCGCATCGTCAAAGGCAGCATCAACGAAGCGCAGG
CGTTGGCGTTAATCCGCGACCCGAATGCCGATTTGGGCAGTTTGAAACATTCGTTCTACA
AACCCGACACTCAGAAAAAGGATTCAAAAATCATGAACACGCGCACCATCTACCTCGCCG
GCGGCTGCTTCTGGGGCTTGGAAGCCTATTTCCAACGCATAGACGGCGTGGTTGACGCGG
TATCCGGCTACGCCAACGGCAACACGAAAAATCCAAGCTATGAAGACGTGTCCTACCGCC
ATACGGGCCACGCCGAAACCGTCAAAGTTACCTACGATGCCGACAAACTCAGCCTCGACG
ACATCCTGCAATACTATTTCCGCGTCGTCGATCCGACCAGCCTCAACAAACAAGGCAACG
ACACCGGCACGCAATACCGCAGCGGCGTGTACTACACCGACCCTGCCGAAAAAGCCGTTA
TCGCCGCCGCCCTCAAACGCGAGCAGCAAAAATACAAACTTCCCCTCGTCGTCGAAAACG
AGCCGCTGAAAAACTTCTACAACGCTGAGGAATACCATCAGGACTACCTGATTAAAAACC
CCAACGGCTACTGCCACATCGACATCCGCAAAGCCGACGAACCGCTGCAGGGCAAAACCA
AAACCGCCCCGCAAGGCAAAGGCTTCGATGCGGCAACGTATAAAAAACCGAGTGACGCCG
AACTCAAACGCACCCTGACCGAAGAGCAGTACCAAGTGACCCAAAACAGCGCGACCGAAT
ACGCCTTCAGCCACGAATACGACCATTTGTTCAAACCCGGCATTTATGTGGACGTTGTCA
GCGGCGAACCCCTGTTCAGCTCCGCCGACAAATTCGATTCCGGCTGCGGCTGGCCGAGCT
TCACGCGCCCGATTGATGCAAAATCCGTTACCGAACACGACGATTTCAGCTACAACATGC
GCCGCACCGAAGTGCGCAGCCACGCCGCCGATTCACACTTGGGACACGTCTTCCCCGACG
GCCCGCGCGACAAAGGCGGACTGCGCTACTGCATCAACGGCGCGAGTCTGAAATTCATCC
CGCTGGAACAAATGGACGCGGCAGGCTACGGCGCATTGAAAGGCAAAGTGAAATAAACCG
CACCGCCGCCTAACCCGACAAAATGCCGTCTGAAACCCGAAACGTTTCAGACGGCATTTT
TTATCCGATGGGGATTTTGTCCAGACGGAGATTTTGTTCAGACGGCATCGCCGCCGTTTT
CAACCAGCCCCGCCAACCTTTCCAACGCGAAGGCGACCGCCTGCGCGCGGACGGATTCGC
GGTTGCCGTCAAAACGGCGCATTGCTTCGCAACTTCCGCCCGGAAAGGCAAACCCGAACC
AAACCGTACCGACGGGTTTGCTTTCGCTGCCGCCGCCAGGGCCTGCGATGCCGGAAATAC
CGACGGCGTAATCCGCCTGAGCCGCAATTTGTGCGCCTCGCGCCATCTCGCGGACGGTTT
GGCGGCTGACCGCGCCGTATTCGAGCAGGGTTGCCGGCGATACACCCAAACGTTCTTCTT
TGGCTTTGTTGCTGTATGTTACAAAACTTTGATCGAACCATTGCGAACTGCCTGCCACAC
TGGTAAATGCGGCGGCAAGCAGCCCACCCGTGCAGGATTCGGCACAGGTTACGGTTTCGC
GCTTCATGGTCAGGTTTCGGGCGATGGTGTTTAACGCTTCCATTCCTACCGATCCTTTTT
CAGACGGCATTTTTTACTTCAATACCGTTTTAATCCAGCGTCCGACCCAGCCTCGCTGTT
TGGCGTTGATGTCGGCACGGGAAGGGGAATCCGTGTACGTCGGTGCTTGGGCGAAGCGGA
ACACGTCGGGCAGGCGCGTGTTTTTGACGGCGGGGGAAACCCACATTTCAGACGGAACCG
CCTGCTGCACTTCCGGACTTTGCAGCCATTGCACCAGTTTTGCCGCCAGCTTCGGCTGTT
TCGCGCCCTTCAAGACCGCCGCGCCTTCAACCTGACGGAATACGCCGCCTTTTAAAAACA
GGTTGCCCGTCGGCGGCTCGCTGTATTTGCCTTTGGAAAAATACACTTCCGCCGCAGGGC
TGGCGGCATAGCCGACCACCAGCGGATACGCGCCGCCGTTGTGCGAAAAGTCGGTGTAAT
ACGCCTCGCTCCAGCCTTTGGCGACCTTCACGCCGTTCTGCCGCATCTGTGCCCACCATT
TGAACGCGCCTTCTTCGCCCATGCCGCTGATGTTCGCCATCAGGAAGCCCAGCCCGGGGG
AAGACGTGGCGGGAGACGGCACGACCAATAGGTTTTTATATTCGGGCCGGGTCAAATCCT
GCAGGGTTTGCGGCAGGGGCAGCTTTTTGCCTTCAAACCATTTTTTGTCGTAATTGACGG
ACACATAGCCGTAATCGACCGCCAAAGCCGAAGGCAGCCCGACCGCGACGGGGGCGGATT
CGGGTTGCGCCGCCGCCAAAATACCCATTTCCCGCGCCTTGCCGATATTGGCGTTGTCCA
AACCGTACACCGCGTCGGCGATTGGGTTGGCGCGGCTCAAAATCAGTTTGTTGAGCATTT
CGTTCGCGCCGCCCGCCTGGATAATCGACACCTTCGCATCGTTTGCCCGCTCGAAATGCG
CAATCAGCCCTTTGGGCAGGCTGAATGACTTATGCACCGCCAGCCTGACTTCCGTCTGCG
CCTGCAGGTATGCCGAAACCGCCAGCAGCGGCAGCAGCCAAATTTTCTGTTTCATTCCGA
GTCCTCCTCTATTCGCTGTAAAATAACATTCTAACAAATTTTCACGGTTCAAAATGCAAG
AAAATCCGACCGTGTGGCTGTTCGATCTCGACAACACGCTGCACGATGCCGACGCAGGCA
TCTTCACACTCATCAACCGCACTATGACACGCTATATGGCACGCCGCCTCAAACTATCCG
AATCCGCCGCGTCCGACCTGCGTCAAGACTATTGGCACCGTTACGGCGCAACGCTCGCCG
GACTGCAAATCCACCATCCCGAAATCGACATCGCCGAATTTTTGCGCGAAAGCCATCCGA
TCGATGCAATCCTGACCAGGCTGCACGGCATGGCGGATACGGAAAACACCCTATGCCGTC
TGAACGGGCGCAAGGCGGTTTTTTCCAACGGCCCGTCGTTTTACGTCCGTGCCGTTGTCG
GCGCACTCGGTTTGGAAAACCGTTTCGACGCACTGTTCGGCACGGATGATTTCGGACTGC
TATACAAACCCAATCCGCAAGCGTATCTCAACGTCTGCCGCCTATTGGACGTACCGCCCG
AACGCTGCATTATGGTGGACGACAGCGCGGACAACCTCCATCAGGCAAAAGCATTGGGCA
TGAAAACCGTCTGGTTCGGTGCAAAAGTGCACGAGCTGCCCTTTATCGACGCCTGCGCAC
GCGATATGGCGCAACTGGCACAGTATGCAGAAACTTTGTCAGAACACCGCCAAAATCATT
[truncated: 1,767,734 more chars]
