# Supplementary material for: A novel commensal Neisseria species harboring the gonococcal diagnostic marker DR-9 causes false-positive Roche cobas NAAT results
Source: J Clin Microbiol. 2025 Nov 19;63(12):e01022-25. doi: 10.1128/jcm.01022-25 (PMC12710327; doi:10.1128/jcm.01022-25)
Supplement: Table S2 — BLAST search in the PubMLST database of the N. meningitidis ggt gene sequence among reported non-pathogenic Neisseria spp. Genomes (using the Not Neisseria meningitidis AND Not Neisseria gonorrhoeae syntax). [file jcm.01022-25-s0003.xlsx]

## Sheet: BLAST
Supplemental Table 2: BLAST search in the PubMLST database of the N. meningitidis ggt gene sequence among reported non-pathogenic Neisseria spp. Genomes (using the Not Neisseria meningitidis AND Not Neisseria gonorrhoeae syntax)
Isolate id	Isolate	% identity	Alignment length	Mismatches	Gaps	Seqbin id	Start	End	Orientation	E-value	Bit score
37009	CC113	100	591	0	0	2355240	1	591	Forward	0	1067
38986	LNP23132	99.785	465	1	0	2817449	1	465	Forward	0	835
82624	ExNm716	96.371	937	32	2	11583655	18033	18967	Reverse	0	1530
120796	BT16760V3C	93.276	937	36	2	15575430	116738	117647	Forward	0	1422
144218	BT50808V1C	96.277	940	32	1	18733595	14959	15898	Forward	0	1536
148707	BT51433V3C	94.58	1845	67	4	19368203	42320	44160	Reverse	0	2889
39719	LNP25397	66.38	1514	457	19	2935978	178115	179605	Reverse	6.31e-111	398
39718	LNP23737	66.38	1514	457	19	2926414	356	1846	Forward	1.25e-110	398
39720	LNP25410	66.38	1514	457	19	2926558	178113	179603	Reverse	1.25e-110	398
165566	NML2025-026	65.7	1656	545	15	22363307	296	1941	Reverse	1.76e-105	379
21049	9715	65.749	1670	525	25	255069	13288	14935	Reverse	1.35e-100	363
39716	LNP16983	65.486	1666	536	21	2926080	42958	44605	Forward	2.52e-97	353
49340	CCUG 56775 T	65.444	1609	531	16	5030904	30733	32330	Forward	3.78e-95	346
167263	419	65.444	1609	531	16	22594701	72494	74091	Reverse	3.78e-95	346
148687	BT33975V1C	65.652	1642	478	36	19364187	43446	45047	Forward	6.51e-92	334
148620	BT19213V1C	65.363	1637	491	32	19347746	183	1784	Forward	1.41e-87	321
123031	Co000764/1	65.233	1628	508	27	15885894	45341	46942	Forward	5.57e-86	315
123070	Co000784/1	65.279	1633	499	30	15887326	240497	242098	Reverse	5.77e-86	315
123077	Co000789/1	65.696	1408	435	20	15887624	2268	3654	Forward	5.97e-86	315
14732	NRL30031	65.559	1414	427	22	651	13412	14798	Reverse	2.4e-84	310
49348	CCUG 17913 T	65.559	1414	427	22	5031542	13492	14878	Reverse	2.41e-84	310
49349	CCUG 806	65.559	1414	427	22	5031649	13490	14876	Reverse	2.41e-84	310
167262	414	65.559	1414	427	22	22594547	13486	14872	Reverse	2.41e-84	310
147965	BT25678V1C	65.842	1414	423	26	19303609	5047	6433	Reverse	2.47e-84	310
82623	ExNm715	65.244	1640	488	34	11583464	43984	45585	Forward	2.55e-84	309
122991	19060089/1	65.015	1635	500	28	15884048	529	2130	Reverse	2.56e-84	309
122968	19041324/2	65.015	1635	500	28	15882707	16362	17963	Forward	2.62e-84	309
122966	19040900/1	65.015	1635	500	28	15882581	17181	18782	Forward	2.65e-84	309
148680	BT33757V1C	65.324	1465	448	22	19362804	124913	126350	Reverse	8.57e-84	307
123024	Co000760/1	64.727	1684	526	25	15885736	55318	56970	Forward	8.83e-84	308
123036	Co000767/1	64.727	1684	526	25	15886071	430033	431685	Reverse	8.84e-84	308
123062	Co000780/4	65.11	1456	466	15	15887085	478724	480161	Reverse	3.06e-83	306
122972	19042150/1	64.947	1686	519	30	15882859	45230	46882	Forward	3.15e-83	306
123079	Co000790/2	65.643	1400	449	18	15887739	32787	34173	Forward	1.04e-82	305
170037	NML2025-094	65.643	1400	449	18	23122242	235899	237285	Reverse	1.04e-82	305
46753	C6A	64.535	1689	521	26	4532876	197989	199641	Reverse	4.21e-81	299
50889	MT40035	65.182	1459	460	19	5422112	18338	19775	Forward	4.51e-81	299
46032	12026-15	65.182	1459	460	19	4341332	570	2007	Reverse	4.52e-81	299
88688	BT37822V1C	65.182	1459	460	19	8680469	18345	19782	Forward	4.6e-81	299
144079	BT01077V1C	65.182	1459	460	19	18706952	10282	11719	Reverse	4.79e-81	299
43740	BR40599	65.018	1638	495	32	3723076	41108	42709	Forward	1.57e-80	297
143425	NML2023-131	65.018	1638	495	32	18641084	204190	205791	Reverse	1.58e-80	297
148657	BT31721V1C	65.395	1416	426	24	19358977	130585	131971	Reverse	5.5e-80	295
61329	20925-23	65.113	1459	461	19	7281251	199671	201108	Reverse	5.79e-80	295
6415	OX9931485	64.828	1632	508	27	6422861	48565	50166	Forward	1.84e-79	294
144225	BT50910V1C	64.828	1632	508	27	18734532	44718	46319	Forward	1.94e-79	294
147841	BT01121V1C	65.235	1467	446	25	19301220	49302	50739	Forward	6.9e-79	292
43658	BR41637	64.702	1680	533	27	3701540	20006	21658	Forward	2.25e-78	289
43793	BR40664	64.702	1680	533	27	3737797	20004	21656	Forward	2.32e-78	289
148725	BT51869V1C	64.702	1680	533	27	19372041	2458	4110	Forward	2.32e-78	289
148656	BT31681V1C	64.702	1680	533	27	19358835	20757	22409	Reverse	2.44e-78	289
122974	19042756/1	64.976	1636	499	33	15883019	20250	21851	Forward	2.94e-77	286
49571	CA42438	64.643	1680	534	27	5136290	43264	44916	Forward	9.74e-77	285
147840	BT01115V1C	64.643	1680	534	27	19301140	27168	28820	Reverse	9.9e-77	285
49346	CCUG 4788	64.81	1634	505	30	5031373	16266	17867	Reverse	3.41e-76	283
40261	LNP28331	65.344	1411	435	24	3037575	49995	51381	Forward	1.19e-75	281
122969	19041762/1	64.914	1636	500	33	15882740	128399	130000	Reverse	1.21e-75	281
144080	BT01083V1C	65.415	1411	434	25	18707063	102569	103955	Reverse	1.21e-75	281
148664	BT31981V1C	65.344	1411	435	24	19359645	16788	18174	Reverse	1.22e-75	281
148731	BT51919V1C	65.415	1411	434	25	19375350	17783	19169	Reverse	1.29e-75	281
49347	CCUG 29761	64.911	1633	505	32	5031432	18181	19782	Reverse	3.94e-75	279
43794	BR41470	65.201	1638	492	39	3737877	7523	9124	Forward	4.25e-75	279
82617	ExNm708	64.503	1679	540	25	11582420	15209	16862	Forward	4.52e-75	279
123038	Co000768/1	65.113	1416	430	24	15886130	48900	50286	Forward	1.46e-74	277
148631	BT27955V1C	65.263	1425	424	28	19350360	3456	4847	Forward	1.48e-74	277
44620	OX42049	65.469	1419	431	28	5264164	46752	48143	Forward	1.5e-74	278
49863	PL40548	65.003	1643	487	39	5148733	131169	132770	Reverse	4.91e-74	275
82626	ExNm719	65.003	1643	487	39	11583927	15839	17440	Forward	5.01e-74	275
148643	BT31455V1C	64.438	1690	521	30	19353760	11158	12810	Reverse	5.12e-74	276
82618	ExNm709	65.095	1633	502	36	11582684	48380	49981	Forward	5.18e-74	275
49362	CCUG 24918	64.493	1687	525	30	5032879	260011	261663	Reverse	1.74e-73	274
123004	19072168/1	64.894	1467	451	24	15884812	43128	44565	Forward	1.77e-73	274
162561	24MN0308	65.11	1413	446	21	21858976	153579	154970	Reverse	1.87e-73	274
148722	BT51862V1C	65.138	1417	439	24	19371519	1676	3067	Reverse	2.19e-72	270
144064	BT00870V1C	64.972	1416	432	24	18704307	8349	9735	Reverse	7.3e-72	268
123022	19113052/1	65.018	1415	433	24	15885672	128190	129576	Reverse	7.6e-72	269
49352	CCUG 12106	64.29	1683	535	26	5031972	6412	8064	Forward	8.04e-72	269
49361	CCUG 24847	64.29	1683	535	26	5032736	16888	18540	Reverse	8.05e-72	269
123067	Co000783/1	65.103	1407	445	22	15887215	44882	46268	Forward	2.57e-71	267
123072	Co000786/1	65.103	1407	445	22	15887396	44883	46269	Forward	2.67e-71	267
123034	Co000766/1	65.103	1407	445	22	15886024	125179	126565	Reverse	2.68e-71	267
5197	ATCC 9913	64.15	1682	539	24	253589	3658	5310	Reverse	9.91e-71	265
82631	ExNm727	64.4	1632	515	27	11586810	43326	44927	Forward	3.06e-70	262
144083	BT01117V1C	64.4	1632	515	27	18707476	43063	44664	Forward	3.06e-70	262
123058	Co000778/1	64.4	1632	515	27	15886906	410490	412091	Reverse	3.09e-70	262
148733	BT51947V1C	64.4	1632	515	27	19375753	15256	16857	Forward	3.12e-70	262
123010	19091480/1	64.4	1632	515	27	15885029	45664	47265	Forward	3.14e-70	262
148736	BT51982V1C	64.4	1632	515	27	19376372	25162	26763	Reverse	3.15e-70	262
44616	OX42006	64.338	1632	516	26	5263737	126180	127781	Reverse	3.16e-70	262
49353	CCUG 7826	64.4	1632	515	27	5032101	260292	261893	Reverse	3.16e-70	262
123030	Co000763/2	64.4	1632	515	27	15885879	43790	45391	Forward	3.16e-70	262
147973	BT25899V1C	64.4	1632	515	27	19304067	410605	412206	Reverse	3.16e-70	262
148666	BT32028V1C	64.4	1632	515	27	19359988	8649	10250	Forward	3.17e-70	262
115603	BT37503V3C	64.4	1632	515	27	15679786	203185	204786	Reverse	3.18e-70	262
148659	BT31829V1C	64.4	1632	515	27	19359348	10078	11679	Reverse	3.19e-70	262
123028	Co000762/3	64.4	1632	515	27	15885837	407895	409496	Reverse	3.2e-70	262
123023	Co000759/1	64.4	1632	515	27	15885717	408319	409920	Reverse	3.22e-70	262
123005	19081774/1	64.4	1632	515	27	15884829	403309	404910	Reverse	3.25e-70	262
44065	ST41782	64.4	1632	515	27	3775386	22014	23615	Forward	3.27e-70	262
147961	BT25659V1C	64.4	1632	515	27	19293566	251722	253323	Reverse	3.31e-70	262
43741	BR40608	65.208	1417	427	29	3723186	334	1720	Reverse	3.32e-70	262
44613	OX41971	64.4	1632	515	27	5263484	408981	410582	Reverse	3.32e-70	262
148708	BT51446V3C	64.4	1632	515	27	19368299	58336	59937	Reverse	3.32e-70	262
148728	BT51888V1C	64.4	1632	515	27	19374622	8442	10043	Forward	3.43e-70	262
123006	19081774/2	64.674	1455	474	18	15884866	14467	15904	Reverse	3.44e-70	262
144226	BT50911V1C	64.4	1632	515	27	18734713	44361	45962	Forward	3.47e-70	262
123055	Co000776/2	64.831	1416	434	24	15886854	43364	44750	Forward	3.88e-69	259
122999	19070019/1	64.93	1420	426	27	15884510	28587	29973	Reverse	3.98e-69	260
122977	19043201/1.1	64.338	1632	516	27	15883259	408136	409737	Reverse	1.32e-68	258
167264	2151	65.014	1412	438	25	22594788	107719	109105	Reverse	1.35e-68	258
123045	Co000771/2	64.338	1632	516	27	15886416	43486	45087	Forward	1.38e-68	258
91511	CNF	64.408	1638	505	31	9112673	143526	145127	Reverse	1.39e-68	257
148726	BT51876V1C	64.338	1632	516	27	19372279	1936	3537	Reverse	1.4e-68	258
39723	LNP26308	64.408	1638	505	31	2927806	4162	5763	Forward	1.41e-68	257
147959	BT25615V1C	64.338	1632	516	27	19293517	98971	100572	Reverse	1.42e-68	258
42055	LNP28051	70.696	546	158	2	3481187	40399	40943	Forward	1.49e-68	257
49363	CCUG 23930 T	67.762	791	241	8	5032944	50663	51446	Forward	1.58e-67	254
49366	CCUG 24960	67.762	791	241	8	5033153	50663	51446	Forward	1.58e-67	254
122986	19052394/1	64.154	1632	519	25	15883672	130070	131671	Reverse	1.67e-67	253
14733	NJ9703	64.677	1407	451	19	736	408230	409616	Reverse	1.68e-67	253
122971	19041780/1	64.421	1633	513	30	15882850	267221	268822	Reverse	6.02e-67	252
123041	Co000770/1	70.513	546	159	2	15886195	338389	338933	Forward	6.62e-67	252
38979	LNP19085	67.636	791	242	8	2815910	15889	16672	Reverse	2e-66	250
21046	CCUG 804	70.459	545	159	2	254852	53725	54268	Forward	2.22e-66	251
21044	F0314	70.33	546	160	2	254787	774152	774696	Forward	7.85e-66	248
123039	Co000769/1	64.727	1409	447	22	15886155	338895	340281	Reverse	2.37e-65	247
122997	19063007/1	70.275	545	160	2	15884427	463814	464357	Reverse	2.46e-65	246
123054	Co000776/1	69.573	585	176	2	15886816	32420	33003	Forward	2.6e-65	246
167265	3834	70.275	545	160	2	22594862	108227	108770	Reverse	2.77e-65	246
123029	Co000763/1	69.13	609	186	2	15885857	51037	51644	Reverse	9.15e-65	244
123080	Co000790/5	69.946	559	166	2	15887748	15527	16084	Reverse	9.59e-65	244
56406	10010	69.966	586	170	6	6240792	131095	131677	Reverse	3.25e-64	242
56405	10023	69.966	586	170	6	6240769	1186239	1186821	Forward	3.31e-64	242
147985	BT26040V1C	70.092	545	161	2	19304360	216355	216898	Reverse	9.98e-64	242
122980	19050474/1	70.092	545	161	2	15883383	25921	26464	Forward	1.03e-63	242
122998	19070015/1	70.092	545	161	2	15884469	63747	64290	Reverse	1.03e-63	242
147966	BT25699V1C	70.092	545	161	2	19303785	12075	12618	Forward	1.03e-63	242
122979	19043274/3	70.092	545	161	2	15883380	11987	12530	Forward	1.04e-63	242
123076	Co000788/2	70.092	545	161	2	15887573	11959	12502	Forward	1.04e-63	242
148675	BT33690V1C	70.092	545	161	2	19361835	12503	13046	Forward	1.05e-63	242
42060	LNP28165	70.092	545	161	2	3481034	15685	16228	Reverse	1.07e-63	242
38977	LNP17862	70.092	545	161	2	2815631	142	685	Reverse	1.14e-63	242
123043	Co000770/5	70.092	545	161	2	15886338	22730	23273	Reverse	1.32e-63	242
82629	ExNm725	69.192	594	181	2	11586760	410880	411472	Reverse	3.49e-63	240
123066	Co000782/2	71.053	494	141	2	15887183	44118	44610	Forward	3.61e-63	240
122455	BT24957V3C	69.873	551	164	2	15747790	37702	38251	Forward	3.73e-63	239
123051	Co000774/1	69.767	559	167	2	15886748	54425	54982	Reverse	3.86e-63	240
49354	CCUG 32036	69.908	545	162	2	5032171	36658	37201	Reverse	1.31e-62	237
21061	CCUG 17327	69.908	545	162	2	255489	28699	29242	Forward	1.4e-62	237
111346	SC13	69.908	545	162	2	14053373	17913	18456	Forward	1.4e-62	237
26577	GT4A_CT1	69.908	545	162	2	393273	2656	3199	Forward	1.52e-62	237
144217	BT50802V1C	70.85	494	142	2	18733495	5266	5758	Reverse	4.17e-62	235
161716	BgEED22	70.85	494	142	2	21719372	20897	21389	Forward	4.35e-62	235
123060	Co000779/2	68.801	609	188	2	15886987	12435	13042	Reverse	4.77e-62	235
82625	ExNm717	69.589	559	168	2	11583829	56953	57510	Reverse	4.93e-62	235
147967	BT25714V1C	67.125	800	231	12	19303817	48326	49109	Forward	5.43e-61	233
21045	CCUG 10421	69.925	532	158	2	254827	33813	34343	Reverse	5.88e-61	232
49355	CCUG 32112	68.948	599	178	4	5032186	21844	22438	Forward	5.99e-61	232
123048	Co000772/3	69.725	545	163	2	15886552	95185	95728	Forward	6.31e-61	233
46270	919_NLAC	69.725	545	163	2	4535795	4334	4877	Reverse	6.55e-61	233
123064	Co000781/1	64.167	1680	542	31	15887149	201197	202849	Reverse	1.87e-60	231
148724	BT51864V1C	70.648	494	143	2	19371905	57875	58367	Reverse	1.88e-60	231
38974	LNP16475	69.708	548	158	4	2814698	26133	26676	Reverse	1.91e-60	230
44615	OX42005	70.648	494	143	2	5263681	177287	177779	Reverse	1.94e-60	231
46268	583_NLAC	66.745	851	251	13	4535260	22914	23748	Forward	1.94e-60	230
50940	PL42224	70.648	494	143	2	5430387	168560	169052	Reverse	1.94e-60	231
144192	BT27478V1C	70.648	494	143	2	18729894	167851	168343	Reverse	1.94e-60	231
144193	BT27478V1C2	70.648	494	143	2	18729973	167827	168319	Reverse	1.94e-60	231
46269	595_NLAC	66.745	851	251	13	4535364	20038	20872	Forward	1.95e-60	230
147843	BT01180V1C	70.648	494	143	2	19279687	43351	43843	Forward	1.96e-60	231
26870	12007_2012	70.648	494	143	2	480414	167911	168403	Reverse	1.97e-60	231
123026	Co000761/2	69.541	545	164	2	15885801	405601	406144	Reverse	6.12e-60	228
40270	LNP28340	69.541	545	164	2	3038678	42922	43465	Forward	6.67e-60	228
123027	Co000761/7	69.355	558	169	2	15885820	29294	29850	Forward	7.06e-60	229
122984	19051904/1	69.541	545	164	2	15883620	188230	188773	Forward	7.13e-60	228
19091	CCUG 26878 T	69.355	558	169	2	20938	3047	3603	Forward	7.14e-60	229
123068	Co000783/3	69.541	545	164	2	15887274	28560	29103	Reverse	7.22e-60	228
123046	Co000771/4	69.541	545	164	2	15886436	28448	28991	Reverse	7.23e-60	228
122970	19041762/2	69.541	545	164	2	15882762	27819	28362	Reverse	7.3e-60	228
82621	ExNm713	69.541	545	164	2	11583224	28755	29298	Reverse	7.35e-60	228
123075	Co000788/1	69.541	545	164	2	15887561	190222	190765	Forward	7.38e-60	228
21043	CCUG 26474	69.541	545	164	2	254747	71037	71580	Reverse	7.84e-60	228
49351	CCUG 41451 T	69.541	545	164	2	5031853	4564	5107	Reverse	7.97e-60	228
82613	ExNm703	69.541	545	164	2	11581934	18904	19447	Forward	8.6e-60	228
82612	EXNM702	69.541	545	164	2	11581655	69460	70003	Forward	8.64e-60	228
148644	BT31456V1C	70.445	494	144	2	19355368	70	562	Forward	2.02e-59	226
123017	19110394/2	70.445	494	144	2	15885471	43253	43745	Forward	2.21e-59	226
123042	Co000770/2	70.445	494	144	2	15886235	406365	406857	Reverse	2.21e-59	226
169264	25MN0128	70.445	494	144	2	22951446	46325	46817	Forward	2.21e-59	226
123015	19103457/2	70.445	494	144	2	15885321	404487	404979	Reverse	2.22e-59	226
123020	19111441/1	70.445	494	144	2	15885568	409823	410315	Reverse	2.22e-59	226
43570	BR40103	70.445	494	144	2	3674929	20278	20770	Reverse	2.23e-59	226
123052	Co000774/2	67.004	791	247	8	15886761	109961	110744	Reverse	2.23e-59	227
88486	BT18757V1C	70.445	494	144	2	8668030	43219	43711	Forward	2.28e-59	226
144220	BT50832V1C	70.445	494	144	2	18733833	135532	136024	Reverse	2.29e-59	226
161269	NML2024-133	69.573	539	162	2	21611767	13001	13538	Reverse	2.36e-59	226
30325	DSM 21642	68.465	593	187	0	3612173	18621	19213	Forward	2.37e-59	227
123035	Co000766/2	69.737	532	159	2	15886055	52687	53217	Reverse	2.52e-59	227
122996	19062994/1	69.328	551	167	2	15884394	128990	129539	Reverse	7.73e-59	225
94179	N.177-16	70.464	474	140	0	9623880	1103676	1104149	Reverse	9.32e-59	224
122994	19062968/1	68.624	596	185	2	15884186	16615	17209	Reverse	1.01e-58	225
123012	19092429/1	69.358	545	165	2	15885141	203500	204043	Reverse	2.64e-58	224
123047	Co000772/1	69.358	545	165	2	15886504	201381	201924	Reverse	2.64e-58	224
123057	Co000777/1	69.358	545	165	2	15886881	46186	46729	Forward	2.66e-58	224
147839	BT01069V1C	69.358	545	165	2	19301109	49003	49546	Forward	2.72e-58	224
46033	12027-15A	69.358	545	165	2	4341366	14789	15332	Reverse	2.8e-58	224
46034	12029-15A	69.358	545	165	2	4341627	16023	16566	Reverse	2.8e-58	224
120677	BT00069V3C	69.358	545	165	2	15558442	48150	48693	Forward	2.82e-58	224
140192	CSL10203-ORH2	66.231	841	280	4	18184514	24179	25017	Reverse	2.87e-58	223
122985	19051904/2	70.2	500	147	2	15883632	140393	140891	Reverse	2.89e-58	224
122964	19040874/1	69.358	545	165	2	15882464	33890	34433	Forward	3.07e-58	224
123001	19070047/1	70.2	500	147	2	15884623	19858	20356	Forward	3.08e-58	224
123074	Co000787/3	69.358	545	165	2	15887483	75283	75826	Reverse	3.34e-58	224
148019	BT50875V1C	69.358	545	165	2	19304469	12315	12858	Reverse	4.69e-58	224
123007	19082621/1	70.243	494	145	2	15884879	16120	16612	Reverse	9.27e-58	222
147958	BT25602V1C	70.243	494	145	2	19303276	42998	43490	Forward	9.69e-58	222
123073	Co000787/1	69.174	545	166	2	15887418	419569	420112	Reverse	3.22e-57	219
120837	BT25333V3C	69.174	545	166	2	15581250	368545	369088	Reverse	3.23e-57	219
123053	Co000775/1	69.174	545	166	2	15886802	44216	44759	Forward	3.23e-57	219
21060	C102	69.174	545	166	2	255319	47390	47933	Forward	3.27e-57	219
123033	Co000765/2	69.174	545	166	2	15886014	408062	408605	Reverse	3.34e-57	219
161715	FDAARGOS_758	69.174	545	166	2	21719369	1800986	1801529	Forward	3.37e-57	219
147980	BT25988V1C	69.174	545	166	2	19294925	202023	202566	Reverse	3.46e-57	219
21063	CCUG 24841	70.363	496	141	4	255808	15418	15910	Reverse	3.47e-57	220
122987	19052394/2	69.174	545	166	2	15883711	2152	2695	Forward	3.68e-57	219
123931	IE22Nm14	69.174	545	166	2	15980524	28588	29131	Forward	3.85e-57	219
82619	ExNm711	69.174	545	166	2	11583005	6460	7003	Forward	3.92e-57	219
5204	ATCC 19243	69.174	545	166	2	257035	56682	57225	Forward	4.36e-57	219
111367	SC34	68.727	550	172	0	14059521	2862	3411	Reverse	1.13e-56	217
21064	CCUG 24844	69.287	547	162	4	255884	15451	15994	Reverse	1.2e-56	217
148727	BT51885V1C	70.04	494	146	2	19373073	360	852	Reverse	1.93e-56	217
123049	Co000773/1	68.819	542	169	0	15886651	220720	221261	Reverse	3.9e-56	216
123003	19070909/1	70.161	496	142	4	15884795	45525	46017	Forward	4.09e-56	215
162588	NML2024-160	69.151	577	154	10	21862892	92124	92688	Forward	4.58e-56	215
57285	N.95/16	70.042	474	142	0	6533161	20855	21328	Forward	4.7e-56	215
57286	N.177/16	70.042	474	142	0	6533315	20855	21328	Forward	4.7e-56	215
94178	N.95-16	70.042	474	142	0	9623876	1237690	1238163	Reverse	4.95e-56	215
52432	LNP28992	68.991	545	167	2	5750945	43162	43705	Forward	1.41e-55	214
122981	19050514/1	68.991	545	167	2	15883432	43090	43633	Forward	1.5e-55	214
27632	CCUG 805	68.991	545	167	2	610158	9962	10505	Forward	1.62e-55	214
5354	ATCC 19696	68.991	545	167	2	253867	23630	24173	Reverse	1.65e-55	214
3565	ATCC 25996	68.991	545	167	2	41	57484	58027	Reverse	1.66e-55	214
49364	CCUG 800	69.838	494	147	2	5032969	57062	57554	Forward	5.03e-55	213
49365	CCUG 801	69.838	494	147	2	5033046	57060	57552	Forward	5.03e-55	213
56408	10009	68.784	551	170	2	6240877	22043	22592	Forward	6.12e-55	212
56409	10011	68.784	551	170	2	6241039	1562	2111	Reverse	6.12e-55	212
49373	SK114	68.807	545	168	2	5033859	78296	78839	Forward	1.73e-54	210
92876	Nei0438	69.96	496	143	4	9232414	2206	2698	Forward	1.8e-54	211
84263	Nei0437	69.96	496	143	4	8756371	15493	15985	Reverse	1.81e-54	211
123018	19111422/1	68.807	545	168	2	15885479	425321	425864	Reverse	1.84e-54	210
123050	Co000773/3	68.807	545	168	2	15886728	26509	27052	Reverse	2.13e-54	210
123019	19111422/4	68.807	545	168	2	15885537	18152	18695	Forward	2.19e-54	210
2863	ATCC 29256	68.807	545	168	2	141	72947	73490	Forward	2.22e-54	210
147950	BT25553V1C	69.636	494	148	2	19302798	1209	1701	Reverse	6.17e-54	208
140195	ZJ930	68.096	583	182	2	18184632	31202	31782	Reverse	6.84e-54	208
140193	ZJ785	68.096	583	182	2	18184528	2322078	2322658	Forward	7.24e-54	208
83696	ATCC 51483	69.502	482	147	0	7657092	6894	7375	Reverse	2.49e-53	207
144224	BT50902V1C	68.624	545	169	2	18734473	137814	138357	Reverse	7.16e-53	205
122982	19050949/1	68.624	545	169	2	15883456	99995	100538	Reverse	7.5e-53	205
148723	BT51863V1C	68.624	545	169	2	19371712	56686	57229	Reverse	7.75e-53	205
49360	CCUG 431	68.624	545	169	2	5032675	22658	23201	Forward	8.06e-53	205
46114	LNP28729	68.624	545	169	2	4532695	5957	6500	Reverse	8.17e-53	205
123059	Co000779/1	68.44	545	170	2	15886945	17252	17795	Reverse	1.11e-51	201
29522	AP2091	68.935	573	151	13	1058097	8951	9511	Forward	1.38e-50	197
29528	AP2145	68.935	573	151	13	1059798	4341	4901	Forward	1.38e-50	197
29520	AP2031	68.935	573	151	13	1057491	3657	4217	Forward	1.39e-50	197
29521	AP2089	68.935	573	151	13	1057758	8951	9511	Forward	1.39e-50	197
29523	AP2098	68.935	573	151	13	1058460	8951	9511	Forward	1.39e-50	197
29525	AP2131	68.935	573	151	13	1059161	4479	5039	Forward	1.39e-50	197
29526	AP2138	68.935	573	151	13	1059273	15673	16233	Reverse	1.39e-50	197
29527	AP2142	68.935	573	151	13	1059506	8955	9515	Forward	1.39e-50	197
45355	LNP28655	68.531	572	157	10	4191367	46967	47528	Forward	4.03e-50	196
123071	Co000785/1	69.717	459	137	2	15887374	406650	407107	Reverse	1.32e-49	195
37778	M14 240642	68.357	572	158	10	2516450	47721	48282	Reverse	5.08e-49	192
36317	NCTC 12230 T	72.113	355	94	2	2294502	1173	1526	Reverse	1.85e-48	190
40200	4725	67.33	603	189	5	3011550	32153	32751	Forward	7.94e-47	185
40201	4861	67.33	603	189	5	3011790	79123	79721	Reverse	8.4e-47	185
40199	3087	67.164	603	190	5	3011500	73684	74282	Forward	3.5e-45	180
39725	LNP24849	67.395	549	177	2	2928119	39714	40261	Forward	4.13e-44	177
46079	T-20455-10	67.539	573	161	11	4387406	14846	15407	Forward	5.21e-42	168
39715	LNP16858	70.402	348	98	2	2925681	17048	17394	Reverse	3.1e-39	159
49345	CCUG 53898	67.742	496	156	4	5031187	62567	63060	Forward	3.33e-39	159
39722	LNP26332	67.016	573	164	11	2927608	231021	231582	Reverse	1.35e-37	155
38976	LNP17345	66.725	574	163	12	2815025	59545	60105	Reverse	6.23e-35	146
49367	CCUG 25198	66.551	574	164	12	5033194	31415	31975	Forward	7.61e-34	141
147972	BT25885V1C	66.605	539	155	10	19303992	27073	27600	Reverse	9.31e-33	139
147986	BT26041V1C	68.3	347	107	1	19304390	46746	47092	Forward	4.76e-30	129
148038	JF 2415	67.787	357	111	4	19307035	2110934	2111288	Forward	1.26e-24	112
148036	51.81	67.787	357	111	4	19307033	1244766	1245120	Reverse	1.31e-24	112
148037	3986	65.266	357	101	5	19307034	1590425	1590759	Reverse	1.73e-16	84.2
131523	BT37609V3C	80.392	51	10	0	16817295	6139	6189	Forward	2.55e-05	48.2
131536	BT30944V1C	80.392	51	10	0	16819292	6137	6187	Forward	2.55e-05	48.2
74734	IE16-NmOB-38	95.833	24	1	0	10772316	218501	218524	Forward	0.008	40.1
94108	200931	95.833	24	1	0	9613764	82249	82272	Forward	0.008	40.1
148734	BT51952V1C	95.833	24	1	0	19375883	13621	13644	Reverse	0.008	40.1
90863	MB57089	90	30	2	1	9014188	179199	179228	Reverse	0.053	38.3
42503	M16 240038	86.207	29	4	0	3552833	7598	7626	Forward	0.067	35.6
46409	M-080	88.889	27	3	0	4461733	4710	4736	Reverse	0.074	36.5
144219	BT50812V1C	88.889	27	3	0	18733679	176	202	Forward	0.079	36.5
56407	DSM 103441T	95.455	22	1	0	6240815	446076	446097	Forward	0.09	36.5
36860	S258	83.333	36	5	1	2338031	31285	31319	Forward	0.18	35.6
36935	W93	83.333	36	5	1	2345754	179117	179151	Reverse	0.18	35.6
49258	LNP28378	100	18	0	0	5015394	37968	37985	Reverse	0.22	33.7
49350	CCUG 28662	100	18	0	0	5031699	8989	9006	Reverse	0.22	33.7
42471	M15 240769	100	18	0	0	3543356	2759	2776	Reverse	0.23	33.7
44493	OX40632	100	18	0	0	3907739	235181	235198	Forward	0.23	33.7
63428	M19 240438	100	18	0	0	10117311	190167	190184	Reverse	0.23	33.7
123056	Co000776/4	88.462	26	3	0	15886874	67814	67839	Forward	0.23	34.6
42061	LNP28181	100	18	0	0	3481092	50250	50267	Forward	0.24	33.7
42421	LNP28525	88.462	26	3	0	3637757	5824	5849	Forward	0.24	34.6
63426	M19 240436	88.462	26	3	0	10117227	11456	11481	Forward	0.24	34.6
63433	M19 240443	88.462	26	3	0	10117425	5398	5423	Reverse	0.24	34.6
133881	23MN0081	88.462	26	3	0	17112999	46112	46137	Forward	0.24	34.6
3416	OX9931913	88.462	26	3	0	6414387	291088	291113	Forward	0.25	34.6
26876	12013_2012	88.462	26	3	0	481273	1997	2022	Forward	0.25	34.6
39724	LNP23872	88.462	26	3	0	2928109	2413	2438	Forward	0.25	34.6
42059	LNP28158	88.462	26	3	0	3480927	15042	15067	Reverse	0.25	34.6
42062	LNP28272	88.462	26	3	0	3481151	6007	6032	Reverse	0.25	34.6
42462	M16 240153	88.462	26	3	0	3541189	5895	5920	Reverse	0.25	34.6
43128	12_12795_XS2_1	95.238	21	1	0	4155668	76963	76983	Reverse	0.25	34.6
43129	12_13955_XS2_1	95.238	21	1	0	4155722	83724	83744	Reverse	0.25	34.6
43130	12_14141_XS2_1	95.238	21	1	0	4155770	88910	88930	Forward	0.25	34.6
43131	12_23282_XS3_1	95.238	21	1	0	4155788	88886	88906	Forward	0.25	34.6
43132	12_13996_XS2_1	95.238	21	1	0	4155838	115902	115922	Forward	0.25	34.6
43133	12_13835_XS2_1	95.238	21	1	0	4155908	71684	71704	Reverse	0.25	34.6
43134	12_13988_XS2_1	95.238	21	1	0	4155924	135612	135632	Reverse	0.25	34.6
43135	12_17465_XS2_1	95.238	21	1	0	4155985	135626	135646	Reverse	0.25	34.6
43136	12_14600_XS2_1	95.238	21	1	0	4156028	75390	75410	Forward	0.25	34.6
46417	M-104	95.238	21	1	0	4462159	29407	29427	Forward	0.25	34.6
46418	M-104A	95.238	21	1	0	4462250	29407	29427	Forward	0.25	34.6
46428	M-198	95.238	21	1	0	4463107	19585	19605	Reverse	0.25	34.6
46462	M-442	95.238	21	1	0	4465561	57946	57966	Reverse	0.25	34.6
49524	CA41718	95.238	21	1	0	5406839	19317	19337	Reverse	0.25	34.6
84201	Nei0028	95.238	21	1	0	13086116	20638	20658	Forward	0.25	34.6
123009	19091461/1	95.238	21	1	0	15885016	30252	30272	Forward	0.25	34.6
148086	H15-RESP-030	88.462	26	3	0	19316751	103433	103458	Forward	0.25	34.6
26871	12008_2012	88.462	26	3	0	480460	130002	130027	Reverse	0.26	34.6
36161	12040_2014	88.462	26	3	0	2268728	11323	11348	Reverse	0.26	34.6
36176	M18.1	95.238	21	1	0	2270881	5709	5729	Reverse	0.26	34.6
36177	M21.1	95.238	21	1	0	2270973	57952	57972	Reverse	0.26	34.6
36180	M24.1	95.238	21	1	0	2271252	5708	5728	Reverse	0.26	34.6
36181	M26.1	95.238	21	1	0	2271319	5707	5727	Reverse	0.26	34.6
36182	M27.1	95.238	21	1	0	2271406	5708	5728	Reverse	0.26	34.6
36183	M28.1	95.238	21	1	0	2271492	5639	5659	Reverse	0.26	34.6
36184	M33.1	95.238	21	1	0	2271580	57945	57965	Reverse	0.26	34.6
36185	M4.1	95.238	21	1	0	2271658	13111	13131	Forward	0.26	34.6
36186	M43.1	95.238	21	1	0	2271753	19361	19381	Forward	0.26	34.6
36189	M5.1	95.238	21	1	0	2272114	5710	5730	Reverse	0.26	34.6
36190	M7.1	95.238	21	1	0	2272210	5707	5727	Reverse	0.26	34.6
37261	07AZI_T_009	95.238	21	1	0	2404739	180289	180309	Forward	0.26	34.6
38975	LNP17075	95.238	21	1	0	2814891	7117	7137	Forward	0.26	34.6
42058	LNP28155	88.462	26	3	0	3481367	4241	4266	Forward	0.26	34.6
43546	BR40087	95.238	21	1	0	3667787	16873	16893	Forward	0.26	34.6
43581	BR40282	95.238	21	1	0	3678580	19489	19509	Reverse	0.26	34.6
43628	BR41427	95.238	21	1	0	3693178	18873	18893	Reverse	0.26	34.6
43629	BR41436	95.238	21	1	0	3693424	16974	16994	Forward	0.26	34.6
43798	BR41799	95.238	21	1	0	3738765	18839	18859	Reverse	0.26	34.6
44175	ST41190	95.238	21	1	0	3811948	9572	9592	Forward	0.26	34.6
44177	ST41350	95.238	21	1	0	3812800	9041	9061	Reverse	0.26	34.6
44358	ST40406	95.238	21	1	0	3872427	16758	16778	Forward	0.26	34.6
44567	OX41503	95.238	21	1	0	4475540	13282	13302	Forward	0.26	34.6
44630	OX42150	88.462	26	3	0	5406422	2016	2041	Reverse	0.26	34.6
44837	M16 240285	88.462	26	3	0	4195957	5495	5520	Forward	0.26	34.6
46053	M31.5	95.238	21	1	0	4366435	9038	9058	Reverse	0.26	34.6
46056	M31.8	95.238	21	1	0	4368391	12142	12162	Forward	0.26	34.6
46057	M31.9	95.238	21	1	0	4368637	3646	3666	Reverse	0.26	34.6
46066	M45.3	95.238	21	1	0	4378017	5629	5649	Reverse	0.26	34.6
46070	M45.7	95.238	21	1	0	4381799	365	385	Forward	0.26	34.6
46410	M-089	95.238	21	1	0	4461799	41811	41831	Forward	0.26	34.6
46437	M-223	95.238	21	1	0	4463851	20601	20621	Reverse	0.26	34.6
46655	GL41923	95.238	21	1	0	4498972	7021	7041	Reverse	0.26	34.6
46703	GL42700	95.238	21	1	0	4518168	13092	13112	Forward	0.26	34.6
46727	PL40288	88.462	26	3	0	4527977	2012	2037	Reverse	0.26	34.6
49478	CA41036	95.238	21	1	0	5128505	19619	19639	Reverse	0.26	34.6
49642	CA44417	95.238	21	1	0	5189926	19480	19500	Reverse	0.26	34.6
49667	GL40581	95.238	21	1	0	5210797	43220	43240	Forward	0.26	34.6
49695	LO40703	95.238	21	1	0	5265411	70864	70884	Forward	0.26	34.6
49716	LO41459	95.238	21	1	0	5267076	20133	20153	Reverse	0.26	34.6
50930	MT40530	95.238	21	1	0	5426297	19482	19502	Reverse	0.26	34.6
53400	M17 240155	95.238	21	1	0	5864008	36869	36889	Forward	0.26	34.6
63430	M19 240440	88.462	26	3	0	10060538	92510	92535	Forward	0.26	34.6
63718	BT03434V1C	95.238	21	1	0	10087759	18870	18890	Reverse	0.26	34.6
63817	BT21514V1C	95.238	21	1	0	10131525	19703	19723	Forward	0.26	34.6
63962	BT39793V1C	88.462	26	3	0	10109961	6898	6923	Reverse	0.26	34.6
71218	BT27016V1C	95.238	21	1	0	9762436	43575	43595	Reverse	0.26	34.6
71229	BT30775V1C	95.238	21	1	0	9763828	102948	102968	Forward	0.26	34.6
71342	BT30672V1C	95.238	21	1	0	9778415	47145	47165	Reverse	0.26	34.6
82614	ExNm704	95.238	21	1	0	11582131	44180	44200	Reverse	0.26	34.6
82622	ExNm714	95.238	21	1	0	11583434	43502	43522	Reverse	0.26	34.6
83066	Nei0341	95.238	21	1	0	11586859	58867	58887	Reverse	0.26	34.6
83682	KL1-161	95.238	21	1	0	7650285	19360	19380	Forward	0.26	34.6
83684	KL1-118	95.238	21	1	0	7650753	60515	60535	Reverse	0.26	34.6
84202	Nei0033	95.238	21	1	0	13086258	53425	53445	Reverse	0.26	34.6
88411	BT00257V1C	95.238	21	1	0	8662821	51869	51889	Forward	0.26	34.6
88527	BT22034V1C	95.238	21	1	0	8670162	19699	19719	Forward	0.26	34.6
88571	BT24866V1C	88.462	26	3	0	8649485	54483	54508	Forward	0.26	34.6
88651	BT36807V1C2	95.238	21	1	0	8678370	3426	3446	Forward	0.26	34.6
89163	Nei0082	95.238	21	1	0	8756474	19437	19457	Forward	0.26	34.6
89164	Nei0153	95.238	21	1	0	8756502	19438	19458	Forward	0.26	34.6
90541	MB44238	95.238	21	1	0	8972567	46446	46466	Forward	0.26	34.6
92873	Nei0090	95.238	21	1	0	9232226	19312	19332	Forward	0.26	34.6
92874	Nei0198	95.238	21	1	0	9232277	59683	59703	Reverse	0.26	34.6
108165	Nei0157	95.238	21	1	0	14047872	19385	19405	Forward	0.26	34.6
111270	Nei0282	95.238	21	1	0	14039199	19385	19405	Forward	0.26	34.6
111272	Nei0439	95.238	21	1	0	14039306	19385	19405	Forward	0.26	34.6
115410	BT18521V3C	95.238	21	1	0	15665876	44274	44294	Reverse	0.26	34.6
115552	BT36807V3C	95.238	21	1	0	15551323	40184	40204	Reverse	0.26	34.6
120695	BT00257V3C	95.238	21	1	0	15561127	18733	18753	Forward	0.26	34.6
120714	BT00702V3C	88.462	26	3	0	15563708	6860	6885	Reverse	0.26	34.6
122577	BT38247V3C	95.238	21	1	0	15764937	13265	13285	Forward	0.26	34.6
122616	NCTC10618	95.238	21	1	0	15769605	1631556	1631576	Reverse	0.26	34.6
122617	NlUS07x1	88.462	26	3	0	15769631	2341	2366	Forward	0.26	34.6
122993	19061666/1	88.462	26	3	0	15884145	364604	364629	Forward	0.26	34.6
123078	Co000790/1	95.238	21	1	0	15887677	57044	57064	Reverse	0.26	34.6
127328	H14-RESP-013	95.238	21	1	0	16262334	56945	56965	Reverse	0.26	34.6
131740	10CS6	95.238	21	1	0	16788820	19601	19621	Forward	0.26	34.6
131741	10CS6	95.238	21	1	0	16788830	19601	19621	Forward	0.26	34.6
131742	10CS6	95.238	21	1	0	16788918	44272	44292	Reverse	0.26	34.6
143426	NML2023-133	95.238	21	1	0	18641151	56903	56923	Reverse	0.26	34.6
144078	BT01068V1C	88.462	26	3	0	18706854	17660	17685	Reverse	0.26	34.6
147838	BT01065V1C	95.238	21	1	0	19301067	19560	19580	Forward	0.26	34.6
147976	BT25943V1C	88.462	26	3	0	19294514	2088	2113	Reverse	0.26	34.6
148667	BT32039V1C	95.238	21	1	0	19360152	16575	16595	Reverse	0.26	34.6
148732	BT51940V1C	95.238	21	1	0	19375567	46596	46616	Forward	0.26	34.6
148735	BT51968V1C	95.238	21	1	0	19376244	20556	20576	Forward	0.26	34.6
169283	RT3	95.238	21	1	0	22954501	53352	53372	Reverse	0.26	34.6
1777	049-12	95.238	21	1	0	255272	43634	43654	Reverse	0.27	34.6
1780	016-24	95.238	21	1	0	293344	20298	20318	Forward	0.27	34.6
1809	224	95.238	21	1	0	293091	19481	19501	Reverse	0.27	34.6
4411	OX9931924	95.238	21	1	0	6421869	27373	27393	Reverse	0.27	34.6
8778	004-12	95.238	21	1	0	254077	20524	20544	Forward	0.27	34.6
8790	012-12	95.238	21	1	0	293295	16453	16473	Reverse	0.27	34.6
8837	017-02	95.238	21	1	0	254154	20061	20081	Forward	0.27	34.6
29271	BM35a	95.238	21	1	0	1050669	19676	19696	Forward	0.27	34.6
29272	BM35b	95.238	21	1	0	1050761	19674	19694	Forward	0.27	34.6
29274	BM68a	95.238	21	1	0	1051096	47419	47439	Reverse	0.27	34.6
30770	M45.1	95.238	21	1	0	1472345	5701	5721	Reverse	0.27	34.6
36167	12046_2014	95.238	21	1	0	2269529	20641	20661	Reverse	0.27	34.6
36173	M11.1	95.238	21	1	0	2270582	20287	20307	Forward	0.27	34.6
36174	M15.1	88.462	26	3	0	2270728	829	854	Forward	0.27	34.6
36175	M17.1	95.238	21	1	0	2270780	12147	12167	Forward	0.27	34.6
36178	M22.1	95.238	21	1	0	2271062	19361	19381	Forward	0.27	34.6
36179	M23.1	95.238	21	1	0	2271182	5704	5724	Reverse	0.27	34.6
36858	Q118	95.238	21	1	0	2337875	60226	60246	Reverse	0.27	34.6
36897	W118	88.462	26	3	0	2342094	830	855	Reverse	0.27	34.6
36934	W59	95.238	21	1	0	2345717	5673	5693	Reverse	0.27	34.6
36980	CC21	95.238	21	1	0	2352635	63795	63815	Forward	0.27	34.6
38985	LNP22985	95.238	21	1	0	2817292	43750	43770	Reverse	0.27	34.6
43425	02_01105_XS1_1	88.462	26	3	0	4156480	47145	47170	Reverse	0.27	34.6
43547	BR40408	95.238	21	1	0	3667966	9724	9744	Forward	0.27	34.6
43549	BR41153	95.238	21	1	0	3668409	5573	5593	Reverse	0.27	34.6
43555	BR41212	95.238	21	1	0	3670421	5373	5393	Forward	0.27	34.6
43557	BR41222	88.462	26	3	0	3670978	2704	2729	Forward	0.27	34.6
43562	BR41283	95.238	21	1	0	3672485	20447	20467	Reverse	0.27	34.6
43574	BR40191	88.462	26	3	0	3676293	1960	1985	Reverse	0.27	34.6
43592	BR40406	95.238	21	1	0	3682445	5632	5652	Reverse	0.27	34.6
43594	BR40429	95.238	21	1	0	3682906	9665	9685	Reverse	0.27	34.6
43617	BR41350	95.238	21	1	0	3690390	16859	16879	Forward	0.27	34.6
43670	BR41776	95.238	21	1	0	3704630	16944	16964	Forward	0.27	34.6
43675	BR41788	95.238	21	1	0	3705779	18862	18882	Reverse	0.27	34.6
43773	BR40790	95.238	21	1	0	3731868	3127	3147	Reverse	0.27	34.6
43780	BR40976	88.462	26	3	0	3734086	2064	2089	Forward	0.27	34.6
43782	BR40977	88.462	26	3	0	3734692	2062	2087	Forward	0.27	34.6
44075	ST41846	95.238	21	1	0	3778908	8356	8376	Forward	0.27	34.6
44149	ST41540	95.238	21	1	0	3803997	46640	46660	Reverse	0.27	34.6
44180	ST41302	95.238	21	1	0	3813566	16746	16766	Forward	0.27	34.6
44254	ST42213	88.462	26	3	0	3840146	6424	6449	Reverse	0.27	34.6
44263	ST42011	95.238	21	1	0	3843707	5372	5392	Forward	0.27	34.6
44351	ST40632	95.238	21	1	0	3870655	19487	19507	Reverse	0.27	34.6
44354	ST40592	95.238	21	1	0	3871362	18845	18865	Reverse	0.27	34.6
44359	ST40535	95.238	21	1	0	3872622	9778	9798	Reverse	0.27	34.6
44360	ST40688	95.238	21	1	0	3872791	16758	16778	Forward	0.27	34.6
44374	ST40873	95.238	21	1	0	3876773	48322	48342	Reverse	0.27	34.6
44385	ST40741	95.238	21	1	0	3879821	9657	9677	Reverse	0.27	34.6
44413	ST40345	95.238	21	1	0	3887741	20156	20176	Reverse	0.27	34.6
44448	OX40115	95.238	21	1	0	3901756	20413	20433	Reverse	0.27	34.6
44452	OX40143	95.238	21	1	0	3902269	19383	19403	Forward	0.27	34.6
44453	OX40150	95.238	21	1	0	3902374	21018	21038	Forward	0.27	34.6
44459	OX40170	95.238	21	1	0	3903036	13137	13157	Forward	0.27	34.6
44480	OX40430	95.238	21	1	0	3906113	18851	18871	Reverse	0.27	34.6
44481	OX40433	95.238	21	1	0	3906214	18855	18875	Reverse	0.27	34.6
44487	OX40550	95.238	21	1	0	3907066	19495	19515	Reverse	0.27	34.6
44488	OX40595	95.238	21	1	0	3907202	61531	61551	Forward	0.27	34.6
44494	OX40633	95.238	21	1	0	3907810	13130	13150	Forward	0.27	34.6
44505	OX40797	95.238	21	1	0	3909419	19480	19500	Reverse	0.27	34.6
44508	OX40813	95.238	21	1	0	3909721	20132	20152	Reverse	0.27	34.6
44515	OX40886	95.238	21	1	0	3910426	19477	19497	Reverse	0.27	34.6
44535	OX41163	95.238	21	1	0	3913537	18841	18861	Reverse	0.27	34.6
44546	OX41248	95.238	21	1	0	4472346	19153	19173	Reverse	0.27	34.6
44553	OX41321	88.462	26	3	0	4473409	60082	60107	Reverse	0.27	34.6
44558	OX41393	95.238	21	1	0	4474126	20289	20309	Reverse	0.27	34.6
44569	OX41505	95.238	21	1	0	4475856	35713	35733	Forward	0.27	34.6
44584	OX41691	95.238	21	1	0	4476872	18853	18873	Reverse	0.27	34.6
44611	OX41959	95.238	21	1	0	5263271	10691	10711	Forward	0.27	34.6
44634	OX42035	95.238	21	1	0	5264211	35633	35653	Forward	0.27	34.6
46062	M35.6	95.238	21	1	0	4376562	3061	3081	Reverse	0.27	34.6
46077	M46.10	95.238	21	1	0	4384434	4921	4941	Forward	0.27	34.6
46552	GL40145	95.238	21	1	0	4496142	13133	13153	Forward	0.27	34.6
46557	GL40222	95.238	21	1	0	4498185	20136	20156	Reverse	0.27	34.6
46558	GL40260	95.238	21	1	0	4498457	13157	13177	Forward	0.27	34.6
46563	GL40437	95.238	21	1	0	4500270	13248	13268	Forward	0.27	34.6
46564	GL40486	95.238	21	1	0	4500614	13260	13280	Forward	0.27	34.6
46580	GL40670	95.238	21	1	0	4506778	13543	13563	Forward	0.27	34.6
46582	GL40709	88.462	26	3	0	4507550	813	838	Forward	0.27	34.6
46601	CA40805	88.462	26	3	0	4515688	93060	93085	Reverse	0.27	34.6
46622	GL41391	95.238	21	1	0	4524574	26558	26578	Forward	0.27	34.6
46640	CA40176	95.238	21	1	0	4492926	13143	13163	Forward	0.27	34.6
46654	GL41902	95.238	21	1	0	4498608	7096	7116	Reverse	0.27	34.6
46712	GL42800	95.238	21	1	0	4522417	13106	13126	Forward	0.27	34.6
46714	GL42844	95.238	21	1	0	4523337	20453	20473	Reverse	0.27	34.6
49402	CA40181	95.238	21	1	0	5172024	18835	18855	Reverse	0.27	34.6
49418	CA40375	95.238	21	1	0	5173654	64417	64437	Forward	0.27	34.6
49431	CA40578	95.238	21	1	0	5124643	10641	10661	Forward	0.27	34.6
49437	CA40619	95.238	21	1	0	5124725	10666	10686	Reverse	0.27	34.6
49455	CA40840	95.238	21	1	0	5176681	20124	20144	Reverse	0.27	34.6
49465	CA40890	88.462	26	3	0	5127301	1070	1095	Forward	0.27	34.6
49522	CA41703	88.462	26	3	0	5132172	2058	2083	Reverse	0.27	34.6
49532	CA41793	95.238	21	1	0	5182533	10664	10684	Forward	0.27	34.6
49538	CA41860	95.238	21	1	0	5183235	19513	19533	Forward	0.27	34.6
49569	CA42422	95.238	21	1	0	5136206	19622	19642	Reverse	0.27	34.6
49608	CA44136	95.238	21	1	0	5185489	19481	19501	Reverse	0.27	34.6
49626	CA44279	95.238	21	1	0	5143591	10679	10699	Forward	0.27	34.6
49630	CA44314	95.238	21	1	0	5144945	22610	22630	Forward	0.27	34.6
49656	CA44699	95.238	21	1	0	5190287	19009	19029	Reverse	0.27	34.6
49675	GL41030	95.238	21	1	0	5407522	13162	13182	Forward	0.27	34.6
49682	LO40016	95.238	21	1	0	5234270	21028	21048	Forward	0.27	34.6
49712	LO41023	95.238	21	1	0	5266847	20292	20312	Reverse	0.27	34.6
49715	LO41456	95.238	21	1	0	5235782	18842	18862	Reverse	0.27	34.6
49720	CM40023	95.238	21	1	0	5235847	20287	20307	Reverse	0.27	34.6
49734	CM40397	95.238	21	1	0	5237862	20290	20310	Reverse	0.27	34.6
49754	CM40568	95.238	21	1	0	5241392	19485	19505	Reverse	0.27	34.6
49769	CM40742	95.238	21	1	0	5243359	10920	10940	Forward	0.27	34.6
49826	CM41850	95.238	21	1	0	5251655	18079	18099	Forward	0.27	34.6
49840	PL40033	95.238	21	1	0	5212043	22532	22552	Forward	0.27	34.6
49844	PL40153	95.238	21	1	0	5407922	68220	68240	Forward	0.27	34.6
49845	PL40181	95.238	21	1	0	5253432	18893	18913	Reverse	0.27	34.6
49854	PL40385	95.238	21	1	0	5148049	11297	11317	Reverse	0.27	34.6
49864	PL40553	95.238	21	1	0	5148802	18841	18861	Reverse	0.27	34.6
49870	PL40625	95.238	21	1	0	5253889	42362	42382	Forward	0.27	34.6
49873	PL40640	95.238	21	1	0	5192013	19495	19515	Forward	0.27	34.6
49881	PL40811	95.238	21	1	0	5192729	19379	19399	Forward	0.27	34.6
49891	PL40992	95.238	21	1	0	5408590	10993	11013	Forward	0.27	34.6
49902	PL41088	95.238	21	1	0	5409217	19491	19511	Reverse	0.27	34.6
49914	PL41184	95.238	21	1	0	5193722	20137	20157	Reverse	0.27	34.6
49916	PL41185	95.238	21	1	0	5193772	20286	20306	Reverse	0.27	34.6
49918	PL41208	95.238	21	1	0	5151511	18843	18863	Reverse	0.27	34.6
49919	PL41248	95.238	21	1	0	5151630	11289	11309	Reverse	0.27	34.6
49921	PL41272	95.238	21	1	0	5194210	19433	19453	Forward	0.27	34.6
49923	PL41312	95.238	21	1	0	5194399	19439	19459	Forward	0.27	34.6
49962	PL41845	95.238	21	1	0	5196730	35729	35749	Forward	0.27	34.6
49972	PL42083	95.238	21	1	0	5196993	35725	35745	Forward	0.27	34.6
50116	WG40033	95.238	21	1	0	5277869	80248	80268	Forward	0.27	34.6
50134	WG40767	95.238	21	1	0	5256750	13148	13168	Forward	0.27	34.6
50178	WG41095	95.238	21	1	0	5260734	18834	18854	Reverse	0.27	34.6
50193	WG41305	95.238	21	1	0	5279070	19173	19193	Reverse	0.27	34.6
50200	WG41335	95.238	21	1	0	5200747	19480	19500	Reverse	0.27	34.6
50217	WG41435	95.238	21	1	0	5202056	19361	19381	Forward	0.27	34.6
50891	MT40039	95.238	21	1	0	5422333	19380	19400	Forward	0.27	34.6
50900	MT40099	95.238	21	1	0	5422968	19728	19748	Forward	0.27	34.6
50922	MT40444	88.462	26	3	0	5425770	831	856	Forward	0.27	34.6
50928	MT40505	95.238	21	1	0	5426068	43213	43233	Forward	0.27	34.6
50929	MT40522	95.238	21	1	0	5426159	19376	19396	Forward	0.27	34.6
50933	MT40550	95.238	21	1	0	5426529	13575	13595	Forward	0.27	34.6
50939	PL41991	95.238	21	1	0	5430330	102330	102350	Forward	0.27	34.6
59577	TS1121	95.238	21	1	0	6928785	48094	48114	Forward	0.27	34.6
60878	BRI012	95.238	21	1	0	7175968	55872	55892	Forward	0.27	34.6
60881	BRI013	95.238	21	1	0	7176318	18833	18853	Reverse	0.27	34.6
60936	BRI003	95.238	21	1	0	7185330	19486	19506	Reverse	0.27	34.6
63702	BT00461V1C	95.238	21	1	0	10086121	60246	60266	Reverse	0.27	34.6
63704	BT00531V1C	95.238	21	1	0	10086335	18847	18867	Reverse	0.27	34.6
63710	BT03268V1C	95.238	21	1	0	10086859	19933	19953	Forward	0.27	34.6
63716	BT03414V1C	95.238	21	1	0	10128678	18973	18993	Reverse	0.27	34.6
63730	BT03704V1C	95.238	21	1	0	10088973	19377	19397	Forward	0.27	34.6
63733	BT03840V1C	95.238	21	1	0	10089298	18851	18871	Reverse	0.27	34.6
63775	BT15993V1C	88.462	26	3	0	10093775	2203	2228	Reverse	0.27	34.6
63793	BT18109V1C	95.238	21	1	0	10095698	20302	20322	Reverse	0.27	34.6
63801	BT19039V1C	95.238	21	1	0	10130791	19471	19491	Reverse	0.27	34.6
63805	BT21081V1C	95.238	21	1	0	10096381	58427	58447	Reverse	0.27	34.6
63815	BT21504V1C	95.238	21	1	0	10097257	57770	57790	Reverse	0.27	34.6
63834	BT24326V1C	95.238	21	1	0	10098944	18086	18106	Forward	0.27	34.6
63838	BT25131V1C	95.238	21	1	0	10099502	20323	20343	Reverse	0.27	34.6
63848	BT27247V1C	95.238	21	1	0	10132749	43493	43513	Forward	0.27	34.6
63854	BT27296V1C	95.238	21	1	0	10100372	20334	20354	Reverse	0.27	34.6
63860	BT27361V1C	88.462	26	3	0	10133277	48925	48950	Forward	0.27	34.6
63865	BT30159V1C	95.238	21	1	0	10101442	59086	59106	Reverse	0.27	34.6
63866	BT30398V1C	95.238	21	1	0	10133507	18843	18863	Reverse	0.27	34.6
63872	BT33053V1C	95.238	21	1	0	10133600	19468	19488	Reverse	0.27	34.6
63879	BT36010V1C	95.238	21	1	0	10102928	18073	18093	Forward	0.27	34.6
63913	BT37078V1C	95.238	21	1	0	10135241	18388	18408	Forward	0.27	34.6
63914	BT37088V1C	95.238	21	1	0	10106277	48398	48418	Reverse	0.27	34.6
63915	BT37109V1C	88.462	26	3	0	10135282	257997	258022	Reverse	0.27	34.6
63921	BT37226V1C	88.462	26	3	0	10106913	2804	2829	Forward	0.27	34.6
63924	BT38139V1C	95.238	21	1	0	10107033	43217	43237	Reverse	0.27	34.6
63934	BT38320V1C	95.238	21	1	0	10107688	43179	43199	Forward	0.27	34.6
63946	BT39540V1C	88.462	26	3	0	10108639	1401	1426	Reverse	0.27	34.6
63957	BT39730V1C	88.462	26	3	0	10109361	460096	460121	Reverse	0.27	34.6
63965	BT39827V1C	95.238	21	1	0	10137797	19485	19505	Reverse	0.27	34.6
71179	BT00010V1C	95.238	21	1	0	9758120	19687	19707	Reverse	0.27	34.6
71180	BT00405V1C	95.238	21	1	0	9758172	18505	18525	Forward	0.27	34.6
71181	BT00500V1C	88.462	26	3	0	9758261	8834	8859	Forward	0.27	34.6
71186	BT03638V1C	88.462	26	3	0	9758859	460470	460495	Reverse	0.27	34.6
71187	BT03760V1C	95.238	21	1	0	9758928	61302	61322	Forward	0.27	34.6
71200	BT18874V1C	88.462	26	3	0	9760470	2804	2829	Forward	0.27	34.6
71206	BT19060V1C	95.238	21	1	0	9761107	35721	35741	Forward	0.27	34.6
71233	BT36010V3C	95.238	21	1	0	9764285	18083	18103	Forward	0.27	34.6
71234	BT36089V1C	95.238	21	1	0	9764350	18997	19017	Reverse	0.27	34.6
71235	BT36094V1C	95.238	21	1	0	9764408	18849	18869	Reverse	0.27	34.6
71236	BT36094V3C	88.462	26	3	0	9764510	498312	498337	Reverse	0.27	34.6
71277	BT00052V1C	95.238	21	1	0	9770676	19505	19525	Reverse	0.27	34.6
71318	BT16646V1C	95.238	21	1	0	9775719	20502	20522	Forward	0.27	34.6
71340	BT30572V1C	95.238	21	1	0	9778250	20738	20758	Forward	0.27	34.6
71345	BT30850V1C	95.238	21	1	0	9778734	44452	44472	Reverse	0.27	34.6
71347	BT33381V1C	95.238	21	1	0	9778949	33811	33831	Forward	0.27	34.6
71357	BT36732V1C	95.238	21	1	0	9780193	44422	44442	Reverse	0.27	34.6
82615	ExNm705	95.238	21	1	0	11582195	20145	20165	Forward	0.27	34.6
82616	ExNm706	95.238	21	1	0	11582358	9102	9122	Reverse	0.27	34.6
82627	ExNm720	95.238	21	1	0	11583971	44255	44275	Reverse	0.27	34.6
85858	EF-285	95.238	21	1	0	8094426	18881	18901	Reverse	0.27	34.6
88406	BT00207V1C	95.238	21	1	0	8640056	19501	19521	Forward	0.27	34.6
88420	BT00414V1C	95.238	21	1	0	8641174	58299	58319	Reverse	0.27	34.6
88426	BT03055V1C	95.238	21	1	0	8641408	122362	122382	Forward	0.27	34.6
88431	BT03335V1C	95.238	21	1	0	8641793	20502	20522	Forward	0.27	34.6
88446	BT18057V1C	95.238	21	1	0	8665282	20503	20523	Forward	0.27	34.6
88453	BT18163V1C	95.238	21	1	0	8665713	18065	18085	Forward	0.27	34.6
88455	BT18185V1C	95.238	21	1	0	8665741	19488	19508	Reverse	0.27	34.6
88458	BT18245V1C	95.238	21	1	0	8666084	46542	46562	Reverse	0.27	34.6
88465	BT18516V1C	95.238	21	1	0	8643311	44196	44216	Reverse	0.27	34.6
88473	BT18638V1C	95.238	21	1	0	8667032	46265	46285	Reverse	0.27	34.6
88475	BT18649V1C	95.238	21	1	0	8643754	20132	20152	Reverse	0.27	34.6
88482	BT18692V1C	95.238	21	1	0	8643926	13136	13156	Forward	0.27	34.6
88483	BT18716V1C	95.238	21	1	0	8644029	35697	35717	Forward	0.27	34.6
88557	BT24555V1C	95.238	21	1	0	8672811	20332	20352	Reverse	0.27	34.6
88569	BT24798V1C	88.462	26	3	0	8649327	95456	95481	Reverse	0.27	34.6
88587	BT25065V1C	95.238	21	1	0	8674237	28863	28883	Forward	0.27	34.6
88591	BT25137V1C	95.238	21	1	0	8674575	20296	20316	Reverse	0.27	34.6
88594	BT25223V1C	95.238	21	1	0	8674729	18870	18890	Reverse	0.27	34.6
88596	BT25268V1C	95.238	21	1	0	8674813	19503	19523	Forward	0.27	34.6
88599	BT30105V1C	95.238	21	1	0	8651118	18547	18567	Forward	0.27	34.6
88606	BT30272V1C	95.238	21	1	0	8675485	120660	120680	Forward	0.27	34.6
88609	BT33032V1C	95.238	21	1	0	8651439	19162	19182	Reverse	0.27	34.6
88613	BT33243V1C	95.238	21	1	0	8676096	19520	19540	Reverse	0.27	34.6
88639	BT36377V1C	95.238	21	1	0	8677341	18868	18888	Reverse	0.27	34.6
88642	BT36387V1C	95.238	21	1	0	8653656	37661	37681	Forward	0.27	34.6
88659	BT37076V1C	95.238	21	1	0	8655074	20288	20308	Reverse	0.27	34.6
88660	BT37156V1C	95.238	21	1	0	8655190	18386	18406	Forward	0.27	34.6
88666	BT37413V1C	95.238	21	1	0	8679019	19735	19755	Forward	0.27	34.6
88685	BT37756V1C	88.462	26	3	0	8656243	319754	319779	Reverse	0.27	34.6
88704	BT38065V1C	88.462	26	3	0	8681629	1349	1374	Reverse	0.27	34.6
88716	BT39220V1C	95.238	21	1	0	8682691	167482	167502	Forward	0.27	34.6
88722	BT39320V1C	95.238	21	1	0	8657896	60303	60323	Reverse	0.27	34.6
88738	BT51142V1C	95.238	21	1	0	8685114	19618	19638	Reverse	0.27	34.6
88739	BT51148V1C	95.238	21	1	0	8685200	27592	27612	Forward	0.27	34.6
88764	BT6710V1C	88.462	26	3	0	8660011	199597	199622	Reverse	0.27	34.6
88770	BT6785V1C	88.462	26	3	0	8660556	2082	2107	Reverse	0.27	34.6
88790	M37063	95.238	21	1	0	8636608	19490	19510	Forward	0.27	34.6
88791	M37071	95.238	21	1	0	8636638	19490	19510	Forward	0.27	34.6
88793	M37078	95.238	21	1	0	8636688	59484	59504	Reverse	0.27	34.6
88795	M37083	95.238	21	1	0	8636797	19490	19510	Forward	0.27	34.6
88798	M37094	95.238	21	1	0	8636902	19572	19592	Forward	0.27	34.6
88799	M37101	95.238	21	1	0	8636966	19490	19510	Forward	0.27	34.6
88800	M37105	95.238	21	1	0	8636980	192489	192509	Forward	0.27	34.6
88801	M37107	95.238	21	1	0	8637016	24436	24456	Forward	0.27	34.6
88803	M37119	95.238	21	1	0	8637108	19471	19491	Forward	0.27	34.6
88807	M37132	95.238	21	1	0	8637240	60869	60889	Reverse	0.27	34.6
88812	M37143	95.238	21	1	0	8637369	19471	19491	Forward	0.27	34.6
88817	M37158	95.238	21	1	0	8637553	19371	19391	Forward	0.27	34.6
88822	M37164	95.238	21	1	0	8637740	19371	19391	Forward	0.27	34.6
88824	M37167	95.238	21	1	0	8637816	109834	109854	Forward	0.27	34.6
88825	M37168	95.238	21	1	0	8637841	19530	19550	Forward	0.27	34.6
88836	M37179	95.238	21	1	0	8638338	60790	60810	Reverse	0.27	34.6
88837	M37957	95.238	21	1	0	8638366	19471	19491	Forward	0.27	34.6
89165	Nei0343	88.462	26	3	0	8756554	9229	9254	Reverse	0.27	34.6
89760	MB15646	95.238	21	1	0	8866755	45899	45919	Forward	0.27	34.6
90078	MB27896	95.238	21	1	0	8909897	19330	19350	Forward	0.27	34.6
90341	MB37068	95.238	21	1	0	8946726	19653	19673	Forward	0.27	34.6
92872	Nei0068	95.238	21	1	0	9232092	19385	19405	Forward	0.27	34.6
115357	BT03414V3C	88.462	26	3	0	15660723	288802	288827	Reverse	0.27	34.6
115368	BT04272V3C	95.238	21	1	0	15662346	58286	58306	Reverse	0.27	34.6
115369	BT04288V1C	95.238	21	1	0	15662441	18835	18855	Reverse	0.27	34.6
115396	BT18245V3C	88.462	26	3	0	15665444	2804	2829	Forward	0.27	34.6
115432	BT21088V3C	95.238	21	1	0	15667763	18071	18091	Forward	0.27	34.6
115517	BT27825V1C	95.238	21	1	0	15676532	13253	13273	Forward	0.27	34.6
115536	BT36660V3C	95.238	21	1	0	15549331	20251	20271	Reverse	0.27	34.6
115641	BT38320V3C	95.238	21	1	0	15723430	57701	57721	Reverse	0.27	34.6
115643	BT39009V3C	95.238	21	1	0	15684093	20104	20124	Reverse	0.27	34.6
115665	BT39277V3C	95.238	21	1	0	15685140	44408	44428	Reverse	0.27	34.6
115698	BT39711V3C	95.238	21	1	0	15725269	28365	28385	Forward	0.27	34.6
115715	BT39985V1C	95.238	21	1	0	15690115	19375	19395	Forward	0.27	34.6
115731	BT51572V1C	95.238	21	1	0	15691087	44301	44321	Reverse	0.27	34.6
120707	BT00531V3C	95.238	21	1	0	15562784	18870	18890	Reverse	0.27	34.6
120724	BT00828V3C	95.238	21	1	0	15565156	58352	58372	Reverse	0.27	34.6
120746	BT09274V3C	95.238	21	1	0	15568405	13177	13197	Forward	0.27	34.6
120752	BT09312V3C	95.238	21	1	0	15569184	20352	20372	Reverse	0.27	34.6
120790	BT16661V3C	95.238	21	1	0	15574656	13323	13343	Forward	0.27	34.6
120859	BT33076V3C	95.238	21	1	0	15584447	47747	47767	Forward	0.27	34.6
122310	BT00010V3C	95.238	21	1	0	15727834	41376	41396	Forward	0.27	34.6
122314	BT00052V3C	95.238	21	1	0	15728304	19362	19382	Forward	0.27	34.6
122318	BT00273V3C	95.238	21	1	0	15728801	18861	18881	Reverse	0.27	34.6
122343	BT00730V1C	88.462	26	3	0	15732376	459823	459848	Reverse	0.27	34.6
122352	BT00768V1C	95.238	21	1	0	15733611	60812	60832	Reverse	0.27	34.6
122361	BT00828V1C	88.462	26	3	0	15734707	833	858	Forward	0.27	34.6
122382	BT15946V3C	95.238	21	1	0	15737574	20516	20536	Forward	0.27	34.6
122384	BT16021V3C	95.238	21	1	0	15737809	18841	18861	Reverse	0.27	34.6
122387	BT16353V3C	95.238	21	1	0	15738118	19000	19020	Reverse	0.27	34.6
122395	BT18351V3C	95.238	21	1	0	15739144	43526	43546	Reverse	0.27	34.6
122403	BT22117V3C	95.238	21	1	0	15740463	20398	20418	Reverse	0.27	34.6
122405	BT24031V3C	95.238	21	1	0	15740636	18876	18896	Reverse	0.27	34.6
122424	BT24347V3C	95.238	21	1	0	15743674	19555	19575	Forward	0.27	34.6
122426	BT24373V3C	95.238	21	1	0	15743966	20295	20315	Forward	0.27	34.6
122437	BT24644V3C	95.238	21	1	0	15745588	20398	20418	Forward	0.27	34.6
122441	BT24685V3C	95.238	21	1	0	15746102	20296	20316	Reverse	0.27	34.6
122448	BT24743V3C	95.238	21	1	0	15746948	18520	18540	Forward	0.27	34.6
122451	BT24914V3C	95.238	21	1	0	15747427	20255	20275	Reverse	0.27	34.6
122452	BT24916V3C	95.238	21	1	0	15747445	18888	18908	Reverse	0.27	34.6
122456	BT24959V3C	95.238	21	1	0	15747914	19483	19503	Forward	0.27	34.6
122462	BT25065V3C	95.238	21	1	0	15748617	20280	20300	Reverse	0.27	34.6
122468	BT25154V3C	88.462	26	3	0	15749406	2804	2829	Forward	0.27	34.6
122475	BT25268V3C	95.238	21	1	0	15750199	19156	19176	Reverse	0.27	34.6
122480	BT25475V3C	95.238	21	1	0	15750833	20255	20275	Reverse	0.27	34.6
122483	BT25500V3C	88.462	26	3	0	15751253	18032	18057	Forward	0.27	34.6
122497	BT30137V3C	95.238	21	1	0	15753098	58365	58385	Reverse	0.27	34.6
122498	BT30272V3C	95.238	21	1	0	15753189	18845	18865	Reverse	0.27	34.6
122503	BT30572V3C	88.462	26	3	0	15753912	2022	2047	Reverse	0.27	34.6
122529	BT33456V3C	95.238	21	1	0	15757627	20268	20288	Reverse	0.27	34.6
122532	BT33530V1C	95.238	21	1	0	15757963	43446	43466	Forward	0.27	34.6
122534	BT33564V1C	95.238	21	1	0	15758146	58407	58427	Reverse	0.27	34.6
122584	BT40026V1C	95.238	21	1	0	15766135	29987	30007	Forward	0.27	34.6
122591	BT50602V1C	88.462	26	3	0	15767052	10878	10903	Reverse	0.27	34.6
122614	NCTC10616	88.462	26	3	0	15769603	426905	426930	Reverse	0.27	34.6
122615	NCTC10617	95.238	21	1	0	15769604	1492234	1492254	Reverse	0.27	34.6
131428	BT6517V3C	95.238	21	1	0	16802076	19087	19107	Reverse	0.27	34.6
131446	BT07245V3C	95.238	21	1	0	16806483	41992	42012	Reverse	0.27	34.6
131487	BT24007V3C	95.238	21	1	0	16812206	19385	19405	Forward	0.27	34.6
131495	BT24198V3C	95.238	21	1	0	16813186	24257	24277	Forward	0.27	34.6
131515	BT25223V3C	95.238	21	1	0	16816105	18856	18876	Reverse	0.27	34.6
131517	BT30165V3C	95.238	21	1	0	16816367	20433	20453	Reverse	0.27	34.6
131524	BT07193V1C	95.238	21	1	0	16817520	18035	18055	Forward	0.27	34.6
131525	BT07245V1C	95.238	21	1	0	16817622	20444	20464	Reverse	0.27	34.6
131526	BT07257V1C	95.238	21	1	0	16817700	19464	19484	Forward	0.27	34.6
131610	01MO1	88.462	26	3	0	16783041	95527	95552	Reverse	0.27	34.6
131611	01MO1	88.462	26	3	0	16783176	95531	95556	Reverse	0.27	34.6
131612	06MO1	88.462	26	3	0	16783201	17645	17670	Reverse	0.27	34.6
131614	11MO1	95.238	21	1	0	16783359	48149	48169	Forward	0.27	34.6
131615	11MO1	95.238	21	1	0	16783383	44279	44299	Reverse	0.27	34.6
131620	17MO1	88.462	26	3	0	16783575	708753	708778	Reverse	0.27	34.6
131621	17MO1	95.238	21	1	0	16783616	58811	58831	Reverse	0.27	34.6
131633	06MO5	88.462	26	3	0	16784007	8541	8566	Forward	0.27	34.6
131634	06MO5	88.462	26	3	0	16784068	17645	17670	Reverse	0.27	34.6
131635	06MO5	88.462	26	3	0	16784101	17645	17670	Reverse	0.27	34.6
131648	11IS5	95.238	21	1	0	16784507	44278	44298	Reverse	0.27	34.6
131649	11IS5	95.238	21	1	0	16784568	44278	44298	Reverse	0.27	34.6
131650	11IS5	95.238	21	1	0	16784699	44278	44298	Reverse	0.27	34.6
131657	01MO5	88.462	26	3	0	16784989	95527	95552	Reverse	0.27	34.6
131658	01MO5	95.238	21	1	0	16785021	58877	58897	Reverse	0.27	34.6
131659	01MO5	95.238	21	1	0	16785099	58877	58897	Reverse	0.27	34.6
131672	17MO5	88.462	26	3	0	16785520	830	855	Forward	0.27	34.6
131673	17MO5	95.238	21	1	0	16785572	58809	58829	Reverse	0.27	34.6
131674	17MO5	95.238	21	1	0	16785631	58810	58830	Reverse	0.27	34.6
131686	24MO1	88.462	26	3	0	16786022	199229	199254	Reverse	0.27	34.6
131687	24MO1	88.462	26	3	0	16786119	506133	506158	Reverse	0.27	34.6
131690	27MO1	95.238	21	1	0	16786219	58858	58878	Reverse	0.27	34.6
131691	27MO1	95.238	21	1	0	16786343	58858	58878	Reverse	0.27	34.6
131698	11IS6	95.238	21	1	0	16786586	47754	47774	Forward	0.27	34.6
131699	11IS6	95.238	21	1	0	16786612	44278	44298	Reverse	0.27	34.6
131700	11IS6	95.238	21	1	0	16786653	47754	47774	Forward	0.27	34.6
131716	01MO6	88.462	26	3	0	16787258	830	855	Forward	0.27	34.6
131717	01MO6	95.238	21	1	0	16787322	180287	180307	Forward	0.27	34.6
131718	01MO6	88.462	26	3	0	16787378	830	855	Forward	0.27	34.6
131722	27MO3	95.238	21	1	0	16787667	58801	58821	Reverse	0.27	34.6
131723	27MO3	95.238	21	1	0	16787703	180230	180250	Forward	0.27	34.6
131724	27MO3	95.238	21	1	0	16787785	128698	128718	Forward	0.27	34.6
131731	24MO4	88.462	26	3	0	16788097	199230	199255	Reverse	0.27	34.6
131732	24MO4	95.238	21	1	0	16788180	58822	58842	Reverse	0.27	34.6
131733	24MO4	88.462	26	3	0	16788278	488985	489010	Reverse	0.27	34.6
131734	06MO6	88.462	26	3	0	16788309	327989	328014	Reverse	0.27	34.6
131735	06MO6	88.462	26	3	0	16788331	2392	2417	Forward	0.27	34.6
131737	06CS6	95.238	21	1	0	16788684	58871	58891	Reverse	0.27	34.6
131738	06CS6	95.238	21	1	0	16788703	58870	58890	Reverse	0.27	34.6
131739	06CS6	88.462	26	3	0	16788754	477624	477649	Forward	0.27	34.6
131743	27MO4	88.462	26	3	0	16788934	489659	489684	Reverse	0.27	34.6
131744	27MO4	95.238	21	1	0	16788997	180119	180139	Forward	0.27	34.6
131745	27MO4	88.462	26	3	0	16789040	2125	2150	Forward	0.27	34.6
131755	17MO6	88.462	26	3	0	16789337	4114	4139	Forward	0.27	34.6
131756	17MO6	95.238	21	1	0	16789367	58808	58828	Reverse	0.27	34.6
131757	17MO6	95.238	21	1	0	16789402	58808	58828	Reverse	0.27	34.6
131779	24MO6	88.462	26	3	0	16791422	199254	199279	Reverse	0.27	34.6
131780	24MO6	88.462	26	3	0	16791438	830	855	Forward	0.27	34.6
131781	24MO6	88.462	26	3	0	16791487	673861	673886	Reverse	0.27	34.6
131783	24CS6	95.238	21	1	0	16791573	58879	58899	Reverse	0.27	34.6
131785	901MO	88.462	26	3	0	16791666	95527	95552	Reverse	0.27	34.6
131786	906MO	88.462	26	3	0	16791677	8541	8566	Forward	0.27	34.6
131787	911MO	95.238	21	1	0	16791750	48149	48169	Forward	0.27	34.6
131788	917MO	95.238	21	1	0	16791784	58865	58885	Reverse	0.27	34.6
131789	924MO	95.238	21	1	0	16791793	179723	179743	Forward	0.27	34.6
131791	927MO	95.238	21	1	0	16791860	58858	58878	Reverse	0.27	34.6
144072	BT00965V1C	95.238	21	1	0	18705940	46540	46560	Reverse	0.27	34.6
144087	BT01216V1C	95.238	21	1	0	18708040	13247	13267	Reverse	0.27	34.6
144096	BT04749V1C	95.238	21	1	0	18709486	44278	44298	Reverse	0.27	34.6
144168	BT17411V1C	95.238	21	1	0	18724678	34575	34595	Reverse	0.27	34.6
144194	BT27482V1C	95.238	21	1	0	18730050	43015	43035	Reverse	0.27	34.6
144198	BT27576V1C	95.238	21	1	0	18730618	19579	19599	Forward	0.27	34.6
147836	BT00863V1C	95.238	21	1	0	19279330	42416	42436	Forward	0.27	34.6
147847	BT04160V1C	95.238	21	1	0	19301283	47120	47140	Reverse	0.27	34.6
147849	BT04228V1C	95.238	21	1	0	19301353	44492	44512	Reverse	0.27	34.6
147852	BT04236V1C	95.238	21	1	0	19280545	44487	44507	Reverse	0.27	34.6
147854	BT04244V1C	95.238	21	1	0	19280661	41605	41625	Reverse	0.27	34.6
147866	BT07211V1C	88.462	26	3	0	19281929	56498	56523	Reverse	0.27	34.6
147867	BT07219V1C	95.238	21	1	0	19301806	58816	58836	Reverse	0.27	34.6
147868	BT07227V1C	95.238	21	1	0	19301881	46384	46404	Reverse	0.27	34.6
147884	BT07942V1C	95.238	21	1	0	19284410	12582	12602	Reverse	0.27	34.6
147887	BT09451V1C	95.238	21	1	0	19284878	20125	20145	Reverse	0.27	34.6
147890	BT13092V1C	95.238	21	1	0	19285318	35773	35793	Forward	0.27	34.6
147906	BT17758V1C	88.462	26	3	0	19287348	401135	401160	Forward	0.27	34.6
147907	BT17759V1C	95.238	21	1	0	19287471	58421	58441	Reverse	0.27	34.6
147945	BT25412V1C	95.238	21	1	0	19302222	18093	18113	Forward	0.27	34.6
147957	BT25593V1C	95.238	21	1	0	19293390	47131	47151	Reverse	0.27	34.6
147960	BT25618V1C	95.238	21	1	0	19303367	44371	44391	Reverse	0.27	34.6
147963	BT25670V1C	95.238	21	1	0	19293738	44345	44365	Reverse	0.27	34.6
147978	BT25947V1C	95.238	21	1	0	19294713	19701	19721	Forward	0.27	34.6
148000	BT27834V1C	88.462	26	3	0	19297220	393370	393395	Forward	0.27	34.6
148001	BT30404V1C	95.238	21	1	0	19297308	41784	41804	Forward	0.27	34.6
148011	BT38758V1C	95.238	21	1	0	19298574	60274	60294	Reverse	0.27	34.6
148012	BT39986V1C	95.238	21	1	0	19298669	14173	14193	Forward	0.27	34.6
148020	BT50891V1C	95.238	21	1	0	19299481	19433	19453	Forward	0.27	34.6
148028	BT51694V1C	95.238	21	1	0	19306691	18837	18857	Reverse	0.27	34.6
148029	BT51712V1C	95.238	21	1	0	19300715	58525	58545	Reverse	0.27	34.6
148031	BT04616V1C1	95.238	21	1	0	19300984	49748	49768	Forward	0.27	34.6
148621	BT27753V1C	88.462	26	3	0	19347995	2218	2243	Reverse	0.27	34.6
148642	BT31180V1C	95.238	21	1	0	19353443	1426	1446	Forward	0.27	34.6
148660	BT31836V1C	95.238	21	1	0	19573902	20529	20549	Forward	0.27	34.6
148662	BT31870V1C	95.238	21	1	0	19573715	349	369	Reverse	0.27	34.6
148677	BT33731V1C	88.462	26	3	0	19362247	2173	2198	Reverse	0.27	34.6
148688	BT34066V1C	95.238	21	1	0	19364393	24649	24669	Reverse	0.27	34.6
148690	BT34075V1C	88.462	26	3	0	19364793	14268	14293	Reverse	0.27	34.6
148704	BT51082V3C	88.462	26	3	0	19367780	2140	2165	Reverse	0.27	34.6
169284	RT5	95.238	21	1	0	22954536	44123	44143	Reverse	0.27	34.6
8851	020-06	95.238	21	1	0	11700	236048	236068	Forward	0.28	34.6
43585	BR40313	95.238	21	1	0	3679978	18875	18895	Reverse	0.28	34.6
43619	BR41362	88.462	26	3	0	3690795	1998	2023	Reverse	0.28	34.6
43736	BR40507	88.462	26	3	0	3721985	4471	4496	Forward	0.28	34.6
43775	BR40811	95.238	21	1	0	3732367	9595	9615	Forward	0.28	34.6
43787	BR41033	95.238	21	1	0	3736007	9193	9213	Forward	0.28	34.6
43788	BR41072	95.238	21	1	0	3736394	16886	16906	Forward	0.28	34.6
44109	BR40616	95.238	21	1	0	3791621	57834	57854	Reverse	0.28	34.6
44132	ST41390	95.238	21	1	0	3798694	8950	8970	Reverse	0.28	34.6
44472	OX40301	95.238	21	1	0	3904845	19508	19528	Forward	0.28	34.6
44511	OX40841	95.238	21	1	0	3909915	19471	19491	Reverse	0.28	34.6
44512	OX40849	88.462	26	3	0	3910094	78395	78420	Reverse	0.28	34.6
44560	OX41455	95.238	21	1	0	4474345	20131	20151	Reverse	0.28	34.6
44594	OX41761	95.238	21	1	0	4481524	3428	3448	Forward	0.28	34.6
44605	OX41871	88.462	26	3	0	5262798	126272	126297	Forward	0.28	34.6
44622	OX42059	95.238	21	1	0	5405213	20154	20174	Reverse	0.28	34.6
44922	AR01252_T8	95.238	21	1	0	4581001	60116	60136	Reverse	0.28	34.6
46055	M31.7	95.238	21	1	0	4368012	5665	5685	Reverse	0.28	34.6
46547	PL41414	95.238	21	1	0	4494238	13323	13343	Forward	0.28	34.6
46671	GL42134	95.238	21	1	0	4504869	13230	13250	Forward	0.28	34.6
49336	014-24	95.238	21	1	0	5030487	3372	3392	Forward	0.28	34.6
49408	CA40219	95.238	21	1	0	5122984	20314	20334	Reverse	0.28	34.6
49454	CA40839	95.238	21	1	0	5176637	20283	20303	Reverse	0.28	34.6
49475	CA41014	95.238	21	1	0	5179298	19617	19637	Reverse	0.28	34.6
49605	CA44110	88.462	26	3	0	5141234	2058	2083	Reverse	0.28	34.6
49698	LO40800	95.238	21	1	0	5265704	18075	18095	Forward	0.28	34.6
49718	LO41523	95.238	21	1	0	5267247	19313	19333	Reverse	0.28	34.6
49951	PL41704	95.238	21	1	0	5254359	20246	20266	Reverse	0.28	34.6
50194	WG41313	95.238	21	1	0	5200341	41311	41331	Forward	0.28	34.6
50899	MT40094	95.238	21	1	0	5422948	18869	18889	Reverse	0.28	34.6
52586	CA44292	95.238	21	1	0	5621333	18839	18859	Reverse	0.28	34.6
60886	BRI001	95.238	21	1	0	7177010	20182	20202	Forward	0.28	34.6
62970	020-06	95.238	21	1	0	7601541	236048	236068	Forward	0.28	34.6
63835	BT24377V1C	95.238	21	1	0	10099037	7172	7192	Reverse	0.28	34.6
63950	BT39581V1C	88.462	26	3	0	10109172	2060	2085	Reverse	0.28	34.6
71198	BT16201V1C	95.238	21	1	0	9760299	44326	44346	Reverse	0.28	34.6
71216	BT25203V1C	95.238	21	1	0	9762263	19737	19757	Forward	0.28	34.6
71282	BT03358V1C	95.238	21	1	0	9771389	21206	21226	Reverse	0.28	34.6
71302	BT09131V1C	95.238	21	1	0	9773841	37533	37553	Forward	0.28	34.6
71317	BT16510V1C	95.238	21	1	0	9775648	3421	3441	Forward	0.28	34.6
71320	BT19013V1C	95.238	21	1	0	9775903	48190	48210	Reverse	0.28	34.6
71331	BT27243V1C	95.238	21	1	0	9777214	57870	57890	Reverse	0.28	34.6
71332	BT27321V1C	95.238	21	1	0	9777249	40056	40076	Reverse	0.28	34.6
71344	BT30761V1C	88.462	26	3	0	9778665	48394	48419	Reverse	0.28	34.6
84195	Nei0012	95.238	21	1	0	13085961	123938	123958	Forward	0.28	34.6
84206	Nei0042	95.238	21	1	0	8756266	58365	58385	Reverse	0.28	34.6
84474	Nei0110	95.238	21	1	0	9102218	44169	44189	Reverse	0.28	34.6
84477	Nei0139	95.238	21	1	0	9102304	113764	113784	Forward	0.28	34.6
84478	Nei0145	95.238	21	1	0	14039421	138931	138951	Forward	0.28	34.6
88405	BT00168V1C	95.238	21	1	0	8639967	66774	66794	Forward	0.28	34.6
88547	BT24241V1C	95.238	21	1	0	8647579	3426	3446	Forward	0.28	34.6
88612	BT33184V1C	88.462	26	3	0	8676031	1401	1426	Reverse	0.28	34.6
88744	BT6115V1C	88.462	26	3	0	8685564	837	862	Forward	0.28	34.6
88780	BT6997V1C	95.238	21	1	0	8661267	66826	66846	Forward	0.28	34.6
88797	M37091	95.238	21	1	0	8636880	26753	26773	Forward	0.28	34.6
88802	M37110	95.238	21	1	0	8637059	26753	26773	Forward	0.28	34.6
88804	M37123	95.238	21	1	0	8637144	59028	59048	Reverse	0.28	34.6
88808	M37136	95.238	21	1	0	8637258	19489	19509	Forward	0.28	34.6
88809	M37137	95.238	21	1	0	8637290	58562	58582	Reverse	0.28	34.6
88811	M37142	95.238	21	1	0	8637355	19490	19510	Forward	0.28	34.6
88814	M37147	95.238	21	1	0	8637448	19489	19509	Forward	0.28	34.6
88831	M37174	88.462	26	3	0	8638121	227532	227557	Forward	0.28	34.6
90480	MB41129A	95.238	21	1	0	8964518	62413	62433	Forward	0.28	34.6
92875	Nei0409	95.238	21	1	0	9232396	19438	19458	Forward	0.28	34.6
111269	Nei0152	95.238	21	1	0	14039160	58272	58292	Reverse	0.28	34.6
111271	Nei0432	95.238	21	1	0	14039289	138606	138626	Forward	0.28	34.6
115484	BT21557V3C	95.238	21	1	0	15673754	18846	18866	Reverse	0.28	34.6
115575	BT37145V3C	95.238	21	1	0	15678648	19504	19524	Reverse	0.28	34.6
120841	BT30031V3C	88.462	26	3	0	15581896	5187	5212	Forward	0.28	34.6
120845	BT30105V3C	95.238	21	1	0	15582314	21050	21070	Forward	0.28	34.6
122379	BT15758V3C	95.238	21	1	0	15737169	19499	19519	Reverse	0.28	34.6
122445	BT24707V3C	88.462	26	3	0	15746602	4604	4629	Reverse	0.28	34.6
122472	BT25194V3C	95.238	21	1	0	15749872	44305	44325	Reverse	0.28	34.6
122594	BT50665V1C	95.238	21	1	0	15767360	45902	45922	Reverse	0.28	34.6
122595	BT50760V1C	95.238	21	1	0	15767507	20155	20175	Reverse	0.28	34.6
123025	Co000761/1	95.238	21	1	0	15885773	19917	19937	Forward	0.28	34.6
123044	Co000771/1	88.462	26	3	0	15886345	3192	3217	Forward	0.28	34.6
131469	BT15597V3C	88.462	26	3	0	16809658	45355	45380	Reverse	0.28	34.6
131527	BT16920V1C	95.238	21	1	0	16817786	18491	18511	Forward	0.28	34.6
131613	06MO1	88.462	26	3	0	16783243	5579	5604	Forward	0.28	34.6
131719	01CS6	95.238	21	1	0	16787531	44308	44328	Reverse	0.28	34.6
131720	01CS6	88.462	26	3	0	16787543	4536	4561	Forward	0.28	34.6
131736	06MO6	88.462	26	3	0	16788441	12551	12576	Reverse	0.28	34.6
131782	24CS6	88.462	26	3	0	16791506	830	855	Forward	0.28	34.6
131784	24CS6	88.462	26	3	0	16791603	198766	198791	Reverse	0.28	34.6
140194	ZJ104	88.462	26	3	0	18184546	33212	33237	Reverse	0.28	34.6
144073	BT00983V1C	95.238	21	1	0	18706027	60023	60043	Reverse	0.28	34.6
144104	BT07097V1C	95.238	21	1	0	18710649	11880	11900	Reverse	0.28	34.6
144107	BT07201V1C	95.238	21	1	0	18711252	19457	19477	Forward	0.28	34.6
144137	BT07559V1C	95.238	21	1	0	18719468	44800	44820	Reverse	0.28	34.6
144139	BT07604V1C	95.238	21	1	0	18719907	20593	20613	Reverse	0.28	34.6
144147	BT07701V1C	95.238	21	1	0	18721429	42192	42212	Forward	0.28	34.6
144208	BT38559V1C	88.462	26	3	0	18732153	1349	1374	Reverse	0.28	34.6
144222	BT50878V1C	95.238	21	1	0	18734109	12937	12957	Reverse	0.28	34.6
147876	BT07570V1C	95.238	21	1	0	19283015	19529	19549	Forward	0.28	34.6
147897	BT17440V1C	95.238	21	1	0	19286021	51657	51677	Forward	0.28	34.6
147900	BT17472V1C	95.238	21	1	0	19286433	3488	3508	Forward	0.28	34.6
147908	BT17893V1C	95.238	21	1	0	19287613	27715	27735	Forward	0.28	34.6
147910	BT17946V1C	95.238	21	1	0	19287875	57889	57909	Reverse	0.28	34.6
147912	BT22331V1C	95.238	21	1	0	19288162	44372	44392	Reverse	0.28	34.6
147948	BT25526V1C	88.462	26	3	0	19302362	1728	1753	Forward	0.28	34.6
148002	BT38465V1C	95.238	21	1	0	19297418	44380	44400	Reverse	0.28	34.6
148015	BT40036V1C	95.238	21	1	0	19299070	20147	20167	Forward	0.28	34.6
148618	BT19199V1C	95.238	21	1	0	19347362	19919	19939	Forward	0.28	34.6
148679	BT33743V1C	95.238	21	1	0	19362705	9174	9194	Reverse	0.28	34.6
148692	BT34091V1C	95.238	21	1	0	19365093	1402	1422	Reverse	0.28	34.6
148718	BT51810V1C	95.238	21	1	0	19370536	15764	15784	Forward	0.28	34.6
148719	BT51818V1C	95.238	21	1	0	19370843	26345	26365	Forward	0.28	34.6
21039	CCUG 38158	85.714	28	4	0	254445	60	87	Forward	0.29	33.7
36172	M10.1	95.238	21	1	0	2270316	5838	5858	Reverse	0.29	34.6
50107	ST42008	88.462	26	3	0	5161569	817	842	Forward	0.29	34.6
71204	BT19030V1C	95.238	21	1	0	9760890	26853	26873	Forward	0.29	34.6
88616	BT36018V1C	88.462	26	3	0	8676168	2392	2417	Forward	0.29	34.6
88670	BT37513V1C	95.238	21	1	0	8655495	18872	18892	Reverse	0.29	34.6
88829	M37172	95.238	21	1	0	8638069	19385	19405	Forward	0.29	34.6
131721	01CS6	95.238	21	1	0	16787642	44309	44329	Reverse	0.29	34.6
131770	28CS6	91.304	23	2	0	16789826	802	824	Reverse	0.29	33.7
131771	28CS6	91.304	23	2	0	16790204	520	542	Reverse	0.29	33.7
144211	BT50570V1C	88.462	26	3	0	18732524	96010	96035	Forward	0.29	34.6
144223	BT50886V1C	95.238	21	1	0	18734253	46824	46844	Reverse	0.29	34.6
147888	BT13017V1C	95.238	21	1	0	19284933	18111	18131	Forward	0.29	34.6
147889	BT13054V1C	95.238	21	1	0	19285096	19711	19731	Forward	0.29	34.6
148681	BT33822V1C	95.238	21	1	0	19362942	38779	38799	Forward	0.29	34.6
21062	CCUG 21444	100	18	0	0	255631	32128	32145	Forward	0.3	33.7
30771	M46.2	95.238	21	1	0	1472408	20195	20215	Forward	0.3	34.6
123069	Co000783/4	91.304	23	2	0	15887315	66960	66982	Reverse	0.3	33.7
49633	CA44339	88.462	26	3	0	5187098	1457	1482	Reverse	0.33	34.6
90815	MB55821	88.462	26	3	0	9008038	9004	9029	Reverse	0.36	34.6
90572	MB50338B	95.238	21	1	0	8976576	18519	18539	Reverse	0.37	34.6
5544	ATCC 23970	95.238	21	1	0	293660	43422	43442	Reverse	0.53	34.6
36917	U101	95.238	21	1	0	2343755	20282	20302	Forward	0.64	34.6
105712	Nei1004	100	17	0	0	13164828	3647	3663	Forward	0.79	31.9
21041	CCUG 53043	100	17	0	0	254575	15721	15737	Reverse	0.82	31.9
36933	W303	80	40	6	1	2345319	38167	38204	Reverse	0.85	34.6
55167	2141506	95	20	1	0	6101573	3009	3028	Forward	0.86	32.8
63432	M19 240442	83.333	30	5	0	10060638	1001	1030	Forward	0.86	32.8
46449	M-264	83.333	30	5	0	4464712	42480	42509	Reverse	0.87	32.8
46451	M-286	83.333	30	5	0	4464836	72816	72845	Forward	0.87	32.8
46475	M-856	83.333	30	5	0	4466366	58581	58610	Reverse	0.87	32.8
49356	CCUG 18031	83.333	30	5	0	5032339	71923	71952	Forward	0.87	32.8
84258	Nei0367	100	17	0	0	13164651	103291	103307	Forward	0.87	31.9
93282	McBar-2122	83.333	30	5	0	9441830	956	985	Forward	0.87	32.8
103530	AK-2152	83.333	30	5	0	12983919	39071	39100	Forward	0.87	32.8
14730	ATCC 43768	83.333	30	5	0	579	17662	17691	Forward	0.88	32.8
44084	ST41786	83.333	30	5	0	3782569	3385	3414	Forward	0.88	32.8
44102	BR40761B	83.333	30	5	0	3789468	32987	33016	Forward	0.88	32.8
44631	OX42181	83.333	30	5	0	5406451	1007	1036	Forward	0.88	32.8
46405	M-064	95.455	22	0	1	4461345	89510	89530	Forward	0.88	32.8
46415	M-101	95.455	22	0	1	4462059	67724	67744	Reverse	0.88	32.8
46416	M-102	95.455	22	0	1	4462129	67720	67740	Reverse	0.88	32.8
46431	M-210	95.455	22	0	1	4463285	8524	8544	Reverse	0.88	32.8
46432	M-211	95.455	22	0	1	4463341	67727	67747	Reverse	0.88	32.8
46438	M-225	95.455	22	0	1	4463906	89510	89530	Forward	0.88	32.8
46439	M-226	95.455	22	0	1	4463960	67738	67758	Reverse	0.88	32.8
46442	M-249	95.455	22	0	1	4464145	67718	67738	Reverse	0.88	32.8
46461	M-384	95.455	22	0	1	4465541	8524	8544	Reverse	0.88	32.8
46463	M-448	95.455	22	0	1	4465657	290549	290569	Forward	0.88	32.8
46464	M-456	95.455	22	0	1	4465695	89514	89534	Forward	0.88	32.8
46465	M-457	95.455	22	0	1	4465727	8533	8553	Reverse	0.88	32.8
46468	M-672M	95.455	22	0	1	4465896	8534	8554	Reverse	0.88	32.8
46471	M-784	95.455	22	0	1	4466145	290720	290740	Forward	0.88	32.8
46472	M-786	95.455	22	0	1	4466184	8524	8544	Reverse	0.88	32.8
46476	M-872	95.455	22	0	1	4466409	67719	67739	Reverse	0.88	32.8
46477	M-875	95.455	22	0	1	4466463	89510	89530	Forward	0.88	32.8
46478	M-879	95.455	22	0	1	4466536	67738	67758	Reverse	0.88	32.8
49357	CCUG 24845	95.455	22	0	1	5032407	57580	57600	Forward	0.88	32.8
59953	AG2-156	83.333	30	5	0	7026592	26805	26834	Forward	0.88	32.8
63842	BT27107V1C	83.333	30	5	0	10099718	22923	22952	Forward	0.88	32.8
85853	EF-190	95.455	22	0	1	8093651	8718	8738	Reverse	0.88	32.8
161331	M18661	83.333	30	5	0	21615467	1997806	1997835	Reverse	0.88	32.8
46196	G97_1162	91.667	24	1	1	4444966	159299	159322	Reverse	0.89	31.9
46408	M-079	95.455	22	0	1	4461665	290635	290655	Forward	0.89	32.8
46429	M-200	95.455	22	0	1	4463186	8524	8544	Reverse	0.89	32.8
46473	M-802	95.455	22	0	1	4466296	8524	8544	Reverse	0.89	32.8
72290	M18 240317	83.333	30	5	0	10031493	1922	1951	Reverse	0.89	32.8
167260	0038/24	83.333	30	5	0	22594347	181655	181684	Reverse	0.89	32.8
21047	CCUG 4790	95	20	1	0	254942	459524	459543	Forward	0.9	32.8
43026	02_11666_XS2_1	95.455	22	0	1	4154513	48753	48773	Forward	0.9	32.8
43028	02_11322_XS2_1	95.455	22	0	1	4154614	102020	102040	Reverse	0.9	32.8
43029	02_11327_XS2_1	95.455	22	0	1	4154677	369173	369193	Forward	0.9	32.8
43431	01_07795_XS1_1	95.455	22	0	1	4156823	540376	540396	Reverse	0.9	32.8
46136	G97_6093	91.667	24	1	1	4438714	2451	2473	Forward	0.9	31.9
91772	3 MEX	95	20	1	0	9140439	4539	4558	Reverse	0.9	32.8
95834	LNP31683	83.333	30	5	0	11718791	54636	54665	Forward	0.9	32.8
140191	ZJ106	95.455	22	0	1	18184505	634539	634560	Reverse	0.9	32.8
167251	0042/17	91.667	24	1	1	22593811	6724	6747	Forward	0.9	31.9
1827	005-12	95.455	22	0	1	293161	85700	85720	Reverse	0.91	32.8
43020	02_11069_XS2_1	95.455	22	0	1	4154121	49739	49759	Forward	0.91	32.8
43021	02_11081_XS2_1	95.455	22	0	1	4154202	8543	8563	Reverse	0.91	32.8
43023	02_11615_XS2_1	95.455	22	0	1	4154281	231206	231226	Forward	0.91	32.8
43024	02_11164_XS2_1	95.455	22	0	1	4154394	49723	49743	Forward	0.91	32.8
43030	02_11362_XS2_1	95.455	22	0	1	4154719	221874	221894	Reverse	0.91	32.8
43037	02_13995_XS3_1	95.455	22	0	1	4155209	49750	49770	Forward	0.91	32.8
43429	01_03581_XS1_1	95.455	22	0	1	4156713	326911	326931	Reverse	0.91	32.8
46403	M-046	95.455	22	0	1	4461216	46000	46020	Forward	0.91	32.8
46423	M-131	95.455	22	0	1	4462732	57254	57274	Forward	0.91	32.8
46426	M-174	95.455	22	0	1	4462997	99829	99849	Forward	0.91	32.8
46435	M-216	95.455	22	0	1	4463650	426334	426354	Forward	0.91	32.8
46441	M-244	95.455	22	0	1	4464123	578824	578844	Forward	0.91	32.8
46447	M-261	95.455	22	0	1	4464538	51735	51755	Reverse	0.91	32.8
46455	M-318	95.455	22	0	1	4465087	162228	162248	Reverse	0.91	32.8
115399	BT18381V3C	91.667	24	1	1	15714754	179047	179070	Reverse	0.91	31.9
167257	0034/23	83.333	30	5	0	22594167	101180	101209	Forward	0.91	32.8
36140	12015_2014	90.909	22	2	0	2265722	29604	29625	Reverse	0.92	31.9
36855	Q36	95.455	22	0	1	2337667	113713	113733	Reverse	0.92	32.8
36862	S36	95.455	22	0	1	2338421	6853	6873	Reverse	0.92	32.8
36874	U36	95.455	22	0	1	2339472	69149	69169	Forward	0.92	32.8
36908	W36	95.455	22	0	1	2342988	6829	6849	Reverse	0.92	32.8
36946	Y36	95.455	22	0	1	2346728	74649	74669	Reverse	0.92	32.8
36969	AA36	95.455	22	0	1	2348552	6784	6804	Reverse	0.92	32.8
43025	02_11253_XS2_1	95.455	22	0	1	4154454	49781	49801	Forward	0.92	32.8
43027	02_11761_XS2_1	95.455	22	0	1	4154552	102028	102048	Reverse	0.92	32.8
43031	02_11346_XS2_1	95.455	22	0	1	4154783	71834	71854	Reverse	0.92	32.8
43032	02_11474_XS2_1	95.455	22	0	1	4154882	49736	49756	Forward	0.92	32.8
43033	02_11433_XS2_1	95.455	22	0	1	4154919	8539	8559	Reverse	0.92	32.8
43034	02_13924_XS3_1	95.455	22	0	1	4155005	8610	8630	Reverse	0.92	32.8
43035	02_13976_XS3_1	95.455	22	0	1	4155049	43797	43817	Reverse	0.92	32.8
43036	02_14067_XS3_1	95.455	22	0	1	4155130	49738	49758	Forward	0.92	32.8
43038	02_14121_XS3_1	95.455	22	0	1	4155254	49728	49748	Forward	0.92	32.8
43039	01_13562_XS3_1	95.455	22	0	1	4155363	49738	49758	Forward	0.92	32.8
43040	01_13695_XS3_1	95.455	22	0	1	4155396	49775	49795	Forward	0.92	32.8
43041	01_13712_XS3_1	95.455	22	0	1	4155466	49724	49744	Forward	0.92	32.8
43043	01_13770_XS3_1	95.455	22	0	1	4155645	49335	49355	Forward	0.92	32.8
43420	01_13564_XS3_1	91.667	24	1	1	3962961	2425	2447	Forward	0.92	31.9
43421	01_00119_XS1_1	95.455	22	0	1	4156194	49735	49755	Forward	0.92	32.8
43422	01_03638_XS1_1	95.455	22	0	1	4156260	49771	49791	Forward	0.92	32.8
43427	02_07958_XS1_1	95.455	22	0	1	4156576	15603	15623	Forward	0.92	32.8
43432	02_01039_XS1_1	95.455	22	0	1	4156879	102029	102049	Reverse	0.92	32.8
46200	G97_1061	91.667	24	1	1	4445308	33992	34014	Reverse	0.92	31.9
46231	M_700M	95.455	22	0	1	4448365	33409	33429	Reverse	0.92	32.8
46402	M-041	95.455	22	0	1	4461190	8364	8384	Reverse	0.92	32.8
46404	M-052	95.455	22	0	1	4461299	206535	206555	Forward	0.92	32.8
46425	M-173	95.455	22	0	1	4462903	8524	8544	Reverse	0.92	32.8
46445	M-256C	95.455	22	0	1	4464466	8539	8559	Reverse	0.92	32.8
46448	M-262	95.455	22	0	1	4464609	121093	121113	Reverse	0.92	32.8
46456	M-337	95.455	22	0	1	4465156	21777	21797	Forward	0.92	32.8
46457	M-338	95.455	22	0	1	4465228	21777	21797	Forward	0.92	32.8
46458	M-345	95.455	22	0	1	4465293	99344	99364	Forward	0.92	32.8
46467	M-571	83.333	30	5	0	4465822	77270	77299	Forward	0.92	32.8
49434	CA40591	95.455	22	0	1	5174918	99165	99185	Reverse	0.92	32.8
49541	CA41874	90.909	22	2	0	5205971	1773	1794	Forward	0.92	31.9
49731	CM40386	91.667	24	1	1	5237390	71910	71933	Reverse	0.92	31.9
52580	CA44016	91.667	24	1	1	5620528	19419	19442	Reverse	0.92	31.9
88559	BT24644V1C2	95.455	22	0	1	8648273	69549	69569	Reverse	0.92	32.8
140842	H04-RESP-017	83.333	30	5	0	18291187	630	659	Forward	0.92	32.8
147916	BT22370V1C	91.667	24	1	1	19288519	179136	179159	Reverse	0.92	31.9
27000	90142v4	91.667	24	1	1	504203	82562	82585	Reverse	0.93	31.9
38390	TRI-648	90.909	22	2	0	2686982	5011	5032	Forward	0.93	31.9
43423	01_03957_XS1_1	95.455	22	0	1	4156337	54666	54686	Reverse	0.93	32.8
43426	02_01287_XS1_1	95.455	22	0	1	4156544	49753	49773	Forward	0.93	32.8
43430	01_07472_XS1_1	95.455	22	0	1	4156799	49772	49792	Forward	0.93	32.8
43563	BR41284	91.667	24	1	1	3672570	338	360	Forward	0.93	31.9
43618	BR41361	90.909	22	2	0	3690597	9699	9720	Reverse	0.93	31.9
43620	BR41372	91.667	24	1	1	3691036	13732	13755	Forward	0.93	31.9
43657	BR41632	91.667	24	1	1	3701404	19111	19134	Reverse	0.93	31.9
44077	ST41828	95.455	22	0	1	3779816	6810	6830	Reverse	0.93	32.8
44105	ST41658	90.909	22	2	0	3790578	9699	9720	Reverse	0.93	31.9
44473	OX40308	91.667	24	1	1	3904986	28817	28840	Reverse	0.93	31.9
44590	OX41708	95.455	22	0	1	4480967	113610	113630	Reverse	0.93	32.8
46267	NS19	90.909	22	2	0	4535616	43843	43864	Forward	0.93	31.9
46400	M-037	95.455	22	0	1	4460948	204791	204811	Forward	0.93	32.8
46401	M-038	95.455	22	0	1	4461106	8558	8578	Reverse	0.93	32.8
46421	M-129	95.455	22	0	1	4462550	8542	8562	Reverse	0.93	32.8
46422	M-130	95.455	22	0	1	4462650	204746	204766	Forward	0.93	32.8
46424	M-161	95.455	22	0	1	4462799	204813	204833	Forward	0.93	32.8
46427	M-190	95.455	22	0	1	4463040	204768	204788	Forward	0.93	32.8
46443	M-250	95.455	22	0	1	4464215	8553	8573	Reverse	0.93	32.8
46444	M-252	95.455	22	0	1	4464367	204670	204690	Forward	0.93	32.8
46450	M-274	95.455	22	0	1	4464737	121112	121132	Reverse	0.93	32.8
46459	M-357	95.455	22	0	1	4465396	8539	8559	Reverse	0.93	32.8
46460	M-366	95.455	22	0	1	4465424	205282	205302	Forward	0.93	32.8
46469	M-718M	95.455	22	0	1	4465952	102710	102730	Reverse	0.93	32.8
46685	GL42545	95.455	22	0	1	4510550	21104	21124	Reverse	0.93	32.8
49335	030-24	91.667	24	1	1	5030350	355	377	Forward	0.93	31.9
49694	LO40696	90.909	22	2	0	5265322	165109	165130	Reverse	0.93	31.9
52723	WG41050B	90.909	22	2	0	5642983	1953	1974	Forward	0.93	31.9
63873	BT33166V1C2	91.667	24	1	1	10133673	24929	24952	Reverse	0.93	31.9
63919	BT37209V1C	85.185	27	4	0	10106715	118	144	Forward	0.93	31.9
88461	BT18442V1C	90.909	22	2	0	8666325	1965	1986	Forward	0.93	31.9
88534	BT22244V1C	90.909	22	2	0	8646865	21517	21538	Forward	0.93	31.9
88570	BT24860V1C	91.667	24	1	1	8649438	31687	31710	Reverse	0.93	31.9
88691	BT37849V1C	91.667	24	1	1	8680685	40854	40877	Forward	0.93	31.9
88695	BT37921V1C	95.455	22	0	1	8680928	98436	98456	Reverse	0.93	32.8
88820	M37162	90.909	22	2	0	8637674	115238	115259	Reverse	0.93	31.9
88833	M37176	91.667	24	1	1	8638237	13790	13813	Forward	0.93	31.9
105709	Nei0171	90.909	22	2	0	13086283	84445	84466	Reverse	0.93	31.9
105710	Nei0264	91.667	24	1	1	13164786	19101	19124	Reverse	0.93	31.9
115394	BT18228V3C	90.909	22	2	0	15665227	1953	1974	Forward	0.93	31.9
115420	BT18768V3C	90.909	22	2	0	15717146	1779	1800	Forward	0.93	31.9
115584	BT37209V3C	85.185	27	4	0	15679116	110	136	Forward	0.93	31.9
120688	BT00192V3C	91.667	24	1	1	15560084	13792	13815	Forward	0.93	31.9
122333	BT00451V3C	90.909	22	2	0	15731050	56192	56213	Reverse	0.93	31.9
148658	BT31725V1C	90.909	22	2	0	19359227	4696	4717	Reverse	0.93	31.9
4410	OX9931639	95.455	22	0	1	1048219	15398	15418	Reverse	0.94	32.8
27001	90142v5	91.667	24	1	1	504270	13023	13046	Forward	0.94	31.9
38175	M37084	81.25	32	6	0	2640514	350010	350041	Reverse	0.94	31.9
38981	LNP24574	83.333	30	5	0	2816502	4206	4235	Reverse	0.94	32.8
42495	M16 240028	95.455	22	0	1	3549661	21631	21651	Forward	0.94	32.8
42909	02_11162_XS2_1	95.455	22	0	1	3913872	49734	49754	Forward	0.94	32.8
43042	01_12742_XS3_1	95.455	22	0	1	4155564	31039	31059	Forward	0.94	32.8
43424	02_01070_XS1_1	95.455	22	0	1	4156403	50459	50479	Forward	0.94	32.8
43428	01_00007_XS1_1	95.455	22	0	1	4156690	48029	48049	Forward	0.94	32.8
43678	BR41803	95.455	22	0	1	3706503	13640	13660	Forward	0.94	32.8
46434	M-214	95.455	22	0	1	4463549	101332	101352	Forward	0.94	32.8
46470	M-760	95.455	22	0	1	4466026	204724	204744	Forward	0.94	32.8
46551	PL41609	95.455	22	0	1	4495836	65501	65521	Forward	0.94	32.8
46629	GL41566	95.455	22	0	1	4527000	72626	72646	Forward	0.94	32.8
46683	GL42524	91.667	24	1	1	4509888	19658	19681	Reverse	0.94	31.9
49566	CA42332	90.909	22	2	0	5135872	17242	17263	Forward	0.94	31.9
49874	PL40656	95.455	22	0	1	5149499	88131	88151	Reverse	0.94	32.8
49903	PL41098	95.455	22	0	1	5150406	77161	77181	Forward	0.94	32.8
50232	PL41597	95.455	22	0	1	5168986	45059	45079	Reverse	0.94	32.8
63427	M19 240437	83.333	30	5	0	10117286	140981	141010	Forward	0.94	32.8
71209	BT21037V1C	95.455	22	0	1	9761385	98440	98460	Reverse	0.94	32.8
84265	Nei0443	90.909	22	2	0	9232500	134455	134476	Forward	0.94	31.9
88491	BT21019V1C	91.667	24	1	1	8644569	25030	25053	Reverse	0.94	31.9
88598	BT30034V1C	91.667	24	1	1	8651069	19390	19413	Reverse	0.94	31.9
88663	BT37266V1C	90.909	22	2	0	8655308	175627	175648	Reverse	0.94	31.9
88789	M37058	91.667	24	1	1	8636557	197115	197138	Reverse	0.94	31.9
115567	BT37017V3C	91.667	24	1	1	15553062	25020	25043	Reverse	0.94	31.9
122335	BT00502V3C	91.667	24	1	1	15731311	4289	4312	Reverse	0.94	31.9
131520	BT33166V3C	91.667	24	1	1	16816757	13843	13866	Forward	0.94	31.9
144148	BT07706V1C	95.455	22	0	1	18721506	136209	136229	Reverse	0.94	32.8
144228	BT50922V1C	95.455	22	0	1	18735348	59862	59882	Reverse	0.94	32.8
147893	BT16882V1C	91.667	24	1	1	19302152	19763	19786	Forward	0.94	31.9
147937	BT22711V1C	95.455	22	0	1	19291330	263261	263281	Reverse	0.94	32.8
147969	BT25731V1C	95.455	22	0	1	19294008	20969	20989	Forward	0.94	32.8
148635	BT27986V1C	90.909	22	2	0	19351546	9948	9969	Reverse	0.94	31.9
3426	OX9932380	81.25	32	6	0	6415061	101231	101262	Reverse	0.95	31.9
19940	CCUG 808	90.909	22	2	0	254230	23503	23524	Reverse	0.95	31.9
38980	LNP22706	83.333	30	5	0	2816341	23207	23236	Forward	0.95	32.8
43022	02_11161_XS2_1	95.455	22	0	1	4154265	49727	49747	Forward	0.95	32.8
43647	BR41506	91.667	24	1	1	3698659	11263	11286	Forward	0.95	31.9
44268	ST42026	91.667	24	1	1	3845939	19109	19132	Reverse	0.95	31.9
44421	ST40261	91.667	24	1	1	3890253	11208	11231	Forward	0.95	31.9
44506	OX40810	95.455	22	0	1	3909478	57020	57040	Reverse	0.95	32.8
46230	M_676M	95.455	22	0	1	4448299	36546	36566	Reverse	0.95	32.8
46452	M-290	95.455	22	0	1	4464901	153267	153287	Forward	0.95	32.8
49259	LNP28180	95.455	22	0	1	5015412	124717	124737	Forward	0.95	32.8
49337	09002S1	95.455	22	0	1	5030610	26875	26895	Reverse	0.95	32.8
49908	PL41154	91.667	24	1	1	5253970	24149	24172	Reverse	0.95	31.9
63811	BT21394V1C	95.455	22	0	1	10097050	68188	68208	Forward	0.95	32.8
63812	BT21394V1C2	95.455	22	0	1	10131293	42509	42529	Reverse	0.95	32.8
63871	BT33019V1C	90.909	22	2	0	10102123	656	677	Forward	0.95	31.9
71261	BT38172V1C	90.909	22	2	0	9768585	124	145	Forward	0.95	31.9
71323	BT21389V1C	95.455	22	0	1	9776223	42517	42537	Reverse	0.95	32.8
71362	BT38516V1C	91.667	24	1	1	9780831	178995	179018	Reverse	0.95	31.9
88493	BT21047V1C	95.455	22	0	1	8668366	32855	32875	Forward	0.95	32.8
88504	BT21252V1C	91.667	24	1	1	8645557	405	427	Forward	0.95	31.9
88524	BT21968V1C	91.667	24	1	1	8646608	140336	140359	Reverse	0.95	31.9
88796	M37084	91.667	24	1	1	8636840	137061	137084	Reverse	0.95	31.9
108166	Nei0386	91.667	24	1	1	14039501	178943	178966	Reverse	0.95	31.9
115450	BT21252V3C	91.667	24	1	1	15669770	24292	24314	Reverse	0.95	31.9
115460	BT21389V3C	95.455	22	0	1	15670843	22227	22247	Forward	0.95	32.8
115480	BT21521V3C	91.667	24	1	1	15545111	407	429	Forward	0.95	31.9
122486	BT27123V3C	95.455	22	0	1	15751596	32812	32832	Forward	0.95	32.8
122505	BT30656V3C	91.667	24	1	1	15754072	13786	13809	Forward	0.95	31.9
131688	28MO1	91.667	24	1	1	16786151	137066	137089	Reverse	0.95	31.9
131707	28MO4	91.667	24	1	1	16786902	26367	26390	Forward	0.95	31.9
131708	28MO4	91.667	24	1	1	16786918	26367	26390	Forward	0.95	31.9
131709	28MO4	91.667	24	1	1	16786973	26367	26390	Forward	0.95	31.9
144085	BT01138V1C	90.909	22	2	0	18707741	20897	20918	Reverse	0.95	31.9
147964	BT25672V1C	95.455	22	0	1	19303438	20946	20966	Reverse	0.95	32.8
148030	BT51739V1C	95.455	22	0	1	19300801	57314	57334	Reverse	0.95	32.8
168324	SCLN2022083	91.667	24	1	1	22846225	11217	11240	Forward	0.95	31.9
1770	028-12	95.455	22	0	1	293468	7203	7223	Reverse	0.96	32.8
21042	CCUG 4554	88	25	3	0	254640	259	283	Forward	0.96	32.8
46406	M-065	95.455	22	0	1	4461519	8554	8574	Reverse	0.96	32.8
46636	GL41710	91.667	24	1	1	4529753	6010	6033	Forward	0.96	31.9
46731	WG40094	91.667	24	1	1	4529579	6170	6193	Forward	0.96	31.9
49339	15883	95.455	22	0	1	5030778	30039	30059	Reverse	0.96	32.8
49368	CCUG 4007 T	90.909	22	2	0	5033309	179683	179704	Forward	0.96	31.9
49458	CA40852	95.455	22	0	1	5176805	77171	77191	Forward	0.96	32.8
49693	LO40584	81.25	32	6	0	5235077	18522	18553	Forward	0.96	31.9
49743	CM40479	91.667	24	1	1	5240094	6225	6248	Forward	0.96	31.9
50044	PR40505	91.667	24	1	1	5271392	138240	138263	Reverse	0.96	31.9
50207	WG41366	91.667	24	1	1	5201298	137738	137761	Reverse	0.96	31.9
58874	LNP_MET	95.455	22	0	1	6780473	1713	1733	Forward	0.96	32.8
63429	M19 240439	83.333	30	5	0	10117363	25547	25576	Reverse	0.96	32.8
71230	BT30831V1C	95.455	22	0	1	9763881	88134	88154	Reverse	0.96	32.8
84261	Nei0422	91.667	24	1	1	14039404	137497	137520	Reverse	0.96	31.9
88794	M37079	95.455	22	0	1	8636737	65507	65527	Forward	0.96	32.8
88818	M37159	90.909	22	2	0	8637588	130496	130517	Forward	0.96	31.9
115398	BT18375V3C	91.667	24	1	1	15714677	113602	113625	Reverse	0.96	31.9
115502	BT21747V3C	91.667	24	1	1	15717476	13795	13818	Forward	0.96	31.9
115674	BT39462V3C	91.667	24	1	1	15686177	11268	11291	Forward	0.96	31.9
115679	BT39487V3C	91.667	24	1	1	15686618	76805	76828	Reverse	0.96	31.9
122613	M17106	81.25	32	6	0	15769600	804932	804963	Reverse	0.96	31.9
131689	28MO1	91.667	24	1	1	16786180	26367	26390	Forward	0.96	31.9
144084	BT01137V1C	91.667	24	1	1	18707593	19440	19463	Reverse	0.96	31.9
167259	0032/24	95.455	22	0	1	22594333	16618	16638	Reverse	0.96	32.8
8917	039-03	81.25	32	6	0	293570	61977	62008	Reverse	0.97	31.9
41220	LNP28396	95.455	22	0	1	3275291	76161	76181	Forward	0.97	32.8
49549	CA41958	91.667	24	1	1	5134566	394	416	Forward	0.97	31.9
49821	CM41804	91.667	24	1	1	5251010	19730	19753	Forward	0.97	31.9
63719	BT03441V1C	95.455	22	0	1	10087855	117363	117383	Forward	0.97	32.8
71271	BT6333V1C	91.667	24	1	1	9769963	24282	24304	Reverse	0.97	31.9
88792	M37073	91.667	24	1	1	8636669	299487	299510	Forward	0.97	31.9
88821	M37163	81.25	32	6	0	8637713	19285	19316	Forward	0.97	31.9
88832	M37175	90.909	22	2	0	8638182	117381	117402	Forward	0.97	31.9
95639	IE21Nm055	100	17	0	0	14136222	24134	24150	Reverse	0.97	31.9
131535	BT25459V1C	81.25	32	6	0	16819016	19612	19643	Forward	0.97	31.9
136063	SMG-23-1917	95.455	22	0	1	17309658	229513	229533	Reverse	0.97	32.8
147949	BT25539V1C	91.667	24	1	1	19302484	12255	12278	Forward	0.97	31.9
164715	LNP35267	83.333	30	5	0	22194715	54646	54675	Forward	0.97	32.8
44555	OX41331	95.455	22	0	1	4473693	70089	70109	Forward	0.98	32.8
49598	CA44022	95.455	22	0	1	5138422	65670	65690	Forward	0.98	32.8
49805	CM41107	91.667	24	1	1	5248553	28884	28907	Reverse	0.98	31.9
60948	BRI010	91.667	24	1	1	7187272	72695	72718	Forward	0.98	31.9
63882	BT36097V3C	91.667	24	1	1	10103165	13000	13023	Forward	0.98	31.9
88517	BT21831V1C	91.667	24	1	1	8646278	182240	182263	Reverse	0.98	31.9
88562	BT24726V1C	91.667	24	1	1	8648474	8241	8264	Forward	0.98	31.9
88634	BT36341V1C	91.667	24	1	1	8653234	72562	72585	Forward	0.98	31.9
88698	BT37982V1C	91.667	24	1	1	8681275	59352	59375	Reverse	0.98	31.9
115505	BT21831V3C	91.667	24	1	1	15546694	72579	72602	Forward	0.98	31.9
123037	Co000767/3	88	25	3	0	15886102	71098	71122	Reverse	0.98	32.8
147915	BT22357V1C	81.25	32	6	0	19288437	94959	94990	Reverse	0.98	31.9
151003	0016/24	95.455	22	0	1	22595364	624095	624115	Forward	0.98	32.8
43665	BR41703	91.667	24	1	1	3703211	19109	19132	Reverse	0.99	31.9
44492	OX40631	91.667	24	1	1	3907606	25024	25047	Reverse	0.99	31.9
49396	CA40129	90.909	22	2	0	5171622	70153	70174	Forward	0.99	31.9
63809	BT21312V1C	91.667	24	1	1	10131211	137519	137542	Reverse	0.99	31.9
88530	BT22114V1C	91.667	24	1	1	8670357	410	432	Forward	0.99	31.9
140839	H04-RESP-014	100	17	0	0	18290866	1972	1988	Forward	0.99	31.9
147879	BT07859V1C	91.667	24	1	1	19283949	11338	11361	Forward	0.99	31.9
148633	BT27975V1C	91.667	24	1	1	19351174	33473	33496	Reverse	0.99	31.9
168187	LN202134	91.667	24	1	1	22829148	11301	11324	Forward	0.99	31.9
14740	ATCC 29315	88	25	3	0	859	31747	31771	Reverse	1	32.8
21038	CCUG 30380	100	17	0	0	254347	299	315	Reverse	1	31.9
21048	871	95	20	1	0	254951	2511	2530	Reverse	1	32.8
36153	12030_2014	83.333	30	5	0	2267717	1004	1033	Forward	1	32.8
43673	BR41783	95.455	22	0	1	3705493	13633	13653	Forward	1	32.8
44352	ST40619	91.667	24	1	1	3870812	19121	19144	Reverse	1	31.9
57256	LNP29531	88	25	3	0	6530462	6297	6321	Reverse	1	32.8
115537	BT36675V3C	91.667	24	1	1	15677189	11266	11289	Forward	1	31.9
122504	BT30579V3C	91.667	24	1	1	15753941	113666	113689	Reverse	1	31.9
123063	Co000780/5	100	17	0	0	15887105	60513	60529	Forward	1	31.9
131772	28CS6	91.667	24	1	1	16791231	68316	68339	Reverse	1	31.9
131790	928MO	91.667	24	1	1	16791822	192874	192897	Reverse	1	31.9
147877	BT07687V1C	91.667	24	1	1	19283272	162623	162646	Reverse	1	31.9
148628	BT27945V1C	91.667	24	1	1	19349610	10622	10645	Forward	1	31.9
19077	CCUG 50858 T	100	17	0	0	26992	252	268	Forward	1.1	31.9
21040	CCUG 50611	100	17	0	0	254486	20132	20148	Forward	1.1	31.9
14731	ATCC 14685	87.5	24	3	0	591	198526	198549	Reverse	2.8	31
38984	LNP26654	87.5	24	3	0	2817227	95259	95282	Forward	2.8	31
49344	CCUG 27178 A	87.5	24	3	0	5031150	265517	265540	Forward	2.8	31
39717	LNP20692	87.5	24	3	0	2926142	61424	61447	Forward	2.9	31
39721	LNP981	94.737	19	1	0	2927119	55318	55336	Forward	2.9	31
49342	CCUG 5746	95.238	21	0	1	5031101	160644	160663	Forward	2.9	31
49343	CCUG 25879	87.5	24	3	0	5031109	73210	73233	Reverse	2.9	31
105711	Nei0798	87.5	24	3	0	13164798	95411	95434	Forward	2.9	31
40248	LNP28315	100	16	0	0	3033944	45797	45812	Reverse	3	30.1
42057	LNP28127	94.737	19	1	0	3481235	16975	16993	Forward	3	31
49358	CCUG 24846	94.737	19	1	0	5032483	65496	65514	Forward	3	31
72035	SMG-20-140	87.5	24	3	0	9905113	98772	98795	Reverse	3	31
123065	Co000782/1	87.5	24	3	0	15887167	77235	77258	Reverse	3	31
127276	Nmen49	94.737	19	1	0	16251475	6481	6499	Forward	3	31
127318	H11-RESP-003	87.5	24	3	0	16260586	40122	40145	Forward	3	31
127438	Nmen137	94.737	19	1	0	16267872	4897	4915	Forward	3	31
140841	H04-RESP-016	87.5	24	3	0	18291172	43415	43438	Forward	3	31
167250	0058/15	94.737	19	1	0	22593729	85160	85178	Reverse	3	31
167252	0044/18	94.737	19	1	0	22593897	72721	72739	Reverse	3	31
167253	0072/19	87.5	24	3	0	22593935	93681	93704	Reverse	3	31
167255	0040/22	94.737	19	1	0	22594046	17791	17809	Reverse	3	31
167261	0051/24	87.5	24	3	0	22594475	43669	43692	Forward	3	31
4945	Y92-1009	94.737	19	1	0	1386	30123	30141	Forward	3.1	31
41528	M15 240955	94.737	19	1	0	3304287	40606	40624	Reverse	3.1	31
43335	01_00098_XS1_1	94.737	19	1	0	3956219	30871	30889	Forward	3.1	31
43416	01_07343_XS1_1	87.5	24	3	0	3962674	3635	3658	Forward	3.1	31
43417	01_08009_XS1_1	94.737	19	1	0	3962790	66367	66385	Reverse	3.1	31
43418	01_13553_XS3_1	94.737	19	1	0	3962863	70299	70317	Forward	3.1	31
43419	01_13554_XS3_1	94.737	19	1	0	3962918	20979	20997	Reverse	3.1	31
43987	LNP28609	94.737	19	1	0	3764328	153618	153636	Forward	3.1	31
44655	52189	94.737	19	1	0	7647469	16597	16615	Reverse	3.1	31
45356	LNP28667	94.737	19	1	0	4191237	20611	20629	Forward	3.1	31
46143	G97_5907	94.737	19	1	0	4439205	5077	5095	Reverse	3.1	31
46173	G97_2571	94.737	19	1	0	4442195	70018	70036	Forward	3.1	31
46186	G97_1651	94.737	19	1	0	4443966	9387	9405	Reverse	3.1	31
46197	G97_1151	94.737	19	1	0	4445011	144602	144620	Forward	3.1	31
46199	G97_1072	94.737	19	1	0	4445250	90475	90493	Reverse	3.1	31
49359	CCUG 27182	94.737	19	1	0	5032538	1095	1113	Reverse	3.1	31
63424	M19 240434	94.737	19	1	0	10060440	5188	5206	Forward	3.1	31
63431	M19 240441	87.5	24	3	0	10060584	89266	89289	Reverse	3.1	31
77854	SMG-20-1074	94.737	19	1	0	11289279	178725	178743	Reverse	3.1	31
82539	P206414321C	94.737	19	1	0	11561511	4836	4854	Forward	3.1	31
89663	Nmen72	94.737	19	1	0	8840489	232016	232034	Forward	3.1	31
123040	Co000769/3	94.737	19	1	0	15886183	112727	112745	Forward	3.1	31
133882	23MN0087	94.737	19	1	0	17113042	118794	118812	Reverse	3.1	31
162584	NML2024-155	94.737	19	1	0	21862412	203916	203934	Reverse	3.1	31
162585	NML2024-156	94.737	19	1	0	21862458	16897	16915	Forward	3.1	31
167254	0018/22	94.737	19	1	0	22593986	265253	265271	Reverse	3.1	31
167258	0053/23	94.737	19	1	0	22594277	234037	234055	Forward	3.1	31
26478	BB97	94.737	19	1	0	445495	5121	5139	Forward	3.2	31
26479	NL-Y92-1009-1	94.737	19	1	0	445571	9056	9074	Reverse	3.2	31
26531	NL-Y92-1009-2	94.737	19	1	0	455532	9055	9073	Reverse	3.2	31
26735	ERR026908	94.737	19	1	0	456335	62636	62654	Reverse	3.2	31
26736	ERR026909	94.737	19	1	0	456411	62632	62650	Reverse	3.2	31
26737	ERR026910	94.737	19	1	0	456528	73082	73100	Forward	3.2	31
26738	ERR026911	94.737	19	1	0	456616	9100	9118	Reverse	3.2	31
26739	ERR026912	94.737	19	1	0	456670	91352	91370	Forward	3.2	31
26740	ERR026913	94.737	19	1	0	456780	62632	62650	Reverse	3.2	31
26741	ERR026914	94.737	19	1	0	456952	6791	6809	Reverse	3.2	31
26742	ERR026915	94.737	19	1	0	456990	5774	5792	Reverse	3.2	31
26743	ERR026916	94.737	19	1	0	457168	5116	5134	Forward	3.2	31
26744	ERR026917	94.737	19	1	0	457292	9051	9069	Reverse	3.2	31
26745	ERR026919	94.737	19	1	0	457497	5122	5140	Forward	3.2	31
26746	ERR026920	94.737	19	1	0	457551	48792	48810	Reverse	3.2	31
26747	ERR026921	94.737	19	1	0	457727	32774	32792	Forward	3.2	31
26748	ERR026922	94.737	19	1	0	457879	32872	32890	Forward	3.2	31
26749	ERR026923	94.737	19	1	0	458011	9030	9048	Reverse	3.2	31
26750	ERR026924	94.737	19	1	0	458184	9063	9081	Reverse	3.2	31
26751	ERR026925	94.737	19	1	0	458304	5118	5136	Forward	3.2	31
26752	ERR026926	94.737	19	1	0	458430	5121	5139	Forward	3.2	31
26753	ERR026927	94.737	19	1	0	458600	6796	6814	Reverse	3.2	31
26754	ERR026928	94.737	19	1	0	458724	48796	48814	Reverse	3.2	31
26755	ERR028518	94.737	19	1	0	458896	6763	6781	Reverse	3.2	31
26756	ERR028519	94.737	19	1	0	458926	8986	9004	Reverse	3.2	31
26757	ERR028520	94.737	19	1	0	459113	6764	6782	Reverse	3.2	31
26758	ERR028521	94.737	19	1	0	459310	6801	6819	Reverse	3.2	31
26759	ERR028522	94.737	19	1	0	459547	2560	2578	Forward	3.2	31
26760	ERR028523	94.737	19	1	0	459676	50799	50817	Forward	3.2	31
26761	ERR028524	94.737	19	1	0	459923	44406	44424	Forward	3.2	31
26762	ERR028525	94.737	19	1	0	460077	43177	43195	Forward	3.2	31
26763	ERR028526	94.737	19	1	0	460119	5089	5107	Forward	3.2	31
26764	ERR028527	94.737	19	1	0	460257	6769	6787	Reverse	3.2	31
26765	ERR028528	94.737	19	1	0	460545	5117	5135	Forward	3.2	31
26766	ERR028530	94.737	19	1	0	460594	8986	9004	Reverse	3.2	31
26767	ERR028531	94.737	19	1	0	460763	6805	6823	Reverse	3.2	31
26768	ERR028532	94.737	19	1	0	460883	48788	48806	Reverse	3.2	31
26769	ERR028533	94.737	19	1	0	461196	5063	5081	Forward	3.2	31
26770	ERR028534	94.737	19	1	0	461306	44406	44424	Forward	3.2	31
26771	ERR028537	94.737	19	1	0	461410	8986	9004	Reverse	3.2	31
26772	ERR028538	94.737	19	1	0	461541	6797	6815	Reverse	3.2	31
26773	ERR028539	94.737	19	1	0	461726	8987	9005	Reverse	3.2	31
26774	ERR028540	94.737	19	1	0	461924	9031	9049	Reverse	3.2	31
26775	ERR028542	94.737	19	1	0	462279	5114	5132	Forward	3.2	31
26776	ERR028543	94.737	19	1	0	462345	6802	6820	Reverse	3.2	31
26777	ERR028544	94.737	19	1	0	462623	11574	11592	Forward	3.2	31
26778	ERR028545	94.737	19	1	0	462853	6786	6804	Reverse	3.2	31
26779	ERR028546	94.737	19	1	0	463004	6763	6781	Reverse	3.2	31
26780	ERR028547	94.737	19	1	0	463264	6769	6787	Reverse	3.2	31
26781	ERR028548	94.737	19	1	0	463477	6764	6782	Reverse	3.2	31
26782	ERR028549	94.737	19	1	0	463903	6797	6815	Reverse	3.2	31
26783	ERR028550	94.737	19	1	0	463997	6792	6810	Reverse	3.2	31
26784	ERR028551	94.737	19	1	0	464228	6763	6781	Reverse	3.2	31
26785	ERR028552	94.737	19	1	0	464491	6785	6803	Reverse	3.2	31
26786	ERR028554	94.737	19	1	0	464565	6796	6814	Reverse	3.2	31
26787	ERR028555	94.737	19	1	0	464834	6769	6787	Reverse	3.2	31
26788	ERR028556	94.737	19	1	0	464998	6765	6783	Reverse	3.2	31
26789	ERR028557	94.737	19	1	0	465318	5099	5117	Forward	3.2	31
26790	ERR028558	94.737	19	1	0	465565	6762	6780	Reverse	3.2	31
26791	ERR028559	94.737	19	1	0	465653	11572	11590	Forward	3.2	31
26792	ERR028560	94.737	19	1	0	465931	5096	5114	Forward	3.2	31
26793	ERR028561	94.737	19	1	0	466100	4729	4747	Forward	3.2	31
26794	ERR028562	94.737	19	1	0	466338	5118	5136	Forward	3.2	31
26795	ERR028563	94.737	19	1	0	466575	6763	6781	Reverse	3.2	31
26796	ERR028564	94.737	19	1	0	466797	11574	11592	Forward	3.2	31
26797	ERR028566	94.737	19	1	0	467013	4996	5014	Forward	3.2	31
26798	ERR028567	94.737	19	1	0	467460	5102	5120	Forward	3.2	31
26799	ERR028568	94.737	19	1	0	467546	12816	12834	Forward	3.2	31
26800	ERR028569	94.737	19	1	0	467820	5097	5115	Forward	3.2	31
26801	ERR028570	94.737	19	1	0	468105	11576	11594	Forward	3.2	31
26802	ERR028571	94.737	19	1	0	468280	5117	5135	Forward	3.2	31
26803	ERR028572	94.737	19	1	0	468760	6767	6785	Reverse	3.2	31
26804	ERR028573	94.737	19	1	0	468941	5054	5072	Forward	3.2	31
26805	ERR028574	94.737	19	1	0	469234	6760	6778	Reverse	3.2	31
26806	ERR028575	94.737	19	1	0	469292	5095	5113	Forward	3.2	31
26807	ERR028535	94.737	19	1	0	469565	6804	6822	Reverse	3.2	31
26808	ERR028536	94.737	19	1	0	469764	6769	6787	Reverse	3.2	31
26809	WCB1	94.737	19	1	0	469829	9057	9075	Reverse	3.2	31
26810	WCB2	94.737	19	1	0	469915	5119	5137	Forward	3.2	31
26811	WCB3	94.737	19	1	0	469960	9055	9073	Reverse	3.2	31
26812	WCB4	94.737	19	1	0	470041	5121	5139	Forward	3.2	31
26813	WCB5	94.737	19	1	0	470117	5119	5137	Forward	3.2	31
26814	WCB6	94.737	19	1	0	470191	9060	9078	Reverse	3.2	31
26815	WCB7	94.737	19	1	0	470267	9063	9081	Reverse	3.2	31
26816	WCB8	94.737	19	1	0	470334	5046	5064	Forward	3.2	31
26817	WCB9	94.737	19	1	0	470392	5117	5135	Forward	3.2	31
26818	WCB10	94.737	19	1	0	470482	9058	9076	Reverse	3.2	31
36148	12024_2014	94.737	19	1	0	2266968	16745	16763	Forward	3.2	31
36859	S104	94.737	19	1	0	2338005	3570	3588	Forward	3.2	31
36861	S300	94.737	19	1	0	2338325	50012	50030	Forward	3.2	31
36863	S201	94.737	19	1	0	2338538	49909	49927	Forward	3.2	31
36864	S244	94.737	19	1	0	2338634	24789	24807	Reverse	3.2	31
36865	S290	94.737	19	1	0	2338691	25183	25201	Reverse	3.2	31
36866	S114	94.737	19	1	0	2338758	62710	62728	Reverse	3.2	31
36867	S207	94.737	19	1	0	2338865	62706	62724	Reverse	3.2	31
36868	S108	94.737	19	1	0	2338956	10364	10382	Reverse	3.2	31
36870	S190	94.737	19	1	0	2339114	50014	50032	Forward	3.2	31
36871	U68	94.737	19	1	0	2339192	62702	62720	Reverse	3.2	31
36873	S279	94.737	19	1	0	2339381	5140	5158	Forward	3.2	31
36875	S259	94.737	19	1	0	2339562	5123	5141	Forward	3.2	31
36876	S82	94.737	19	1	0	2339614	5125	5143	Forward	3.2	31
36877	S166	94.737	19	1	0	2339703	5132	5150	Forward	3.2	31
36878	S181	94.737	19	1	0	2339773	10390	10408	Reverse	3.2	31
36879	S284	94.737	19	1	0	2339875	5125	5143	Forward	3.2	31
36881	S264	94.737	19	1	0	2340819	5124	5142	Forward	3.2	31
36882	S221	94.737	19	1	0	2340889	5124	5142	Forward	3.2	31
36883	S64	94.737	19	1	0	2341003	62708	62726	Reverse	3.2	31
36884	S63	94.737	19	1	0	2341054	5120	5138	Forward	3.2	31
36885	S113	94.737	19	1	0	2341162	62706	62724	Reverse	3.2	31
36886	S289	94.737	19	1	0	2341222	10351	10369	Reverse	3.2	31
36887	S260	94.737	19	1	0	2341320	5122	5140	Forward	3.2	31
36889	W258	94.737	19	1	0	2341511	9072	9090	Reverse	3.2	31
36890	W207	94.737	19	1	0	2341592	5122	5140	Forward	3.2	31
36891	W114	94.737	19	1	0	2341651	62700	62718	Reverse	3.2	31
36892	S293	94.737	19	1	0	2341713	62706	62724	Reverse	3.2	31
36893	S315	94.737	19	1	0	2341806	5118	5136	Forward	3.2	31
36894	S112	94.737	19	1	0	2341883	50012	50030	Forward	3.2	31
36895	S170	94.737	19	1	0	2341966	5145	5163	Forward	3.2	31
36896	S313	94.737	19	1	0	2342020	5155	5173	Forward	3.2	31
36898	W72	94.737	19	1	0	2342213	5183	5201	Forward	3.2	31
36899	S158	94.737	19	1	0	2342277	50020	50038	Forward	3.2	31
36900	S303	94.737	19	1	0	2342335	62704	62722	Reverse	3.2	31
36902	W88	94.737	19	1	0	2342530	50019	50037	Forward	3.2	31
36903	S253	94.737	19	1	0	2342632	5169	5187	Forward	3.2	31
36904	W290	94.737	19	1	0	2342703	62710	62728	Reverse	3.2	31
36905	W201	94.737	19	1	0	2342767	5122	5140	Forward	3.2	31
36906	S255	94.737	19	1	0	2342826	5116	5134	Forward	3.2	31
36907	W190	94.737	19	1	0	2342944	5127	5145	Forward	3.2	31
36909	S227	94.737	19	1	0	2343086	62694	62712	Reverse	3.2	31
36910	S222	94.737	19	1	0	2343137	62708	62726	Reverse	3.2	31
36911	W279	94.737	19	1	0	2343217	5124	5142	Forward	3.2	31
36912	U160	94.737	19	1	0	2343327	10347	10365	Reverse	3.2	31
36913	W38	94.737	19	1	0	2343394	5122	5140	Forward	3.2	31
36914	W172	94.737	19	1	0	2343444	5115	5133	Forward	3.2	31
36915	W181	94.737	19	1	0	2343562	62702	62720	Reverse	3.2	31
36916	W82	94.737	19	1	0	2343585	5124	5142	Forward	3.2	31
36918	U255	94.737	19	1	0	2344148	32876	32894	Forward	3.2	31
36919	U170	94.737	19	1	0	2344259	5143	5161	Forward	3.2	31
36920	U227	94.737	19	1	0	2344304	5204	5222	Forward	3.2	31
36921	W64	94.737	19	1	0	2344374	32943	32961	Forward	3.2	31
36922	W264	94.737	19	1	0	2344434	5123	5141	Forward	3.2	31
36923	W77	94.737	19	1	0	2344511	5143	5161	Forward	3.2	31
36924	W113	94.737	19	1	0	2344614	62474	62492	Reverse	3.2	31
36925	W260	94.737	19	1	0	2344669	62704	62722	Reverse	3.2	31
36926	W63	94.737	19	1	0	2344738	50017	50035	Forward	3.2	31
36928	W158	94.737	19	1	0	2344952	32952	32970	Forward	3.2	31
36929	W170	94.737	19	1	0	2345017	12339	12357	Reverse	3.2	31
36930	W227	94.737	19	1	0	2345108	49914	49932	Forward	3.2	31
36931	W309	94.737	19	1	0	2345205	5151	5169	Forward	3.2	31
36932	W312	94.737	19	1	0	2345234	62705	62723	Reverse	3.2	31
36936	W222	94.737	19	1	0	2345879	10298	10316	Reverse	3.2	31
36937	Y315	94.737	19	1	0	2345992	5124	5142	Forward	3.2	31
36939	W293	94.737	19	1	0	2346162	50016	50034	Forward	3.2	31
36940	W284	94.737	19	1	0	2346220	5115	5133	Forward	3.2	31
36942	Y104	94.737	19	1	0	2346412	10386	10404	Reverse	3.2	31
36943	W253	94.737	19	1	0	2346498	24786	24804	Reverse	3.2	31
36944	Y88	94.737	19	1	0	2346571	24818	24836	Reverse	3.2	31
36945	Y72	94.737	19	1	0	2346632	49904	49922	Forward	3.2	31
36947	Y244	94.737	19	1	0	2346780	10286	10304	Reverse	3.2	31
36948	Y290	94.737	19	1	0	2346895	5126	5144	Forward	3.2	31
36949	Y201	94.737	19	1	0	2346947	62710	62728	Reverse	3.2	31
36950	Y190	94.737	19	1	0	2347048	5194	5212	Forward	3.2	31
36951	Y264	94.737	19	1	0	2347130	50027	50045	Forward	3.2	31
36952	Y172	94.737	19	1	0	2347179	50009	50027	Forward	3.2	31
36953	Y38	94.737	19	1	0	2347276	10359	10377	Reverse	3.2	31
36954	Y221	94.737	19	1	0	2347330	5122	5140	Forward	3.2	31
36955	Y64	94.737	19	1	0	2347392	49907	49925	Forward	3.2	31
36956	Y316	94.737	19	1	0	2347473	62710	62728	Reverse	3.2	31
36957	Y93	94.737	19	1	0	2347581	5120	5138	Forward	3.2	31
36958	Y227	94.737	19	1	0	2347631	50007	50025	Forward	3.2	31
36959	Y313	94.737	19	1	0	2347711	24752	24770	Reverse	3.2	31
36960	Y253	94.737	19	1	0	2347781	5122	5140	Forward	3.2	31
36961	Y312	94.737	19	1	0	2347871	24738	24756	Reverse	3.2	31
36962	Y170	94.737	19	1	0	2347952	24735	24753	Reverse	3.2	31
36963	Y77	94.737	19	1	0	2348005	62712	62730	Reverse	3.2	31
36964	Y113	94.737	19	1	0	2348093	5122	5140	Forward	3.2	31
36965	AA72	94.737	19	1	0	2348185	24792	24810	Reverse	3.2	31
36966	AA290	94.737	19	1	0	2348264	19050	19068	Forward	3.2	31
36967	AA172	94.737	19	1	0	2348358	5121	5139	Forward	3.2	31
36970	AA201	94.737	19	1	0	2348611	62702	62720	Reverse	3.2	31
36971	AA82	94.737	19	1	0	2348688	50020	50038	Forward	3.2	31
36972	AA118	94.737	19	1	0	2348755	5118	5136	Forward	3.2	31
36973	CC290	94.737	19	1	0	2348848	50025	50043	Forward	3.2	31
36974	CC287	94.737	19	1	0	2348912	10408	10426	Reverse	3.2	31
36975	CC298	94.737	19	1	0	2349022	10284	10302	Reverse	3.2	31
36976	AA63	94.737	19	1	0	2349104	62701	62719	Reverse	3.2	31
36977	AA244	94.737	19	1	0	2349170	62704	62722	Reverse	3.2	31
36981	AA221	94.737	19	1	0	2352704	5151	5169	Forward	3.2	31
36982	AA64	94.737	19	1	0	2352794	49923	49941	Forward	3.2	31
36983	CC201	94.737	19	1	0	2352885	17026	17044	Reverse	3.2	31
36984	AA181	94.737	19	1	0	2352986	62706	62724	Reverse	3.2	31
36985	AA160	94.737	19	1	0	2353020	62712	62730	Reverse	3.2	31
36986	AA158	94.737	19	1	0	2353083	62251	62269	Reverse	3.2	31
36987	AA93	94.737	19	1	0	2353174	62710	62728	Reverse	3.2	31
36988	CC38	94.737	19	1	0	2353260	50027	50045	Forward	3.2	31
36989	CC172	94.737	19	1	0	2353330	62708	62726	Reverse	3.2	31
36990	AA101	94.737	19	1	0	2353407	24737	24755	Reverse	3.2	31
36991	AA260	94.737	19	1	0	2353481	10294	10312	Reverse	3.2	31
36993	AA227	94.737	19	1	0	2353636	25183	25201	Reverse	3.2	31
36994	AA166	94.737	19	1	0	2353708	5122	5140	Forward	3.2	31
36995	AA113	94.737	19	1	0	2353770	41205	41223	Reverse	3.2	31
36997	AA170	94.737	19	1	0	2353999	5149	5167	Forward	3.2	31
36998	AA313	94.737	19	1	0	2354102	62706	62724	Reverse	3.2	31
36999	CC63	94.737	19	1	0	2354162	5141	5159	Forward	3.2	31
37000	CC213	94.737	19	1	0	2354224	24789	24807	Reverse	3.2	31
37001	CC279	94.737	19	1	0	2354293	5120	5138	Forward	3.2	31
37002	CC160	94.737	19	1	0	2354376	50011	50029	Forward	3.2	31
37003	CC166	94.737	19	1	0	2354458	5118	5136	Forward	3.2	31
37004	CC313	94.737	19	1	0	2354520	62704	62722	Reverse	3.2	31
37005	CC260	94.737	19	1	0	2354641	62705	62723	Reverse	3.2	31
37006	CC227	94.737	19	1	0	2354692	62680	62698	Reverse	3.2	31
37007	CC77	94.737	19	1	0	2354740	49992	50010	Forward	3.2	31
37008	CC315	94.737	19	1	0	2354834	62707	62725	Reverse	3.2	31
37010	CC170	94.737	19	1	0	2356254	19240	19258	Forward	3.2	31
37011	CC309	94.737	19	1	0	2356360	10397	10415	Reverse	3.2	31
37012	CC182	94.737	19	1	0	2356409	5126	5144	Forward	3.2	31
37013	DZER0	94.737	19	1	0	2356493	62706	62724	Reverse	3.2	31
37014	CC295	94.737	19	1	0	2356552	5122	5140	Forward	3.2	31
37015	CC118	94.737	19	1	0	2356650	10298	10316	Reverse	3.2	31
37016	S160	94.737	19	1	0	2356730	24816	24834	Reverse	3.2	31
37017	S213	94.737	19	1	0	2356764	5120	5138	Forward	3.2	31
37018	Y260	94.737	19	1	0	2356882	5126	5144	Forward	3.2	31
41474	M15 240880	94.737	19	1	0	3285004	15938	15956	Reverse	3.2	31
42468	M16 240183	94.737	19	1	0	3542614	82616	82634	Reverse	3.2	31
43413	01_07665_XS1_1	87.5	24	3	0	3962518	43075	43098	Reverse	3.2	31
43415	01_03967_XS1_1	94.737	19	1	0	3962662	4958	4976	Reverse	3.2	31
43659	BR41660	94.737	19	1	0	3701651	19466	19484	Reverse	3.2	31
46411	M-091	87.5	24	3	0	4461875	20862	20885	Reverse	3.2	31
46412	M-092	94.737	19	1	0	4461947	98718	98736	Forward	3.2	31
46715	GL42847	94.737	19	1	0	4523711	25229	25247	Reverse	3.2	31
49905	PL41133	94.737	19	1	0	5192968	24731	24749	Reverse	3.2	31
49968	PL42038	94.737	19	1	0	5255198	20477	20495	Forward	3.2	31
58872	LNP29217	94.737	19	1	0	6780535	25104	25122	Reverse	3.2	31
58873	LNP29576	94.737	19	1	0	6947330	31518	31536	Forward	3.2	31
63967	BT51011V1C	94.737	19	1	0	10110448	5076	5094	Forward	3.2	31
71215	BT21839V1C	94.737	19	1	0	9762163	17770	17788	Forward	3.2	31
71228	BT30666V1C	94.737	19	1	0	9763753	25034	25052	Reverse	3.2	31
88472	BT18633V1C	94.737	19	1	0	8666984	33248	33266	Forward	3.2	31
88580	BT25002V1C	94.737	19	1	0	8650087	19193	19211	Forward	3.2	31
88706	BT38074V1C	94.737	19	1	0	8657231	97035	97053	Reverse	3.2	31
88806	M37131	94.737	19	1	0	8637226	376877	376895	Forward	3.2	31
88834	M37177	94.737	19	1	0	8638255	9691	9709	Reverse	3.2	31
122385	BT16045V3C	94.737	19	1	0	15737879	25398	25416	Reverse	3.2	31
127317	H11-RESP-002	94.737	19	1	0	16260512	72388	72406	Forward	3.2	31
131638	10MO3	94.737	19	1	0	16784176	760404	760422	Forward	3.2	31
131647	04MO5	94.737	19	1	0	16784489	1129973	1129991	Forward	3.2	31
131667	10MO5	94.737	19	1	0	16785415	250773	250791	Reverse	3.2	31
131668	10MO5	94.737	19	1	0	16785425	1129976	1129994	Forward	3.2	31
131669	12MO5	94.737	19	1	0	16785452	292642	292660	Reverse	3.2	31
131676	18MO3	94.737	19	1	0	16785713	760399	760417	Forward	3.2	31
131712	26MO3	94.737	19	1	0	16787057	767631	767649	Forward	3.2	31
131746	10MO6	94.737	19	1	0	16789072	236438	236456	Reverse	3.2	31
131752	12MO6	94.737	19	1	0	16789239	767594	767612	Forward	3.2	31
131754	12MO6	94.737	19	1	0	16789299	456947	456965	Forward	3.2	31
131765	29MO5	94.737	19	1	0	16789606	731134	731152	Forward	3.2	31
131775	26MO6	94.737	19	1	0	16791317	760379	760397	Forward	3.2	31
133880	23MN0073	94.737	19	1	0	17112945	31876	31894	Reverse	3.2	31
148691	BT34087V1C	94.737	19	1	0	19364944	2318	2336	Reverse	3.2	31
150142	IE23Nm35	94.737	19	1	0	19566640	38171	38189	Forward	3.2	31
167256	0046/22	94.737	19	1	0	22594096	207009	207027	Reverse	3.2	31
36142	12017_2014	94.737	19	1	0	2265978	5283	5301	Forward	3.3	31
36854	Q68	94.737	19	1	0	2337571	34167	34185	Forward	3.3	31
36856	S291	94.737	19	1	0	2337683	33652	33670	Reverse	3.3	31
36857	S68	94.737	19	1	0	2337775	2016	2034	Reverse	3.3	31
36869	U291	94.737	19	1	0	2339001	25294	25312	Reverse	3.3	31
36872	S118	94.737	19	1	0	2339295	34162	34180	Forward	3.3	31
36888	W68	94.737	19	1	0	2341399	2198	2216	Forward	3.3	31
36938	Y291	94.737	19	1	0	2346039	19161	19179	Forward	3.3	31
36941	Y688	94.737	19	1	0	2346293	5489	5507	Forward	3.3	31
36968	CC68	94.737	19	1	0	2348451	2004	2022	Reverse	3.3	31
36979	AA121	94.737	19	1	0	2352538	184943	184961	Forward	3.3	31
36992	CC121	94.737	19	1	0	2353550	25380	25398	Reverse	3.3	31
41652	2748	94.737	19	1	0	3400136	1094	1112	Forward	3.3	31
42198	LNP28499	94.737	19	1	0	3518465	25104	25122	Reverse	3.3	31
42472	M15 240827	94.737	19	1	0	3543468	16415	16433	Reverse	3.3	31
43664	BR41700	94.737	19	1	0	3703000	10354	10372	Reverse	3.3	31
43786	BR41030	94.737	19	1	0	3735800	65427	65445	Forward	3.3	31
43791	BR41110	94.737	19	1	0	3737231	10350	10368	Reverse	3.3	31
44098	ST41711	94.737	19	1	0	3788139	2128	2146	Forward	3.3	31
44135	ST41374	94.737	19	1	0	3799450	17871	17889	Forward	3.3	31
44218	GL41050	94.737	19	1	0	3827601	42800	42818	Forward	3.3	31
44243	ST41937	95.238	21	0	1	3835845	9123	9142	Forward	3.3	31
44384	ST40746	94.737	19	1	0	3879726	2152	2170	Forward	3.3	31
44455	OX40156	94.737	19	1	0	3902575	24817	24835	Reverse	3.3	31
44518	OX40911	94.737	19	1	0	3910722	64746	64764	Forward	3.3	31
46192	G97_1403	94.737	19	1	0	4444583	9888	9906	Reverse	3.3	31
46193	G97_1402	87.5	24	3	0	4444658	28992	29015	Reverse	3.3	31
46670	GL42119	94.737	19	1	0	4504460	5123	5141	Forward	3.3	31
46720	GL42893	94.737	19	1	0	4525777	50381	50399	Reverse	3.3	31
49338	8206	94.737	19	1	0	5030685	9055	9073	Reverse	3.3	31
49410	CA40250	94.737	19	1	0	5172782	25276	25294	Reverse	3.3	31
49414	CA40342	94.737	19	1	0	5173310	85193	85211	Reverse	3.3	31
49620	CA44231	94.737	19	1	0	5143093	4075	4093	Forward	3.3	31
49927	PL41361	94.737	19	1	0	5194623	61274	61292	Reverse	3.3	31
49933	PL41413	94.737	19	1	0	5195028	61270	61288	Reverse	3.3	31
50106	ST41803	94.737	19	1	0	5256346	25470	25488	Reverse	3.3	31
50169	WG41063	94.737	19	1	0	5260303	5337	5355	Forward	3.3	31
56428	Y92-1009_Pacbio	94.737	19	1	0	6246397	1677210	1677228	Forward	3.3	31
63711	BT03306V1C	94.737	19	1	0	10086997	185634	185652	Forward	3.3	31
71223	BT30039V1C	94.737	19	1	0	9763138	5187	5205	Forward	3.3	31
71300	BT09034V1C	94.737	19	1	0	9773662	5207	5225	Forward	3.3	31
71450	Mcbar-1617	94.737	19	1	0	9801494	23599	23617	Forward	3.3	31
75034	P206399499U	94.737	19	1	0	10843807	15946	15964	Reverse	3.3	31
84198	Nei0018	94.737	19	1	0	8756238	11408	11426	Forward	3.3	31
88619	BT36099V1C	94.737	19	1	0	8652008	25136	25154	Reverse	3.3	31
88682	BT37703V1C	94.737	19	1	0	8680323	19306	19324	Forward	3.3	31
88686	BT37760V1C	94.737	19	1	0	8656328	25282	25300	Reverse	3.3	31
88810	M37140	94.737	19	1	0	8637313	181676	181694	Forward	3.3	31
88813	M37146	94.737	19	1	0	8637414	44122	44140	Forward	3.3	31
88815	M37155	94.737	19	1	0	8637494	129153	129171	Forward	3.3	31
88819	M37160	94.737	19	1	0	8637639	181781	181799	Forward	3.3	31
88823	M37166	95.238	21	0	1	8637757	44163	44182	Reverse	3.3	31
88828	M37171	94.737	19	1	0	8637994	25143	25161	Reverse	3.3	31
88830	M37173	94.737	19	1	0	8638083	73046	73064	Reverse	3.3	31
88835	M37178	95.238	21	0	1	8638294	44165	44184	Reverse	3.3	31
115425	BT21001V3C	94.737	19	1	0	15667052	24689	24707	Reverse	3.3	31
115524	BT36432V3C	94.737	19	1	0	15676693	5298	5316	Forward	3.3	31
115541	BT36706V3C	95.238	21	0	1	15549969	20439	20458	Reverse	3.3	31
115569	BT37076V3C	94.737	19	1	0	15553151	31250	31268	Forward	3.3	31
120727	BT03306V3C	94.737	19	1	0	15565594	24907	24925	Reverse	3.3	31
120843	BT30039V3C	94.737	19	1	0	15582102	19018	19036	Forward	3.3	31
120844	BT30061V3C	94.737	19	1	0	15582198	5066	5084	Forward	3.3	31
122487	BT27199V3C	94.737	19	1	0	15751711	6810	6828	Reverse	3.3	31
122612	M17105	94.737	19	1	0	15769551	31240	31258	Forward	3.3	31
131616	02MO3	94.737	19	1	0	16783442	292640	292658	Reverse	3.3	31
131617	04MO3	94.737	19	1	0	16783474	78604	78622	Reverse	3.3	31
131618	04MO3	94.737	19	1	0	16783512	684800	684818	Forward	3.3	31
131619	04MO3	94.737	19	1	0	16783541	78604	78622	Reverse	3.3	31
131622	07MO3	94.737	19	1	0	16783678	767620	767638	Forward	3.3	31
131623	07MO3	94.737	19	1	0	16783686	78603	78621	Reverse	3.3	31
131624	07MO3	94.737	19	1	0	16783721	767650	767668	Forward	3.3	31
131625	04MO4	94.737	19	1	0	16783763	78196	78214	Reverse	3.3	31
131626	04MO4	94.737	19	1	0	16783785	71966	71984	Reverse	3.3	31
131627	04MO4	94.737	19	1	0	16783812	503992	504010	Forward	3.3	31
131628	13MO3	94.737	19	1	0	16783860	78604	78622	Reverse	3.3	31
131629	13MO3	94.737	19	1	0	16783875	292121	292139	Reverse	3.3	31
131630	13MO3	94.737	19	1	0	16783931	767640	767658	Forward	3.3	31
131631	03MO3	94.737	19	1	0	16783953	767641	767659	Forward	3.3	31
131632	03MO3	94.737	19	1	0	16783974	767641	767659	Forward	3.3	31
131636	10MO3	94.737	19	1	0	16784131	767636	767654	Forward	3.3	31
131637	10MO3	94.737	19	1	0	16784153	767641	767659	Forward	3.3	31
131639	12MO3	94.737	19	1	0	16784210	767626	767644	Forward	3.3	31
131640	12MO3	94.737	19	1	0	16784264	767642	767660	Forward	3.3	31
131641	12MO3	94.737	19	1	0	16784285	78604	78622	Reverse	3.3	31
131642	10IS3	94.737	19	1	0	16784337	292634	292652	Reverse	3.3	31
131643	10IS3	94.737	19	1	0	16784360	24723	24741	Reverse	3.3	31
131644	10IS3	94.737	19	1	0	16784379	1137209	1137227	Forward	3.3	31
131645	04MO5	94.737	19	1	0	16784396	292241	292259	Reverse	3.3	31
131646	04MO5	94.737	19	1	0	16784460	292652	292670	Reverse	3.3	31
131651	07MO5	94.737	19	1	0	16784737	292645	292663	Reverse	3.3	31
131652	07MO5	94.737	19	1	0	16784751	767609	767627	Forward	3.3	31
131653	07MO5	94.737	19	1	0	16784773	292633	292651	Reverse	3.3	31
131654	14MO3	94.737	19	1	0	16784819	767610	767628	Forward	3.3	31
131655	14MO3	94.737	19	1	0	16784892	292637	292655	Reverse	3.3	31
131656	14MO3	94.737	19	1	0	16784915	292230	292248	Reverse	3.3	31
131660	09MO5	94.737	19	1	0	16785186	292640	292658	Reverse	3.3	31
131661	09MO5	94.737	19	1	0	16785203	767596	767614	Forward	3.3	31
131662	09MO5	94.737	19	1	0	16785228	236849	236867	Reverse	3.3	31
131663	13MO5	94.737	19	1	0	16785268	767380	767398	Forward	3.3	31
131664	13MO5	94.737	19	1	0	16785307	767638	767656	Forward	3.3	31
131665	13MO5	94.737	19	1	0	16785372	685090	685108	Forward	3.3	31
131666	10MO5	94.737	19	1	0	16785389	292634	292652	Reverse	3.3	31
131670	12MO5	94.737	19	1	0	16785486	292638	292656	Reverse	3.3	31
131671	12MO5	94.737	19	1	0	16785515	767684	767702	Forward	3.3	31
131675	18MO3	94.737	19	1	0	16785708	767636	767654	Forward	3.3	31
131677	18MO3	94.737	19	1	0	16785741	767636	767654	Forward	3.3	31
131678	14MO5	94.737	19	1	0	16785779	78604	78622	Reverse	3.3	31
131679	14MO5	94.737	19	1	0	16785791	767630	767648	Forward	3.3	31
131680	14MO5	94.737	19	1	0	16785821	78196	78214	Reverse	3.3	31
131681	08MO3	94.737	19	1	0	16785870	767628	767646	Forward	3.3	31
131682	21MO3	94.737	19	1	0	16785880	292636	292654	Reverse	3.3	31
131683	18MO4	94.737	19	1	0	16785909	767640	767658	Forward	3.3	31
131684	18MO4	94.737	19	1	0	16785955	78604	78622	Reverse	3.3	31
131685	18MO4	94.737	19	1	0	16785987	292227	292245	Reverse	3.3	31
131692	20MO3	94.737	19	1	0	16786357	767626	767644	Forward	3.3	31
131693	20MO3	94.737	19	1	0	16786394	292228	292246	Reverse	3.3	31
131694	20MO3	94.737	19	1	0	16786423	767628	767646	Forward	3.3	31
131695	18MO5	94.737	19	1	0	16786458	767653	767671	Forward	3.3	31
131696	18MO5	94.737	19	1	0	16786469	767653	767671	Forward	3.3	31
131697	18MO5	94.737	19	1	0	16786495	767646	767664	Forward	3.3	31
131701	20MO5	94.737	19	1	0	16786724	684753	684771	Forward	3.3	31
131702	20MO5	94.737	19	1	0	16786765	78196	78214	Reverse	3.3	31
131703	20MO5	94.737	19	1	0	16786785	767615	767633	Forward	3.3	31
131704	07MO6	94.737	19	1	0	16786816	78604	78622	Reverse	3.3	31
131705	07MO6	94.737	19	1	0	16786849	292232	292250	Reverse	3.3	31
131706	07MO6	94.737	19	1	0	16786871	503972	503990	Forward	3.3	31
131710	26MO3	94.737	19	1	0	16786993	767621	767639	Forward	3.3	31
131711	26MO3	94.737	19	1	0	16787015	292228	292246	Reverse	3.3	31
131713	13MO6	94.737	19	1	0	16787068	760407	760425	Forward	3.3	31
131714	13MO6	94.737	19	1	0	16787114	24724	24742	Reverse	3.3	31
131715	13MO6	94.737	19	1	0	16787148	767650	767668	Forward	3.3	31
131725	09MO6	94.737	19	1	0	16787823	292230	292248	Reverse	3.3	31
131726	09MO6	94.737	19	1	0	16787848	767577	767595	Forward	3.3	31
131727	09MO6	94.737	19	1	0	16787879	78196	78214	Reverse	3.3	31
131728	03MO6	94.737	19	1	0	16787970	760392	760410	Forward	3.3	31
131729	03MO6	94.737	19	1	0	16788015	292231	292249	Reverse	3.3	31
131730	03MO6	94.737	19	1	0	16788020	448572	448590	Forward	3.3	31
131747	10MO6	94.737	19	1	0	16789092	767620	767638	Forward	3.3	31
131748	10MO6	94.737	19	1	0	16789107	78605	78623	Reverse	3.3	31
131749	29MO3	94.737	19	1	0	16789150	71434	71452	Reverse	3.3	31
131750	29MO3	94.737	19	1	0	16789162	545619	545637	Forward	3.3	31
131751	29MO3	94.737	19	1	0	16789212	292235	292253	Reverse	3.3	31
131753	12MO6	94.737	19	1	0	16789261	71558	71576	Reverse	3.3	31
131758	26MO5	94.737	19	1	0	16789455	767594	767612	Forward	3.3	31
131759	26MO5	94.737	19	1	0	16789463	767624	767642	Forward	3.3	31
131760	26MO5	94.737	19	1	0	16789494	685086	685104	Forward	3.3	31
131761	14MO6	94.737	19	1	0	16789515	767631	767649	Forward	3.3	31
131762	14MO6	94.737	19	1	0	16789543	767669	767687	Forward	3.3	31
131763	14MO6	94.737	19	1	0	16789560	292191	292209	Reverse	3.3	31
131764	29MO5	94.737	19	1	0	16789576	292230	292248	Reverse	3.3	31
131766	29MO5	94.737	19	1	0	16789643	71387	71405	Reverse	3.3	31
131767	20MO6	94.737	19	1	0	16789669	545577	545595	Forward	3.3	31
131768	20MO6	94.737	19	1	0	16789753	767623	767641	Forward	3.3	31
131769	20MO6	94.737	19	1	0	16789795	767615	767633	Forward	3.3	31
131773	26MO6	94.737	19	1	0	16791250	767611	767629	Forward	3.3	31
131774	26MO6	94.737	19	1	0	16791268	767606	767624	Forward	3.3	31
131776	29MO6	94.737	19	1	0	16791328	767637	767655	Forward	3.3	31
131777	29MO6	94.737	19	1	0	16791355	767639	767657	Forward	3.3	31
131778	29MO6	94.737	19	1	0	16791368	767615	767633	Forward	3.3	31
131792	LyoN127	94.737	19	1	0	16791917	292636	292654	Reverse	3.3	31
144086	BT01175V1C	94.737	19	1	0	18707831	5269	5287	Forward	3.3	31
147859	BT04655V1C	94.737	19	1	0	19281303	35618	35636	Reverse	3.3	31
148010	BT38755V1C	94.737	19	1	0	19298553	147682	147700	Forward	3.3	31
148018	BT50870V1C	95.238	21	0	1	19299423	35784	35803	Reverse	3.3	31
148669	BT32096V1C	94.737	19	1	0	19360551	2224	2242	Reverse	3.3	31
148697	BT38850V1C	95.238	21	0	1	19366298	3512	3531	Forward	3.3	31
154711	NML2024-118	94.737	19	1	0	20228708	74162	74180	Reverse	3.3	31
161271	NML2024-131	94.737	19	1	0	21612063	56241	56259	Forward	3.3	31
36901	S139	94.737	19	1	0	2342426	2217	2235	Forward	3.4	31
36927	W139	94.737	19	1	0	2344826	10286	10304	Reverse	3.4	31
36996	AA139	94.737	19	1	0	2353911	2242	2260	Forward	3.4	31
49900	PL41038	94.737	19	1	0	5409112	25392	25410	Reverse	3.4	31
50151	WG40922	94.737	19	1	0	5258126	25381	25399	Reverse	3.4	31
71276	BT00050V1C	94.737	19	1	0	9770605	19349	19367	Forward	3.4	31
88526	BT21997V1C	94.737	19	1	0	8670088	19179	19197	Forward	3.4	31
88731	BT39463V1C	94.737	19	1	0	8684105	5150	5168	Forward	3.4	31
88816	M37157	94.737	19	1	0	8637525	63049	63067	Reverse	3.4	31
88826	M37169	94.737	19	1	0	8637880	6955	6973	Forward	3.4	31
88827	M37170	95.238	21	0	1	8637971	44153	44172	Reverse	3.4	31
88838	M37161	95.238	21	0	1	8638414	44154	44173	Reverse	3.4	31
120674	BT00050V3C	94.737	19	1	0	15558065	5483	5501	Forward	3.4	31
122404	BT22128V3C	94.737	19	1	0	15740554	6806	6824	Reverse	3.4	31
122568	BT38121V3C	94.737	19	1	0	15763530	5338	5356	Forward	3.4	31
147883	BT07935V1C	94.737	19	1	0	19284320	22795	22813	Forward	3.4	31
147914	BT22356V1C	94.737	19	1	0	19288357	24902	24920	Reverse	3.4	31
148005	BT38677V1C	95.238	21	0	1	19297790	58119	58138	Reverse	3.4	31
82620	ExNm712	94.737	19	1	0	11583108	25094	25112	Reverse	3.5	31
88457	BT18228V1C	95.238	21	0	1	8665988	20298	20317	Forward	3.5	31
88805	M37130	95.238	21	0	1	8637193	72554	72573	Forward	3.5	31
115511	BT27691V1C	94.737	19	1	0	15675945	5186	5204	Forward	3.5	31
147954	BT25576V1C	94.737	19	1	0	19293208	24844	24862	Reverse	3.5	31
20515	CCUG 30802T	87.5	24	3	0	84967	29578	29601	Reverse	3.6	31
20516	CCUG 2043T	87.5	24	3	0	180057	6114	6137	Forward	3.6	31
36880	Q139	94.737	19	1	0	2340291	1790	1808	Reverse	3.7	31
123061	Co000780/1	94.737	19	1	0	15887041	140797	140815	Reverse	3.7	31
36978	CC291	94.737	19	1	0	2350925	921	939	Forward	5	31
