# Supplementary material for: A novel commensal Neisseria species harboring the gonococcal diagnostic marker DR-9 causes false-positive Roche cobas NAAT results
Source: J Clin Microbiol. 2025 Nov 19;63(12):e01022-25. doi: 10.1128/jcm.01022-25 (PMC12710327; doi:10.1128/jcm.01022-25)
Supplement: Table S3 — Average nucleotide identity (ANI) among human commensal and pathogenic Neisseria species using fastANI and pyANI methods. [file jcm.01022-25-s0004.xlsx]

## Sheet: all_ani_matrix_ver2.txt.matrix
Supplemental Table 3: Average Nucleotide Identity (ANI) among human commensal and pathogenic Neisseria species using fastANI and pyANI methods
FastANI Results
Neisseria species	Neisseria gonorrhoeae	Neisseria sp. SLRRB23	Neisseria_animalis.fasta	Neisseria_bacilliformis.fasta	Neisseria_basseii.fasta	Neisseria_benedictiae.fasta	Neisseria_bergeri.fasta	Neisseria_blantyrii.fasta	Neisseria_brasiliensis.fasta	Neisseria_chenwenguii.fasta	Neisseria_cinerea.fasta	Neisseria_elongata.fasta	Neisseria_flava.fasta	Neisseria_flavescens.fasta	Neisseria_lactamica.fasta	Neisseria_lisongii.fasta	Neisseria_macacae.fasta	Neisseria_maigaei.fasta	Neisseria_meningitidis.fasta	Neisseria_mucosa.fasta	Neisseria_oralis.fasta	Neisseria_perflava.fasta	Neisseria_polysaccharea.fasta	Neisseria_sicca.fasta	Neisseria_subflava.fasta	Neisseria_uirgultaei.fasta	Neisseria_viridiae.fasta	Neisseria_weixii.fasta	Neisseria_yangbaofengii.fasta
Neisseria gonorrhoeae
Neisseria sp. SLRRB23	92.365
Neisseria_animalis.fasta	80.0284	79.7668
Neisseria_bacilliformis.fasta	80.0122	80.0831	79.3918
Neisseria_basseii.fasta	93.7134	93.4035	80.055	79.7863
Neisseria_benedictiae.fasta	93.8795	93.5698	80.0543	79.7378	95.3499
Neisseria_bergeri.fasta	93.9836	93.1161	79.9967	79.7519	95.2164	95.1592
Neisseria_blantyrii.fasta	93.7605	93.3691	80.0724	80.0387	95.3215	95.6683	95.278
Neisseria_brasiliensis.fasta	79.1773	79.1741	80.0973	78.1854	79.4063	79.2352	79.1799	79.2637
Neisseria_chenwenguii.fasta	80.0209	79.6885	80.4538	80.0168	80.0059	80.064	79.8813	79.9529	79.7897
Neisseria_cinerea.fasta	89.7214	94.1297	80.1199	79.9538	91.2013	91.313	90.933	91.2884	79.6927	79.7384
Neisseria_elongata.fasta	82.8686	82.6462	79.5056	81.8953	82.7684	82.8647	82.7943	82.7195	78.6967	79.7797	83.2985
Neisseria_flava.fasta	85.4936	86.0335	80.1817	80.4178	86.0178	85.9131	85.8322	85.8189	79.4169	80.2224	86.6302	84.8159
Neisseria_flavescens.fasta	85.2391	85.9051	79.9864	79.3459	85.8	85.8284	85.572	85.9334	79.8253	79.3407	86.0431	82.2431	84.7462
Neisseria_lactamica.fasta	93.3058	92.5287	79.9754	79.9817	93.5803	94.1956	93.5785	93.5208	79.2217	80.0264	90.1905	82.7777	85.7302	85.9484
Neisseria_lisongii.fasta	79.7637	79.6488	80.2692	78.6187	79.7224	79.7456	79.6831	79.6778	79.9803	80.03	79.7476	79.0454	79.7993	79.6332	79.771
Neisseria_macacae.fasta	85.7883	85.9028	80.1668	80.6098	85.8346	85.952	86.2016	85.9194	79.3719	80.2826	86.4697	84.8266	92.8717	84.4768	85.9508	79.964
Neisseria_maigaei.fasta	94.0324	93.1672	79.9641	79.6529	95.1668	95.1427	95.8502	95.297	79.2406	79.9143	90.9324	82.7241	85.8334	85.8277	93.657	79.6359	85.9105
Neisseria_meningitidis.fasta	94.8669	92.5904	80.1136	79.8246	93.9688	94.2101	94.2748	93.9791	79.4429	80.2918	90.2945	82.8864	85.79	85.837	93.612	79.7899	85.8001	93.9746
Neisseria_mucosa.fasta	85.4082	85.8171	80.216	80.179	86.0963	86.0863	85.891	85.9651	79.3963	80.3302	86.4948	84.7209	95.1892	84.809	85.7737	79.7998	92.4891	85.8253	85.7987
Neisseria_oralis.fasta	84.1444	84.3658	80.1214	80.4978	84.4227	84.4095	84.4974	84.4769	79.4723	80.8665	84.6533	83.9229	87.3345	83.2517	84.1478	79.841	87.8266	84.3584	84.5712	87.2701
Neisseria_perflava.fasta	83.9693	84.8915	79.7006	78.8678	84.3426	84.5232	84.0454	84.5861	79.6289	79.3648	85.2426	81.6684	84.2157	94.0583	84.2812	79.4373	83.8016	84.513	84.2913	83.8474	82.8096
Neisseria_polysaccharea.fasta	93.867	93.9201	79.9646	79.9063	94.7881	95.1364	94.9024	94.9365	79.1672	80.0136	91.6989	82.9122	85.768	85.7796	94.2904	79.7105	85.8904	94.7819	94.3558	85.8904	84.4486	84.4579
Neisseria_sicca.fasta	85.5222	85.884	80.3148	80.4354	86.1982	86.0372	85.9555	85.8402	79.6462	80.3846	86.6211	84.9299	97.8043	84.8704	85.6893	79.8673	92.6835	85.9365	86.0899	95.2085	87.4018	84.1209	85.8992
Neisseria_subflava.fasta	84.0835	84.9816	79.6973	79.4096	84.6041	84.6778	84.1976	84.6791	79.9503	79.3967	85.6606	82.6361	85.1285	94.7188	84.2391	79.7403	84.8936	84.3884	84.5637	85.1586	83.7274	94.4937	84.5021	85.2844
Neisseria_uirgultaei.fasta	94.0809	93.2059	80.0157	79.901	95.5103	95.3133	95.7507	95.4728	79.1817	80.146	90.9835	82.6082	85.9949	85.6638	93.7074	79.8066	86.0323	95.7893	94.169	85.8744	84.3865	84.6779	94.9065	85.9323	84.6694
Neisseria_viridiae.fasta	93.9301	93.2516	79.9177	79.7722	95.1974	95.1583	95.2542	95.6097	79.1552	80.0316	91.072	82.7411	85.7414	85.6762	93.7605	79.5746	86.0385	95.3049	94.2474	85.7162	84.5163	84.5325	95.035	85.816	84.3377	95.3299
Neisseria_weixii.fasta	79.1742	78.9736	80.0616	78.0175	79.0846	79.2309	79.0845	79.117	89.9896	80.2085	79.3517	78.5702	79.2654	79.4243	78.9448	79.7451	79.3968	79.159	79.0209	79.3938	79.3294	79.3859	79.1868	79.3755	79.5639	79.2469	79.0093
Neisseria_yangbaofengii.fasta	79.4861	79.2627	80.0481	78.3856	79.3502	79.3862	79.2854	79.5197	89.359	79.7738	79.6672	78.7744	79.6049	79.8158	79.2796	82.4892	79.5491	79.2872	79.3281	79.7818	79.6801	79.2158	79.2192	79.7806	79.6317	79.5702	79.4224	88.6395
pyani Results
Neisseria species	Neisseria gonorrhoeae	Neisseria sp. SLRRB23	Neisseria_animalis	Neisseria_bacilliformis	Neisseria_basseii	Neisseria_benedictiae	Neisseria_bergeri	Neisseria_blantyrii	Neisseria_brasiliensis	Neisseria_chenwenguii	Neisseria_cinerea	Neisseria_elongata	Neisseria_flava	Neisseria_flavescens	Neisseria_lactamica	Neisseria_lisongii	Neisseria_macacae	Neisseria_maigaei	Neisseria_meningitidis	Neisseria_mucosa	Neisseria_oralis	Neisseria_perflava	Neisseria_polysaccharea	Neisseria_sicca	Neisseria_subflava	Neisseria_uirgultaei	Neisseria_viridiae	Neisseria_weixii	Neisseria_yangbaofengii
Neisseria gonorrhoeae	1	0.914465	0.789063	0.782763	0.934696	0.933827	0.936902	0.933574	0.780345	0.794727	0.885858	0.807736	0.847269	0.834782	0.925884	0.790601	0.846757	0.93721	0.944765	0.845455	0.827697	0.826789	0.933635	0.846358	0.827987	0.937697	0.936118	0.776009	0.779766
Neisseria sp. SLRRB23	0.914486	1	0.784066	0.778291	0.926434	0.926863	0.923718	0.9273	0.777345	0.784594	0.935009	0.804699	0.846797	0.836758	0.917514	0.784974	0.846944	0.92351	0.916381	0.846908	0.82303	0.82975	0.93046	0.846863	0.831151	0.923521	0.924945	0.774258	0.77589
Neisseria_animalis	0.790034	0.785489	1	0.773647	0.789283	0.788792	0.789946	0.789601	0.792677	0.798943	0.786732	0.780676	0.791131	0.788256	0.788564	0.795138	0.791951	0.78815	0.789354	0.790763	0.789815	0.786824	0.789137	0.791344	0.787572	0.790565	0.789522	0.789583	0.789315
Neisseria_bacilliformis	0.783316	0.780875	0.773256	1	0.784141	0.781269	0.784491	0.784183	0.761676	0.782961	0.779435	0.797363	0.78735	0.776007	0.785443	0.769186	0.79243	0.782328	0.785393	0.787152	0.783747	0.77033	0.783402	0.787304	0.774476	0.784541	0.782406	0.761127	0.761789
Neisseria_basseii	0.935207	0.925162	0.786493	0.78144	1	0.944867	0.945118	0.943744	0.778303	0.789338	0.900388	0.807093	0.85044	0.838297	0.925796	0.785489	0.851617	0.944077	0.935312	0.850537	0.821853	0.828644	0.939147	0.850136	0.82946	0.94677	0.944607	0.775071	0.77692
Neisseria_benedictiae	0.934261	0.926108	0.788312	0.776931	0.945131	1	0.944667	0.947308	0.780035	0.789335	0.901066	0.808184	0.851507	0.839441	0.932415	0.789131	0.852715	0.943908	0.938139	0.851446	0.822439	0.829088	0.942346	0.851914	0.830958	0.943489	0.944024	0.777863	0.780014
Neisseria_bergeri	0.937635	0.921585	0.789701	0.78446	0.945806	0.944661	1	0.944726	0.779467	0.791844	0.897972	0.809982	0.850953	0.842034	0.92598	0.787973	0.853391	0.950832	0.938897	0.850963	0.822492	0.829588	0.941718	0.851132	0.830514	0.949151	0.945925	0.777481	0.778483
Neisseria_blantyrii	0.934074	0.926855	0.787521	0.781785	0.944118	0.947486	0.945409	1	0.778089	0.789301	0.900959	0.808124	0.846963	0.838294	0.925702	0.788686	0.848841	0.94559	0.936571	0.846788	0.825323	0.827773	0.94136	0.845777	0.829762	0.947001	0.949153	0.776947	0.778552
Neisseria_brasiliensis	0.778753	0.779041	0.790635	0.761365	0.780571	0.78096	0.780574	0.779623	1	0.78451	0.779585	0.76933	0.782431	0.783256	0.778425	0.785634	0.783706	0.779754	0.780656	0.781648	0.778319	0.783794	0.779759	0.782298	0.782614	0.780297	0.780097	0.901422	0.895997
Neisseria_chenwenguii	0.793857	0.787771	0.798175	0.782958	0.791015	0.791416	0.792519	0.791383	0.784769	1	0.785775	0.78212	0.795728	0.786261	0.792063	0.794629	0.796936	0.792044	0.793209	0.795901	0.791713	0.782244	0.791419	0.796273	0.785781	0.791974	0.791093	0.786953	0.783045
Neisseria_cinerea	0.886437	0.935712	0.785695	0.777089	0.902211	0.90167	0.899223	0.902876	0.781444	0.786573	1	0.807498	0.849972	0.837167	0.892807	0.787101	0.84948	0.898196	0.892573	0.850236	0.825211	0.832685	0.905181	0.84987	0.835685	0.898531	0.900479	0.77943	0.779883
Neisseria_elongata	0.807926	0.805541	0.777832	0.796925	0.807772	0.807315	0.808561	0.806539	0.771692	0.780728	0.806807	1	0.82274	0.801603	0.808867	0.775994	0.823008	0.807649	0.807409	0.820804	0.813558	0.799214	0.807967	0.823116	0.804347	0.807603	0.80696	0.770248	0.771522
Neisseria_flava	0.846593	0.84701	0.789367	0.78553	0.852896	0.850335	0.852333	0.846094	0.781341	0.793122	0.847984	0.823212	1	0.838967	0.847831	0.787659	0.935206	0.849857	0.847961	0.953035	0.849454	0.832826	0.848834	0.977801	0.842904	0.849642	0.848742	0.77941	0.779977
Neisseria_flavescens	0.835804	0.835743	0.7887	0.771153	0.838781	0.837207	0.840111	0.838152	0.783875	0.78689	0.835981	0.801009	0.838989	1	0.840621	0.786842	0.835596	0.83861	0.838049	0.838236	0.817436	0.943491	0.837494	0.837841	0.951216	0.838999	0.839599	0.782311	0.783065
Neisseria_lactamica	0.926919	0.916155	0.788566	0.782502	0.925224	0.932696	0.928331	0.925464	0.778787	0.793841	0.892062	0.806399	0.847897	0.842384	1	0.789757	0.848607	0.927329	0.928982	0.847718	0.825576	0.831419	0.934096	0.847171	0.832255	0.927238	0.929734	0.777195	0.779053
Neisseria_lisongii	0.789509	0.787159	0.793436	0.769201	0.787861	0.788305	0.788454	0.789306	0.787377	0.792439	0.786158	0.773171	0.789847	0.786731	0.790317	1	0.791465	0.789567	0.790146	0.790721	0.78813	0.784773	0.789563	0.789576	0.785084	0.787283	0.789297	0.786228	0.806076
Neisseria_macacae	0.848907	0.846861	0.790258	0.78989	0.853299	0.852499	0.853494	0.849634	0.781703	0.794946	0.848067	0.825302	0.93577	0.838871	0.851382	0.789068	1	0.851279	0.849625	0.931439	0.857446	0.830641	0.849289	0.933709	0.841363	0.851614	0.850739	0.781281	0.781459
Neisseria_maigaei	0.936924	0.923078	0.785642	0.780345	0.944942	0.943929	0.950895	0.945965	0.777141	0.788078	0.896807	0.807621	0.847601	0.836868	0.927141	0.787026	0.850047	1	0.936117	0.847546	0.824602	0.82791	0.940718	0.848284	0.827135	0.950608	0.946001	0.775899	0.776651
Neisseria_meningitidis	0.945036	0.916159	0.789066	0.783331	0.935958	0.937883	0.9383	0.935688	0.781097	0.793233	0.891663	0.808527	0.848022	0.838442	0.92811	0.789096	0.850951	0.935354	1	0.847928	0.831485	0.830384	0.938353	0.847767	0.831358	0.935332	0.938336	0.777609	0.779203
Neisseria_mucosa	0.843849	0.845265	0.787425	0.780627	0.848965	0.84858	0.849707	0.845157	0.780401	0.792428	0.847975	0.818814	0.952812	0.837379	0.84602	0.787954	0.930792	0.847192	0.846208	1	0.849121	0.829383	0.846995	0.953254	0.838391	0.84604	0.84632	0.777775	0.781997
Neisseria_oralis	0.828612	0.824696	0.787018	0.78253	0.824855	0.82409	0.824313	0.82712	0.775946	0.788643	0.822816	0.814837	0.848185	0.817888	0.829371	0.784568	0.854715	0.826619	0.833574	0.847925	1	0.811087	0.826771	0.848858	0.816437	0.826177	0.827862	0.773208	0.775669
Neisseria_perflava	0.828153	0.828668	0.783713	0.77095	0.827751	0.82686	0.828442	0.826473	0.781261	0.781471	0.830833	0.797054	0.832497	0.942156	0.829909	0.7823	0.830032	0.830288	0.83118	0.830143	0.810024	1	0.828225	0.831752	0.946705	0.829145	0.828191	0.777701	0.779094
Neisseria_polysaccharea	0.933035	0.930539	0.786048	0.778792	0.939627	0.941936	0.941982	0.941571	0.777863	0.789703	0.904293	0.806604	0.846752	0.837301	0.933662	0.785943	0.847895	0.940176	0.940419	0.845794	0.824866	0.825932	1	0.846013	0.827074	0.940671	0.942125	0.777854	0.77973
Neisseria_sicca	0.846643	0.849693	0.789315	0.789987	0.853133	0.852206	0.853694	0.848125	0.780675	0.795201	0.851465	0.829292	0.97727	0.840889	0.850341	0.789041	0.935232	0.849809	0.850773	0.953004	0.8481	0.833834	0.850221	1	0.844454	0.849968	0.849403	0.781591	0.781816
Neisseria_subflava	0.827948	0.832095	0.787706	0.773382	0.831231	0.830028	0.82848	0.828598	0.785144	0.785184	0.834051	0.804138	0.839924	0.950971	0.828965	0.784309	0.837536	0.828311	0.830334	0.839338	0.815884	0.946771	0.829745	0.839775	1	0.827973	0.82848	0.78041	0.781384
Neisseria_uirgultaei	0.937123	0.922644	0.787135	0.779769	0.94644	0.943278	0.94941	0.94671	0.778274	0.789729	0.897246	0.805492	0.847244	0.837768	0.926421	0.786403	0.848169	0.949552	0.935657	0.845363	0.823788	0.829504	0.940716	0.846596	0.828261	1	0.946195	0.776934	0.778401
Neisseria_viridiae	0.93621	0.924846	0.787137	0.780593	0.943932	0.94408	0.945667	0.949091	0.779693	0.78951	0.899515	0.811033	0.849286	0.839558	0.928607	0.787603	0.850971	0.945665	0.938743	0.849045	0.82449	0.827098	0.941996	0.848815	0.829771	0.945983	1	0.776954	0.779912
Neisseria_weixii	0.772966	0.775009	0.785855	0.754136	0.775667	0.775732	0.776543	0.775482	0.899603	0.784092	0.77498	0.765313	0.777713	0.779463	0.775532	0.785714	0.780521	0.775358	0.776193	0.777164	0.77485	0.777067	0.775687	0.777963	0.77899	0.776711	0.776257	1	0.88705
Neisseria_yangbaofengii	0.780389	0.777873	0.788821	0.761163	0.781687	0.782666	0.783015	0.782134	0.89457	0.779803	0.779256	0.769192	0.782816	0.782094	0.779577	0.809257	0.783932	0.781567	0.782393	0.784467	0.777531	0.780684	0.781703	0.782575	0.780821	0.782954	0.783953	0.887768	1
